# Supplementary material for: LinearTurboFold: Linear-time global prediction of conserved structures for RNA homologs with applications to SARS-CoV-2
Source: Proc Natl Acad Sci U S A. 2021 Dec 9;118(52):e2116269118. doi: 10.1073/pnas.2116269118 (PMC8719904; doi:10.1073/pnas.2116269118)
Supplement: Supplementary File [file pnas.2116269118.sd01.txt]

>NC_045512.2_Wuhan_seafood_market_pneumonia_virus_isolate_Wuhan-Hu-1__complete_genome:
AUUAAAGGUUUAUACCUUCCCAGGUAACAAACCAACCAACUUUCGAUCUCUUGUAGAUCUGUUCUCUAAACGAACUUUAAAAUCUGUGUGGCUGUCACUCGGCUGCAUGCUUAGUGCACUCACGCAGUAUAAUUAAUAACUAA-U--UACUGUCGUUGACAGGACACGAGUAACUCGUCUAUCUUCUGCAGGCUGCUUACGGUUUCGUCCGUGUUGCAGCCGAUCAUCAGCACAUCUAGGUUUCGUCCGGGUGUGACCGAAAGGUAAGAUGGAGAGCCUUGUCCCUGGUUUCAACGAGAAAACACACGUCCAACUCAGUUUGCCUGUUUUACAGGUUCGCGACGUGCUCGUACGUGGCUUUGGAGACUCCGUGGAGGAGGUCUUAUCAGAGGCACGUCAACAUCUUAAAGAUGGCACUUGUGGCUUAGUAGAAGUUGAAAAAGGCGUUUUGCCUCAACUUGAACAGCCCUAUGUGUUCAUCAAACGUUCGGAUGCUCGAACUGCACCUCAUGGUCAUGUUAUGGUUGAGCUGGUAGCAGAACUCGAAGGCAUUCAGUACGGUCGUAGUGGUGAGACACUUGGUGUCCUUGUCCCUCAUGUGGGCGAAAUACCAGUGGCUUACCGCAAGGUUCUUCUUCGUAAGAACGGUAAUAAAGGAGCUGGUGGCCAUAGUUACGGCGCCGAUCUAAAGUCAUUUGACUUAGGCGACGAGCUUGGCACUGAUCCUUAUGAAGAUUUUCAAGAAAACUGGAACACUAAACAUAGCAGUGGUGUUACCCGUGAACUCAUGCGUGAGCUUAACGGAGGGGCAUACACUCGCUAUGUCGAUAACAACUUCUGUGGCCCUGAUGGCUACCCUCUUGAGUGCAUUAAAGACCUUCUAGCACGUGCUGGUAAAGCUUCAUGCACUUUGUCCGAACAACUGGACUUUAUUGACACUAAGAGGGGUGUAUACUGCUGCCGUGAACAUGAGCAUGAAAUUGCUUGGUACACGGAACGUUCUGAAAAGAGCUAUGAAUUGCAGACACCUUUUGAAAUUAAAUUGGCAAAGAAAUUUGACACCUUCAAUGGGGAAUGUCCAAAUUUUGUAUUUCCCUUAAAUUCCAUAAUCAAGACUAUUCAACCAAGGGUUGAAAAGAAAAAGCUUGAUGGCUUUAUGGGUAGAAUUCGAUCUGUCUAUCCAGUUGCGUCACCAAAUGAAUGCAACCAAAUGUGCCUUUCAACUCUCAUGAAGUGUGAUCAUUGUGGUGAAACUUCAUGGCAGACGGGCGAUUUUGUUAAAGCCACUUGCGAAUUUUGUGGCACUGAGAAUUUGACUAAAGAAGGUGCCACUACUUGUGGUUACUUACCCCAAAAUGCUGUUGUUAAAAUUUAUUGUCCAGCAUGUCACAAUUCAGAAGUAGGACCUGAGCAUAGUCUUGCCGAAUACCAUAAUGAAUCUGGCUUGAAAACCAUUCUUCGUAAGGGUGGUCGCACUAUUGCCUUUGGAGGCUGUGUGUUCUCUUAUGUUGGUUGCCAUAACAAGUGUGCCUAUUGGGUUCCACGUGCUAGCGCUAACAUAGGUUGUAACCAUACAGGUGUUGUUGGAGAAGGUUCCGAAGGUCUUAAUGACAACCUUCUUGAAAUACUCCAAAAAGAGAA--AGUCAACAUCAAUAUUGUUGGUGACUUUAAACUUAAUGAAGAGAUCGCCAUUAUUUUGGCAUCUUUUUCUGCUUCCACAAGUGCUUUUGUGGAAACUGUGAAAGGUUUGGAUUAUAAAGCAUUCAAACAAAUUGUUGAAUCCUGUGGUAAUUUUAAAGUUACAAAAGGAAAAGCUAAAAAAGGUGCCUGGAAUAUUGGUGAACAGAAAUCAAUACUGAGUCCUCUUUAUGCAUUUGCAUCAGAGGCUGCUCGUGUUGUACGAUCAAUUUUCUCCCGCACUCUUGAAACUGCUCAAAAUUCUGUGCGUGUUUUACAGAAGGCCGCUAUAACAAUACUAGAUGGAAUUUCACAGUAUUCACUGAGACUCAUUGAUGCUAUGAUGUUCACAUCUGAUUUGGCUACUAACAAUCUAGUUGUAAUGGCCUACAUUACAGGUGGUGUUGUUCAGUUGACUUCGCAGUGGCUAACUAACAUCUUUGGCACUGUUUAUGAAAAACUCAAACCCGUCCUUGAUUGGCUUGAAGAGAAGUUUAAGGAAGGUGUAGAGUUUCUUAGAGACGGUUGGGAAAUUGUUAAAUUUAUCUCAACCUGUGCUUGUGAAAUUGUCGGUGGACAAAUUGUCAC--CUGUGCAAAGGAAAUUAAGGAGAGUGUUCAGACAUUCUUUAAGCUUGUAAAUAAAUUUUUGGCUUUGUGUGCUGACUCUAUCAUUAUUGGUGGAGCUAAACUUAAAGCCUUGAAUUUAGGUGAAACAUUUGUCACGCACUCAAAGGGAUUGUACAGAAAGUGUGUUAAAUCCAGAGAAGAAACUG-GCCUACUCAUGCCUCUAAAAGCCCCAAAAGAAAUUAUCUUCUUAGAGGGAGAAACACUUCCCACAGAAGUGUUAACAGAGGAAGUUGUCUUGAAAACUGGUGAUUUACAACCAUUAGAACAACCUACUAGUG---AAGCUGUUGAAGCUCCAUUGGUUGGUACACCAGUUUGUAUUAACGGGCUUAUGUUGCUCGAAAUCAAAGACACAGAAAAGUACUGUGCCCUUGCACCUAAUAUGAUGGUAACAAACAAUACCUUCACACUCAAAGGCGGUGCACCAACAAA-G--GUUACUUUUGGUGAUGACACUGUGAUAGAAGUGCAAGGUUACAAGAGUGUGAAUAUCACUUUUGAACUUGAUGAAAGGAUUGAUAAAGUACUUAAUGAGAAGUGCUCUGCCUAUACAGUUGAACUCGGUACAGAAGUAAAUGAGUUCGCCUGUGUUGUGGCAGAUGCUGUCAUAAAAACUUUGCAACCAGUAUCUGAAUUACUUACACCACUGGGCAUUGAUUUAGAUGAGUGGAGUAUGGCUACAUACUACUUAUUUGAUGAGUCUGGUGAGUUUAAAUUGGCUUCACAUAUGUAUUGUUCUUUCUACCCUCCAGAUGAGGAUGAAGAAGAAGGU---GAUUGUGAAGA---AGAAGAGUUU---GAGCCAUCAACUCAAUAUGAGUAUGGUACUGAAGAUGAUUACCAAGGUAAACCUUUGGAAUUUGGUGCCACUUCUG---CUGCU-CUUCAACCUGAAGAAGAGCAAG---AAGAAGAUUGGUUAGAUGAUGAUAGUCAACAAACUGUUGGUCAACAAGACGGCAGUGAGGACAAUCAGACAACUACUAUUCAAACAAUUGUUGAGGUUCAACCUCAAUUAGAGAUGGAACUUACACCAGUUGUUCAGA-CUAUUGAAGUGAAUAGUUUUAGUGGUUAUUUAAAACUUACUGACAAUGUAUACAUUAAAAAUGCAGACAUUGUGGAAGAAGCUAAAAAGGUAAAACCAACAGUGGUUGUUAAUGCAGCCAAUGUUUACCUUAAACAUGGAGGAGGUGUUGCAGGAGCCUUAAAUAAGGCUACUAACAAUGCCAUGCAAGUUGAAUCUGAUGA-UUACAU--AGCUACUAAUGGACCACUUAAAGUGGGUGGUAGUUGUGUUUUAAGCGGACACAAUCUUGCUAAACACUGUCUUCAUGUUGUCGGCCCAAAUGUUAACAAAGGUGAAGACAUUCAACUUCUUAAGAGUGCUUAUGAAAAUUUUAAUCAGCACGAAGUUCUACUUGCACCAUUAUUAUCAGCUGGUAUUUUUGGUGCUGACCCUAUACAUUCUUUAAGAGUUUGUGUAGAUACUGUUCGCACAAAUGUCUACUUAGCUGUCUUUGAUAAAAAUCUCUAUGACAAACUUGUUUCAAGCUUUUUG--------GAAAUGAAGAGU----------------GAAAA--GCAAGUUGAAC----AAAAGAUCGCUGAGAUUCCUAAAGAGGAAGUUAAGCCAUUUAUAACUGAAAG----U---AAACC---------UUCAGUUGAACAGAGAAAACAAG---AUGAUAAG---AAAAUCAAAGCUUGUGUUGAAGAAGUUACAACAACUCUGGAAGAAACUAAGUUCCUCACAGAAAACUUGUUACUUUAUAUUGACAUUAAUGGCAAUCUUCAUCCAGAUUCUGCCACUCUUGUUAGUGACAUUGACAUCACUUUCUUAAAGAAAGAUGCUCCAUAUAUAGUGGGUGAUGUUGUUCAAGAG-GGUGUUUUAACUGCUGUGGUUAUACCUACUAAAAAGGCUGGUGGCACUACUGAAAUGCUAGCGAAAGCUUUGAGAAAAGUGCCAACAGACAAUUAUAUAACCACUUACCCGGGUCAGGGUUUAAAUGGUUACACUGUAGAGGAGGCAAAGACAGUGCUUAAAAAGUGUAAAAGUGCCUUUUACAUUCUACCAUCUAUUAUCUCUAAUGAGAAGCAAGAAAUUCUUGGAACUGUUUCUUGGAAUUUGCGAGAAAUGCUUGCACAUGCAGAAGAAACACGCAAAUUAAUGCCUGUCUGUGUGGAAACUAAAGCCAUAGUUUCAACUAUACAGCGUAAAUAUAAGGGUAUUAAAAUACAAGAGGGUGUGGUUGAUUAUGGUGCUAGAUUUUACUUUUACACCAGUAAAACAACUGUAGCGUCACUUAUCAACACACUUAACGAUCUAAAUGAAACUCUUGUUACAAUGCCACUUGGCUAUGUAACACAUGGCUUAAAUUUGGAAGAAGCUGCUCGGUAUAUGAGAUCUCUCAAAGUGCCAGCUACAGUUUCUGUUUCUUCACCUGAUGCUGUUACAGCGUAUAAUGGUUAUCUUACUUCUUCUUCUAAAACACCUGAAGAACAUUUUAUUGAAACCAUCUCACUUGCUGGUUCCUAUAAAGAUUGGUCCUAUUCUGGACAAUCUACACAACUAGGUAUAGAAUUUCUUAAGAGAGGUGAUAAAAGUGUAUAUUACACUAG---UAAUCCUACCACAUUCCACCUAGAUGGUGAAGUUAUCACCUUUGACAAUCUUAAGACACUUCUUUCUUUGAGAGAAGUGAGGACUAUUAAGGUGUUUACAACAGUAGACAACAUUAACCUCCACACGCAAGUUGUGGACAUGUCAAUGACAUAUGGACAACAGUUUGGUCCAACUUAUUUGGAUGGAGCUGAUGUUACUAAAAUAAAACCUCAUAAUUCACAUGAAGGUAAAACAUUUUAUGUUUUACCUAAUGAUGACACUCUACGUGUUGAGGCUUUUGAGUACUACCACACAACUGAUCCUAGUUUUCUGGGUAGGUACAUGUCAGCAUUAAAUCACACUAAAAAGUGGAAAUACCCACAAGUUAAUGGUUUAACUUCUAUUAAAUGGGCAGAUAACAACUGUUAUCUUGCCACUGCAUUGUUAACACUCCAACAAAUAGAGUUGAAGUUUAAUCCACCUGCUCUACAAGAUGCUUAUUACAGAGCAAGGGCUGGUGAAGCUGCUAACUUUUGUGCACUUAUCUUAGCCUACUGUAAUAAGACAGUAGGUGAGUUAGGUGAUGUUAGAGAAACAAUGAGUUACUUGUUUCAACAUGCCAAUUUAGAUUCUUGCAAAAGAGUCUUGAACGUGGUGUGUAAAACUUGUGGACAACAGCAGACAACCCUUAAGGGUGUAGAAGCUGUUAUGUACAUGGGCACACUUUCUUAUGAACAAUUUAAGAAAGGUGUUCAGAUACCUUGUACGUGUGGUAAACAAGCUACAAAAUAUCUAGUACAACAGGAGUCACCUUUUGUUAUGAUGUCAGCACCACCUGCUCAGUAUGAACUUAAGCAUGGUACAUUUACUUGUGCUAGUGAGUACACUGGUAAUUACCAGUGUGGUCACUAUAAACAUAUAACUUCUAAAGAAACUUUGUAUUGCAUAGACGGUGCUUUACUUACAAAGUCCUCAGAAUACAAAGGUCCUAUUACGGAUGUUUUCUACAAAGAAAACAGUUACACAACAACCAUAAAACCAGUUACUUAUAAAUUGGAUGGUGUUGUUUGUACAGAAAUUGACCCUAAGUUGGACAAUUAUUAUAAGAAAGACAAUUCUUAUUUCACAGAGCAACCAAUUGAUCUUGUACCAAACCAACCAUAUCCAAACGCAAGCUUCGAUAAUUUUAAGUUUGUAUGUGAUAAUAUCAAAUUUGCUGAUGAUUUAAACCAGUUAACUGGUUAUAAGAAACCUGCUUCAAGAGAGCUUAAAGUUACAUUUUUCCCUGACUUAAAUGGUGAUGUGGUGGCUAUUGAUUAUAAACACUACACACCCUCUUUUAAGAAAGGAGCUAAAUUGUUACAUAAACCUAUUGUUUGGCAUGUUAACAAUGCAACUAAUAAAGCCACGUAUAAACCAAAUACCUGGUGUAUACGUUGUCUUUGGAGCACAAAACCAGUUGAAACAUCAAAUUCGUUUGAUGUACUGAAGUCAGAGGACGCGCAGGGAAUGGAUAAUCUUGCCUGCGAAGAUCUAAAACCAGUCUCUGAAGAAGUAGUGGAAAAUCCUACCAUACAGAAAGACGUUCUUGAGUGUAAUGUGAAAACUACCGAAGUUGUAGGAGACAUUAUACUUAAACCAGCAAAUAAUAGUUUAAAAAUUACAGAAGAGGUUGGCCACACAGAUCUAAUGGCUGCUUAUGUAGACAAUUCUAGUCUUACUAUUAAGAAACCUAAUGAAUUAUCUAGAGUAUUAGGUUUGAAAACCCUUGCUACUCAUGGUUUAGCUGCUGUUAAUAGUGUCCCUUGGGAUACUAUAGCUAAUUAUGCUAAGCCUUUUCUUAAC-AAAGUUGUUAGUACAACUACUAACAUAGUUACACGGUGUUUAAACCGUGUUUGUACUAAUUAUAUGCCUUAUUUCUUUACUUUAUUGCUACAAUUGUGUACUUUUACUAGAAGUACAAAUUCUAGAAUUAAAGCAUCUAUGCCGACUACUAUAGCAAAGAAUACUGUUAAGAGUGUCGGUAAAUUUUGUCUAGAGGCUUCAUUUAAUUAUUUGAAGUCACCUAAUUUUUCUAAACUGAUAAAUAUUAUAAUUUGGUUUUUACUAUUAAGUGUUUGCCUAGGUUCUUUAAUCUACUCAACCGCUGCUUUAGGUGUUUUAAUGUCUAAUUUAGGCAUGCCUUCUUACUGUACUGGUUACAGAGAAGGCUAUUUGAACUCUACUAAUGUCACUAUUGCAACCUACUGUACUGGUUCUAUACCUUGUAGUGUUUGUCUUAGUGGUUUAGAUUCUUUAGACACCUAUCCUUCUUUAGAAACUAUACAAAUUACCAUUUCAUCUUUUAAAUGGGAUUUAACUGCUUUUGGCUUAGUUGCAGAGUGGUUUUUGGCAUAUAUUCUUUUCACUAGGUUUUUCUAUGUACUUGGAUUGGCUGCAAUCAUGCAAUUGUUUUUCAGCUAUUUUGCAGUACAUUUUAUUAGUAAUUCUUGGCUUAUGUGGUUAAUAAUUAAUCUUGUACAAAUGGCCCCGAUUUCAGCUAUGGUUAGAAUGUACAUCUUCUUUGCAUCAUUUUAUUAUGUAUGGAAAAGUUAUGUGCAUGUUGUAGACGGUUGUAAUUCAUCAACUUGUAUGAUGUGUUACAAACGUAAUAGAGCAACAAGAGUCGAAUGUACAACUAUUGUUAAUGGUGUUAGAAGGUCCUUUUAUGUCUAUGCUAAUGGAGGUAAAGGCUUUUGCAAACUACACAAUUGGAAUUGUGUUAAUUGUGAUACAUUCUGUGCUGGUAGUACAUUUAUUAGUGAUGAAGUUGCGAGAGACUUGUCACUACAGUUUAAAAGACCAAUAAAUCCUACUGACCAGUCUUCUUACAUCGUUGAUAGUGUUACAGUGAAGAAUGGUUCCAUCCAUCUUUACUUUGAUAAAGCUGGUCAAAAGACUUAUGAAAGACAUUCUCUCUCUCAUUUUGUUAACUUAGACAACCUGAGAGCUAAUAACACUAAAGGUUCAUUGCCUAUUAAUGUUAUAGUUUUUGAUGGUAAAUCAAAAUGUGAAGAAUCAUCUGCAAAAUCAGCGUCUGUUUACUACAGUCAGCUUAUGUGUCAACCUAUACUGUUACUAGAUCAGGCAUUAGUGUCUGAUGUUGGUGAUAGUGCGGAAGUUGCAGUUAAAAUGUUUGAUGCUUACGUUAAUACGUUUUCAUCAACUUUUAACGUACCAAUGGAAAAACUCAAAACACUAGUUGCAACUGCAGAAGCUGAACUUGCAAAGAAUGUGUCCUUAGACAAUGUCUUAUCUACUUUUAUUUCAGCAGCUCGGCAAGGGUUUGUUGAUUCAGAUGUAGAAACUAAAGAUGUUGUUGAAUGUCUUAAAUUGUCACAUCAAUCUGACAUAGAAGUUACUGGCGAUAGUUGUAAUAACUAUAUGCUCACCUAUAACAAAGUUGAAAACAUGACACCCCGUGACCUUGGUGCUUGUAUUGACUGUAGUGCGCGUCAUAUUAAUGCGCAGGUAGCAAAAAGUCACAACAUUGCUUUGAUAUGGAACGUUAAAGAUUUCAUGUCAUUGUCUGAACAACUACGAAAACAAAUACGUAGUGCUGCUAAAAAGAAUAACUUACCUUUUAAGUUGACAUGUGCAACUACUAGACAAGUUGUUAAUGUUGUAACAACAAAGAUAGCACUUAAGGGUGGUAAAAUUGUUAAUAAUUGGUUGAAGCAGUUAAUUAAAGUUACACUUGUGUUCCUUUUUGUUGCUGCUAUUUUCUAUUU-AAUAACACCUGUUCAUGUCAUGUCUAAACAUACUGACUUUUCAAGUGAAAUCAUAGGAUACAAGGCUAUUGAUGGUGGUGUCACUCGUGACAUAGCAUCUACAGAUACUUGUUUUGCUAACAAACAUGCUGAUUUUGACACAUGGUUUAGCCAGCGUGGUGGUAGUUAUACUAAUGACAAAGCUUGCCCAUUGAUUGCUGCAGUCAUAACAAGAGAAGUGGGUUUUGUCGUGCCUGGUUUGCCUGGCACGAUAUUACGCACAACUAAUGGUGACUUUUUGCAUUUCUUACCUAGAGUUUUUAGUGCAGUUGGUAACAUCUGUUACACACCAUCAAAACUUAUAGAGUACACUGACUUUGCAACAUCAGCUUGUGUUUUGGCUGCUGAAUGUACAAUUUUUAAAGAUGCUUCUGGUAAGCCAGUACCAUAUUGUUAUGAUACCAAUGUACUAGAAGGUUCUGUUGCUUAUGAAAGUUUACGCCCUGACACACGUUAUGUGCUCAUGGAUGGCUCUAUUAUUCAAUUUCCUAACACCUACCUUGAAGGUUCUGUUAGAGUGGUAACAACUUUUGAUUCUGAGUACUGUAGGCACGGCACUUGUGAAAGAUCAGAAGCUGGUGUUUGUGUAUCUACUAGUGGUAGAUGGGUACUUAACAAUGAUUAUUACAGAUCUUUACCAGGAGUUUUCUGUGGUGUAGAUGCUGUAAAUUUACUUACUAAUAUGUUUACACCACUAAUUCAACCUAUUGGUGCUUUGGACAUAUCAGCAUCUAUAGUAGCUGGUGGUAUUGUAGCUAUCGUAGUAACAUGCCUUGCCUACUAUUUUAUGAGGUUUAGAAGAGCUUUUGGUGAAUACAGUCAUGUAGUUGCCUUUAAUACUUUACUAUUCCUUAUGUCAUUCACUGUACUCUGUUUAACACCAGUUUACUCAUUCUUACCUGGUGUUUAUUCUGUUAUUUACUUGUACUUGACAUUUUAUCUUACUAAUGAUGUUUCUUUUUUAGCACAUAUUCAGUGGAUGGUUAUGUUCACACCUUUAGUACCUUUCUGGAUAACAAUUGCUUAUAUCAUUUGUAUUUCCACAAAGCAUUUCUAUUGGUUCUUUAGUAAUUACCUAAAGAGACGUGUAGUCUUUAAUGGUGUUUCCUUUAGUACUUUUGAAGAAGCUGCGCUGUGCACCUUUUUGUUAAAUAAAGAAAUGUAUCUAAAGUUGCGUAGUGAUGUGCUAUUACCUCUUACGCAAUAUAAUAGAUACUUAGCUCUUUAUAAUAAGUACAAGUAUUUUAGUGGAGCAAUGGAUACAACUAGCUACAGAGAAGCUGCUUGUUGUCAUCUCGCAAAGGCUCUCAAUGACUUCAGUAACUCAGGUUCUGAUGUUCUUUACCAACCACCACAAACCUCUAUCACCUCAGCUGUUUUGCAGAGUGGUUUUAGAAAAAUGGCAUUCCCAUCUGGUAAAGUUGAGGGUUGUAUGGUACAAGUAACUUGUGGUACAACUACACUUAACGGUCUUUGGCUUGAUGACGUAGUUUACUGUCCAAGACAUGUGAUCUGCACCUCUGAAGACAUGCUUAACCCUAAUUAUGAAGAUUUACUCAUUCGUAAGUCUAAUCAUAAUUUCUUGGUACAGGCUGGUAAUGUUCAACUCAGGGUUAUUGGACAUUCUAUGCAAAAUUGUGUACUUAAGCUUAAGGUUGAUACAGCCAAUCCUAAGACACCUAAGUAUAAGUUUGUUCGCAUUCAACCAGGACAGACUUUUUCAGUGUUAGCUUGUUACAAUGGUUCACCAUCUGGUGUUUACCAAUGUGCUAUGAGGCCCAAUUUCACUAUUAAGGGUUCAUUCCUUAAUGGUUCAUGUGGUAGUGUUGGUUUUAACAUAGAUUAUGACUGUGUCUCUUUUUGUUACAUGCACCAUAUGGAAUUACCAACUGGAGUUCAUGCUGGCACAGACUUAGAAGGUAACUUUUAUGGACCUUUUGUUGACAGGCAAACAGCACAAGCAGCUGGUACGGACACAACUAUUACAGUUAAUGUUUUAGCUUGGUUGUACGCUGCUGUUAUAAAUGGAGACAGGUGGUUUCUCAAUCGAUUUACCACAACUCUUAAUGACUUUAACCUUGUGGCUAUGAAGUACAAUUAUGAACCUCUAACACAAGACCAUGUUGACAUACUAGGACCUCUUUCUGCUCAAACUGGAAUUGCCGUUUUAGAUAUGUGUGCUUCAUUAAAAGAAUUACUGCAAAAUGGUAUGAAUGGACGUACCAUAUUGGGUAGUGCUUUAUUAGAAGAUGAAUUUACACCUUUUGAUGUUGUUAGACAAUGCUCAGGUGUUACUUUCCAAAGUGCAGUGAAAAGAACAAUCAAGGGUACACACCACUGGUUGUUACUCACAAUUUUGACUUCACUUUUAGUUUUAGUCCAGAGUACUCAAUGGUCUUUGUUCUUUUUUUUGUAUGAAAAUGCCUUUUUACCUUUUGCUAUGGGUAUUAUUGCUAUGUCUGCUUUUGCAAUGAUGUUUGUCAAACAUAAGCAUGCAUUUCUCUGUUUGUUUUUGUUACCUUCUCUUGCCACUGUAGCUUAUUUUAAUAUGGUCUAUAUGCCUGCUAGUUGGGUGAUGCGUAUUAUGACAUGGUUGGAUAUGGUUGAUACUAGUUUGUCUGGUUUUAAGCUAAAAGACUGUGUUAUGUAUGCAUCAGCUGUAGUGUUACUAAUCCUUAUGACAGCAAGAACUGUGUAUGAUGAUGGUGCUAGGAGAGUGUGGACACUUAUGAAUGUCUUGACACUCGUUUAUAAAGUUUAUUAUGGUAAUGCUUUAGAUCAAGCCAUUUCCAUGUGGGCUCUUAUAAUCUCUGUUACUUCUAACUACUCAGGUGUAGUUACAACUGUCAUGUUUUUGGCCAGAGGUAUUGUUUUUAUGUGUGUUGAGUAUUGCCCUAUUUUCUUCAUAACUGGUAAUACACUUCAGUGUAUAAUGCUAGUUUAUUGUUUCUUAGGCUAUUUUUGUACUUGUUACUUUGGCCUCUUUUGUUUACUCAACCGCUACUUUAGACUGACUCUUGGUGUUUAUGAUUACUUAGUUUCUACACAGGAGUUUAGAUAUAUGAAUUCACAGGGACUACUCCCACCCAAGAAUAGCAUAGAUGCCUUCAAACUCAACAUUAAAUUGUUGGGUGUUGGUGGCAAACCUUGUAUCAAAGUAGCCACUGUACAGUCUAAAAUGUCAGAUGUAAAGUGCACAUCAGUAGUCUUACUCUCAGUUUUGCAACAACUCAGAGUAGAAUCAUCAUCUAAAUUGUGGGCUCAAUGUGUCCAGUUACACAAUGACAUUCUCUUAGCUAAAGAUACUACUGAAGCCUUUGAAAAAAUGGUUUCACUACUUUCUGUUUUGCUUUCCAUGCAGGGUGCUGUAGACAUAAACAAGCUUUGUGAAGAAAUGCUGGACAACAGGGCAACCUUACAAGCUAUAGCCUCAGAGUUUAGUUCCCUUCCAUCAUAUGCAGCUUUUGCUACUGCUCAAGAAGCUUAUGAGCAGGCUGUUGCUAAUGGUGAUUCUGAAGUUGUUCUUAAAAAGUUGAAGAAGUCUUUGAAUGUGGCUAAAUCUGAAUUUGACCGUGAUGCAGCCAUGCAACGUAAGUUGGAAAAGAUGGCUGAUCAAGCUAUGACCCAAAUGUAUAAACAGGCUAGAUCUGAGGACAAGAGGGCAAAAGUUACUAGUGCUAUGCAGACAAUGCUUUUCACUAUGCUUAGAAAGUUGGAUAAUGAUGCACUCAACAACAUUAUCAACAAUGCAAGAGAUGGUUGUGUUCCCUUGAACAUAAUACCUCUUACAACAGCAGCCAAACUAAUGGUUGUCAUACCAGACUAUAACACAUAUAAAAAUACGUGUGAUGGUACAACAUUUACUUAUGCAUCAGCAUUGUGGGAAAUCCAACAGGUUGUAGAUGCAGAUAGUAAAAUUGUUCAACUUAGUGAAAUUAGUAUGGACAAUUCACCUAAUUUAGCAUGGCCUCUUAUUGUAACAGCUUUAAGGGCCAAUUCUGCUGUCAAAUUACAGAAUAAUGAGCUUAGUCCUGUUGCACUACGACAGAUGUCUUGUGCUGCCGGUACUACACAAACUGCUUGCACUGAUGACAAUGCGUUAGCUUACUACAACACAACAAAGGGAGGUAGGUUUGUACUUGCACUGUUAUCCGAUUUACAGGAUUUGAAAUGGGCUAGAUUCCCUAAGAGUGAUGGAACUGGUACUAUCUAUACAGAACUGGAACCACCUUGUAGGUUUGUUACAGACACACCUAAAGGUCCUAAAGUGAAGUAUUUAUACUUUAUUAAAGGAUUAAACAACCUAAAUAGAGGUAUGGUACUUGGUAGUUUAGCUGCCACAGUACGUCUACAAGCUGGUAAUGCAACAGAAGUGCCUGCCAAUUCA-ACUGUAUUAUCUUUCUGUGCUUUUGCUGUAGAUGCUGCUAAAGCUUACAAAGAUUAUCUAGCUAGUGGGGGACAACCAAUCACUAAUUGUGUUAAGAUGUUGUGUACACACACUGGUACUGGUCAGGCAAUAACAGUUACACCGGAAGCCAAUAUGGAUCAAGAAUCCUUUGGUGGUGCAUCGUGUUGUCUGUACUGCCGUUGCCACAUAGAUCAUCCAAAUCCUAAAGGAUUUUGUGACUUAAAAGGUAAGUAUGUACAAAUACCUACAACUUGUGCUAAUGACCCUGUGGGUUUUACACUUAAAAACACAGUCUGUACCGUCUGCGGUAUGUGGAAAGGUUAUGGCUGUAGUUGUGAUCAACUCCGCGAACCCAUGCUUCAGUCAGCUGAUGCAC-AAUCGUUUUUAAACGGGUUUGCGGUGUAAGUGCAGCCCGUCUUACACCGUGCGGCACAGGCACUAGUACUGAUGUC-GUAUACAGGGC-UUUUGACAUCUACAAUGAUAAAGUAGCUGGUUUUGCUAAAUUCCUAAAAACUAAUUGUUGUCGCUUCCAAGAAAAGGACGAAGAUGACAAUUUAAUUGAUUCUUACUUUGUAGUUAAGAGACACACUUUCUCUAACUACCAACAUGAAGAAACAAUUUAUAAUUUACUUAAGGAUUGUCCAGCUGUUGCUAAACAUGACUUCUUUAAGUUUAGAAUAGACGGUGACAUGGUACCACAUAUAUCACGUCAACGUCUUACUAAAUACACAAUGGCAGACCUCGUCUAUGCUUUAAGGCAUUUUGAUGAAGGUAAUUGUGACACAUUAAAAGAAAUACUUGUCACAUACAAUUGUUGUGAUGAUGAUUAUUUCAAUAAAAAGGACUGGUAUGAUUUUGUAGAAAACCCAGAUAUAUUACGCGUAUACGCCAACUUAGGUGAACGUGUACGCCAAGCUUUGUUAAAAACAGUACAAUUCUGUGAUGCCAUGCGAAAUGCUGGUAUUGUUGGUGUACUGACAUUAGAUAAUCAAGAUCUCAAUGGUAACUGGUAUGAUUUCGGUGAUUUCAUACAAACCACGCCAGGUAGUGGAGUUCCUGUUGUAGAUUCUUAUUAUUCAUUGUUAAUGCCUAUAUUAACCUUGACCAGGGCUUUAACUGCAGAGUCACAUGUUGACACUGACUUAACAAAGCCUUACAUUAAGUGGGAUUUGUUAAAAUAUGACUUCACGGAAGAGAGGUUAAAACUCUUUGACCGUUAUUUUAAAUAUUGGGAUCAGACAUACCACCCAAAUUGUGUUAACUGUUUGGAUGACAGAUGCAUUCUGCAUUGUGCAAACUUUAAUGUUUUAUUCUCUACAGUGUUCCCACCUACAAGUUUUGGACCACUAGUGAGAAAAAUAUUUGUUGAUGGUGUUCCAUUUGUAGUUUCAACUGGAUACCACUUCAGAGAGCUAGGUGUUGUACAUAAUCAGGAUGUAAACUUACAUAGCUCUAGACUUAGUUUUAAGGAAUUACUUGUGUAUGCUGCUGACCCUGCUAUGCACGCUGCUUCUGGUAAUCUAUUACUAGAUAAACGCACUACGUGCUUUUCAGUAGCUGCACUUACUAACAAUGUUGCUUUUCAAACUGUCAAACCCGGUAAUUUUAACAAAGACUUCUAUGACUUUGCUGUGUCUAAGGGUUUCUUUAAGGAAGGAAGUUCUGUUGAAUUAAAACACUUCUUCUUUGCUCAGGAUGGUAAUGCUGCUAUCAGCGAUUAUGACUACUAUCGUUAUAAUCUACCAACAAUGUGUGAUAUCAGACAACUACUAUUUGUAGUUGAAGUUGUUGAUAAGUACUUUGAUUGUUACGAUGGUGGCUGUAUUAAUGCUAACCAAGUCAUCGUCAACAACCUAGACAAAUCAGCUGGUUUUCCAUUUAAUAAAUGGGGUAAGGCUAGACUUUAUUAUGAUUCAAUGAGUUAUGAGGAUCAAGAUGCACUUUUCGCAUAUACAAAACGUAAUGUCAUCCCUACUAUAACUCAAAUGAAUCUUAAGUAUGCCAUUAGUGCAAAGAAUAGAGCUCGCACCGUAGCUGGUGUCUCUAUCUGUAGUACUAUGACCAAUAGACAGUUUCAUCAAAAAUUAUUGAAAUCAAUAGCCGCCACUAGAGGAGCUACUGUAGUAAUUGGAACAAGCAAAUUCUAUGGUGGUUGGCACAACAUGUUAAAAACUGUUUAUAGUGAUGUAGAAAACCCUCACCUUAUGGGUUGGGAUUAUCCUAAAUGUGAUAGAGCCAUGCCUAACAUGCUUAGAAUUAUGGCCUCACUUGUUCUUGCUCGCAAACAUACAACGUGUUGUAGCUUGUCACACCGUUUCUAUAGAUUAGCUAAUGAGUGUGCUCAAGUAUUGAGUGAAAUGGUCAUGUGUGGCGGUUCACUAUAUGUUAAACCAGGUGGAACCUCAUCAGGAGAUGCCACAACUGCUUAUGCUAAUAGUGUUUUUAACAUUUGUCAAGCUGUCACGGCCAAUGUUAAUGCACUUUUAUCUACUGAUGGUAACAAAAUUGCCGAUAAGUAUGUCCGCAAUUUACAACACAGACUUUAUGAGUGUCUCUAUA-GAAAUAGAGAUGUUGACACAGACUUUGUGAAUGAGUUUUACGCAUAUUUGCGUAAACAUUUCUCAAUGAUGAUACUCUCUGACGAUGCUGUUGUGUGUUUCAAUAGCACUUAUGCAUCUCAAGGUCUAGUGGCUAGCAUAAAGAACUUUAAGUCAGUUCUUUAUUAUCAAAACAAUGUUUUUAUGUCUGAAGCAAAAUGUUGGACUGAGACUGACCUUACUAAAGGACCUCAUGAAUUUUGCUCUCAACAUACAAUGCUAGUUAAACAGGGUGAUGAUUAUGUGUACCUUCCUUACCCAGAUCCAUCAAGAAUCCUAGGGGCCGGCUGUUUUGUAGAUGAUAUCGUAAAAACAGAUGGUACACUUAUGAUUGAACGGUUCGUGUCUUUAGCUAUAGAUGCUUACCCACUUACUAAACAUCCUAAUCAGGAGUAUGCUGAUGUCUUUCAUUUGUACUUACAAUACAUAAGAAAGCUACAUGAUGAGUUAACAGGACACAUGUUAGACAUGUAUUCUGUUAUGCUUACUAAUGAUAACACUUCAAGGUAUUGGGAACCUGAGUUUUAUGAGGCUAUGUACACACCGCAUACAGUCUUACAGGCUGUUGGGGCUUGUGUUCUUUGCAAUUCACAGACUUCAUUAAGAUGUGGUGCUUGCAUACGUAGACCAUUCUUAUGUUGUAAAUGCUGUUACGACCAUGUCAUAUCAACAUCACAUAAAUUAGUCUUGUCUGUUAAUCCGUAUGUUUGCAAUGCUCCAGGUUGUGAUGUCACAGAUGUGACUCAACUUUACUUAGGAGGUAUGAGCUAUUAUUGUAAAUCACAUAAACCACCCAUUAGUUUUCCAUUGUGUGCUAAUGGACAAGUUUUUGGUUUAUAUAAAAAUACAUGUGUUGGUAGCGAUAAUGUUACUGACUUUAAUGCAAUUGCAACAUGUGACUGGACAAAUGCUGGUGAUUACAUUUUAGCUAACACCUGUACUGAAAGACUCAAGCUUUUUGCAGCAGAAACGCUCAAAGCUACUGAGGAGACAUUUAAACUGUCUUAUGGUAUUGCUACUGUACGUGAAGUGCUGUCUGACAGAGAAUUACAUCUUUCAUGGGAAGUUGGUAAACCUAGACCACCACUUAACCGAAAUUAUGUCUUUACUGGUUAUCGUGUAACUAAAAACAGUAAAGUACAAAUAGGAGAGUACACCUUUGAAAAAGGUGACUAUGGUGAUGCUGUUGUUUACCGAGGUACAACAACUUACAAAUUAAAUGUUGGUGAUUAUUUUGUGCUGACAUCACAUACAGUAAUGCCAUUAAGUGCACCUACACUAGUGCCACAAGAGCACUAUGUUAGAAUUACUGGCUUAUACCCAACACUCAAUAUCUCAGAUGAGUUUUCUAGCAAUGUUGCAAAUUAUCAAAAGGUUGGUAUGCAAAAGUAUUCUACACUCCAGGGACCACCUGGUACUGGUAAGAGUCAUUUUGCUAUUGGCCUAGCUCUCUACUACCCUUCUGCUCGCAUAGUGUAUACAGCUUGCUCUCAUGCCGCUGUUGAUGCACUAUGUGAGAAGGCAUUAAAAUAUUUGCCUAUAGAUAAAUGUAGUAGAAUUAUACCUGCACGUGCUCGUGUAGAGUGUUUUGAUAAAUUCAAAGUGAAUUCAACAUUAGAACAGUAUGUCUUUUGUACUGUAAAUGCAUUGCCUGAGACGACAGCAGAUAUAGUUGUCUUUGAUGAAAUUUCAAUGGCCACAAAUUAUGAUUUGAGUGUUGUCAAUGCCAGAUUACGUGCUAAGCACUAUGUGUACAUUGGCGACCCUGCUCAAUUACCUGCACCACGCACAUUGCUAACUAAGGGCACACUAGAACCAGAAUAUUUCAAUUCAGUGUGUAGACUUAUGAAAACUAUAGGUCCAGACAUGUUCCUCGGAACUUGUCGGCGUUGUCCUGCUGAAAUUGUUGACACUGUGAGUGCUUUGGUUUAUGAUAAUAAGCUUAAAGCACAUAAAGACAAAUCAGCUCAAUGCUUUAAAAUGUUUUAUAAGGGUGUUAUCACGCAUGAUGUUUCAUCUGCAAUUAACAGGCCACAAAUAGGCGUGGUAAGAGAAUUCCUUACACGUAACCCUGCUUGGAGAAAAGCUGUCUUUAUUUCACCUUAUAAUUCACAGAAUGCUGUAGCCUCAAAGAUUUUGGGACUACCAACUCAAACUGUUGAUUCAUCACAGGGCUCAGAAUAUGACUAUGUCAUAUUCACUCAAACCACUGAAACAGCUCACUCUUGUAAUGUAAACAGAUUUAAUGUUGCUAUUACCAGAGCAAAAGUAGGCAUACUUUGCAUAAUGUCUGAUAGAGACCUUUAUGACAAGUUGCAAUUUACAAGUCUUGAAAUUCCACGUAGGAAUGUGGCAACUUUACAAGCUGAAAAUGUAACAGGACUCUUUAAAGAUUGUAGUAAGGUAAUCACUGGGUUACAUCCUACACAGGCACCUACACACCUCAGUGUUGACACUAAAUUCAAAACUGAAGGUUUAUGUGUUGACAUACCUGGCAUACCUAAGGACAUGACCUAUAGAAGACUCAUCUCUAUGAUGGGUUUUAAAAUGAAUUAUCAAGUUAAUGGUUACCCUAACAUGUUUAUCACCCGCGAAGAAGCUAUAAGACAUGUACGUGCAUGGAUUGGCUUCGAUGUCGAGGGGUGUCAUGCUACUAGAGAAGCUGUUGGUACCAAUUUACCUUUACAGCUAGGUUUUUCUACAGGUGUUAACCUAGUUGCUGUACCUACAGGUUAUGUUGAUACACCUAAUAAUACAGAUUUUUCCAGAGUUAGUGCUAAACCACCGCCUGGAGAUCAAUUUAAACACCUCAUACCACUUAUGUACAAAGGACUUCCUUGGAAUGUAGUGCGUAUAAAGAUUGUACAAAUGUUAAGUGACACACUUAAAAAUCUCUCUGACAGAGUCGUAUUUGUCUUAUGGGCACAUGGCUUUGAGUUGACAUCUAUGAAGUAUUUUGUGAAAAUAGGACCUGAGCGCACCUGUUGUCUAUGUGAUAGACGUGCCACAUGCUUUUCCACUGCUUCAGACACUUAUGCCUGUUGGCAUCAUUCUAUUGGAUUUGAUUACGUCUAUAAUCCGUUUAUGAUUGAUGUUCAACAAUGGGGUUUUACAGGUAACCUACAAAGCAACCAUGAUCUGUAUUGUCAAGUCCAUGGUAAUGCACAUGUAGCUAGUUGUGAUGCAAUCAUGACUAGGUGUCUAGCUGUCCACGAGUGCUUUGUUAAGCGUGUUGACUGGACUAUUGAAUAUCCUAUAAUUGGUGAUGAACUGAAGAUUAAUGCGGCUUGUAGAAAGGUUCAACACAUGGUUGUUAAAGCUGCAUUAUUAGCAGACAAAUUCCCAGUUCUUCACGACAUUGGUAACCCUAAAGCUAUUAAGUGUGUACCUCAAGCUGAUGUAGAAUGGAAGUUCUAUGAUGCACAGCCUUGUAGUGACAAAGCUUAUAAAAUAGAAGAAUUAUUCUAUUCUUAUGCCACACAUUCUGACAAAUUCACAGAUGGUGUAUGCCUAUUUUGGAAUUGCAAUGUCGAUAGAUAUCCUGCUAAUUCCAUUGUUUGUAGAUUUGACACUAGAGUGCUAUCUAACCUUAACUUGCCUGGUUGUGAUGGUGGCAGUUUGUAUGUAAAUAAACAUGCAUUCCACACACCAGCUUUUGAUAAAAGUGCUUUUGUUAAUUUAAAACAAUUACCAUUUUUCUAUUACUCUGACAGUCCAUGUGAGUCUCAUGGAAAACAAGUAGUGUCAGAUAUAGAUUAUGUACCACUAAAGUCUGCUACGUGUAUAACACGUUGCAAUUUAGGUGGUGCUGUCUGUAGACAUCAUGCUAAUGAGUACAGAUUGUAUCUCGAUGCUUAUAACAUGAUGAUCUCAGCUGGCUUUAGCUUGUGGGUUUACAAACAAUUUGAUACUUAUAACCUCUGGAACACUUUUACAAGACUUCAGAGUUUAGAAAAUGUGGCUUUUAAUGUUGUAAAUAAGGGACACUUUGAUGGACAACAGGGUGAAGUACCAGUUUCUAUCAUUAAUAACACUGUUUACACAAAAGUUGAUGGUGUUGAUGUAGAAUUGUUUGAAAAUAAAACAACAUUACCUGUUAAUGUAGCAUUUGAGCUUUGGGCUAAGCGCAACAUUAAACCAGUACCAGAGGUGAAAAUACUCAAUAAUUUGGGUGUGGACAUUGCUGCUAAUACUGUGAUCUGGGACUACAAAAGAGAUGCUCCAGCACAUAUAUCUACUAUUGGUGUUUGUUCUAUGACUGACAUAGCCAAGAAACCAACUGAAACGAUUUGUGCACCACUCACUGUCUUUUUUGAUGGUAGAGUUGAUGGUCAAGUAGACUUAUUUAGAAAUGCCCGUAAUGGUGUUCUUAUUACAGAAGGUAGUGUUAAAGGUUUACAACCAUCUGUAGGUCCCAAACAAGCUAGUCUUAAUGGAGUCACAUUAAUUGGAGAAGCCGUAAAAACACAGUUCAAUUAUUAUAAGAAAGUUGAUGGUGUUGUCCAACAAUUACCUGAAACUUACUUUACUCAGAGUAGAAAUUUACAAGAAUUUAAACCCAGGAGUCAAAUGGAAAUUGAUUUCUUAGAAUUAGCUAUGGAUGAAUUCAUUGAACGGUAUAAAUUAGAAGGCUAUGCCUUCGAACAUAUCGUUUAUGGAGAUUUUAGUCAUAGUCAGUUAGGUGGUUUACAUCUACUGAUUGGACUAGCUAAACGUUUUAAGGAAUCACCUUUUGAAUUAGAAGAUUUUAUUCCUAUGGACAGUACAGUUAAAAACUAUUUCAUAACAGAUGCGCAAACAGGUUCAUCUAAGUGUGUGUGUUCUGUUAUUGAUUUAUUACUUGAUGAUUUUGUUGAAAUAAUAAAAUCCCAAGAUUUAUCUGUAGUUUCUAAGGUUGUCAAAGUGACUAUUGACUAUACAGAAAUUUCAUUUAUGCUUUGGUGUAAAGAUGGCCAUGUAGAAACAUUUUACCCAAAAUUACAAUCUAGUCAAGCGUGGCAACCGGGUGUUGCUAUGCCUAAUCUUUACAAAAUGCAAAGAAUGCUAUUAGAAAAGUGUGACCUUCAAAAUUAUGGUGAUAGUGCAACAUUACCUAAAGGCAUAAUGAUGAAUGUCGCAAAAUAUACUCAACUGUGUCAAUAUUUAAACACAUUAACAUUAGCUGUACCCUAUAAUAUGAGAGUUAUACAUUUUGGUGCUGGUUCUGAUAAAGGAGUUGCACCAGGUACAGCUGUUUUAAGACAGUGGUUGCCUACGGGUACGCUGCUUGUCGAUUCAGAUCUUAAUGACUUUGUCUCUGAUGCAGAUUCAACUUUGAUUGGUGAUUGUGCAACUGUACAUACAGCUAAUAAAUGGGAUCUCAUUAUUAGUGAUAUGUACGACCCUAAGACUAAAAAUGUUACAAAAGAAAAUGACUCUAAAGAGGGUUUUUUCACUUACAUUUGUGGGUUUAUACAACAAAAGCUAGCUCUUGGAGGUUCCGUGGCUAUAAAGAUAACAGAACAUUCUUGGAAUGCUGAUCUUUAUAAGCUCAUGGGACACUUCGCAUGGUGGACAGCCUUUGUUACUAAUGUGAAUGCGUCAUCAUCUGAAGCAUUUUUAAUUGGAUGUAAUUAUCUUGGCAAACCACGCGAACAAAUAGAUGGUUAUGUCAUGCAUGCAAAUUACAUAUUUUGGAGGAAUACAAAUCCAAUUCAGUUGUCUUCCUAUUCUUUAUUUGACAUGAGUAAAUUUCCCCUUAAAUUAAGGGGUACUGCUGUUAUGUCUUUAAAAGAAGGUCAAAUCAAUGAUAUGAUUUUAUCUCUUCUUAGUAAAGGUAGACUUAUAAUUAGAGAAAACAACAGAGUUGUUAUUUCUAGUGAUGUUCUUGUUAACAACUAAACGAACAAUGUUUGUU---UUUCUUGU-----UUUA----UUGC-CACUAGUCU--CUAGU---------CAGUGUGUUAAUCUU-----ACAA----CCAGAACUCAAUUACCCCCUG-CAUA-CACUAAUUCUUUCAC-ACGUGGUGUUUAUUACCCUGACAAAGUUUUCAGAUCCUCAGUUUUACAUUCAACUCAGGACUUGUUCUUACCUUUCUUUUCCAAUGUUACUUGGUUCCAUGCUAUACAUGUCUCUGGGACCA-AU-G-G---UACUAAGAGGUUUGAUAACCCUGUCCUACCAUUUAAUGAUGGUGUUUAUUUUGCUUCCACUGAGAAGUCUAACAUAAUAAGAGGCUGGAUUUUUGGUACUACUUUAGAUUCGAAGACCCAGUCCCUACUUAUUGUUAAUAACGCUACUAAUGUUGUUAUUAAAGUCUGUGAAUUUCAAUUUUGUAAUGAUCCAUUUUUGGGUGU--UUAUUACCACAAAAACAACAA--AAGUUGGAUGGAAAGUGAGUUCAGAGUUUAUUC---UAGUGCGAAUAAUUGCACUUUUGAAUAUGU---------CUCUCA-GCCUUUUCUUAUGGACCUUGAA-GGAAAACAGGGUAAUUUCAAAAAUCUUAGGGAAUUUGUGUUUAAGAAUAUUGAUGGUUAUUUUAAAAUAUAUUCUAAGC---ACACGCCUAUUAAUUUAGUGCGUGAUCUCCCUCAGGGUUUUUCGGCUUUAGAACCAUUGGUAGAUUUGCCAAUAGGUAUUAACAUCACUAGGUUUCAAACUUUACUUGCUUUACAUAGAAGUUAUUUGACUCCUGGUGAUUCUUCUUCAGGUUGGACAGCUGGUGCUGCAGCUUAUUAUGUGGGUUAUCUUCAACCUAGGACUUUUCUAUUAAAAUAUAAUGAAAAUGGAACCAUUACAGAUGCUGUAGACUGUGCACUUGACCCUCUCUCAGAAACAAAGUGUAC-GUUGAAAUCCUUCACUGUAGAAAAAGGAAUCUAUCAAACUUCUAACUUUAGAGUCCAACCAACAGAAUCUAUUGUUAGAUUUCCUAAUAUUACAAACUUGUGCCCUUUUGGUGAAGUUUUUAACGCCACCAGAUUUGCAUCUGUUUAUGCUUGGAACAGGAAGAGAAUCAGCAACUGUGUUGCUGAUUAUUCUGUCCUAUAUAAUUCCGCAUCAUUUUCCACUUUUAAGUGUUAUGGAGUGUCUCCUACUAAAUUAAAUGAUCUCUGCUUUACUAAUGUCUAUGCAGAUUCAUUUGUAAUUAGAGGUGAUGAAGUCAGACAAAUCGCUCCAGGGCAAACUGGAAAGAUUGCUGAUUAUAAUUAUAAAUUACCAGAUGAUUUUACAGGCUGCGUUAUAGCUUGGAAUUCUAACAAUCUUGAUUCUAAGGUUGGUGGUAAUUAUAAUUACCUGUAUAGAUUGUUUAGGAAGUCUAAUCUCAAACCUUUUGAGAGAGAUAUUUCAACUGAAAUCUAUCA-GGCCGGUAGCACACCUUGUAAUGGUGUUGAA--GGUUUUAAUUGUUACUUUC--CUUUACAAUCAUAUGGUUUCCAACCCACUAAUGG--U-GUUGGUUACCAACCAUACAGAGUAGUAGUACUUUCUUUUGAACUUCUACAUGCACCAGCAACUGUUUGUGGACCUAAAAAGUCUACUAAUUUGGUUAAAAACAAAUGUGUCAAUUUCAACUUCAAUGGUUUAACAGGCACAGGUGUUCUUACUGAGUCUAACAAAAAGUUUCUGCCUUUCCAACAAUUUGGCAGAGACAUUGCUGACACUACUGAUGCUGUCCGUGAUCCACAGACACUUGAGAUUCUUGACAUUACACCAUGUUCUUUUGGUGGUGUCAGUGUUAUAACACCAGGAACAAAUACUUCUAACCAGGUUGCUGUUCUUUAUCAGGAUGUUAACUGCACAGAAGUCCCUGUUGCUAUUCAUGCAGAUCAACUUACUCCUACUUGGCGUGUUUAUUCUACAGGUUCUAAUGUUUUUCAAACACGUGCAGGCUGUUUAAUAGGGGCUGAACAUGUCAACAACUCAUAUGAGUGUGACAUACCCAUUGGUGCAGGUAUAUGCGCUAGUUAUCAGACUCAGACUAAUUCUCCUCGGCGGGCACGUAGUG-UA-GCUAGUCAAUCCAUCAUUGCCUACACUAUGUCACUUGGUGCAGAAAAUUCAGUUGCUUACUCUAAUAACUCUAUUGCCAUACCCACAAAUUUUACUAUUAGUGUUACCACAGAAAUUCUACCAGUGUCUAUGACCAAGACAUCAGUAGAUUGUACAAUGUACAUUUGUGGUGAUUCAACUGAAUGCAGCAAUCUUUUGUUGCAAUAUGGCAGUUUUUGUACACAAUUAAACCGUGCUUUAACUGGAAUAGCUGUUGAACAAGACAAAAACACCCAAGAAGUUUUUGCACAAGUCAAACAAAUUUACAAAACACCACCAAUUAAAGAUUUUGGUGGUUUUAAUUUUUCACAAAUAUUACCAGAUCCAUCAAAACCAAGCAAGAGGUCAUUUAUUGAAGAUCUACUUUUCAACAAAGUGACACUUGCAGAUGCUGGCUUCAUCAAACAAUAUGGUGAUUGCCUUGGUGAUAUUGCUGCUAGAGACCUCAUUUGUGCACAAAAGUUUAACGGCCUUACUGUUUUGCCACCUUUGCUCACAGAUGAAAUGAUUGCUCAAUACACUUCUGCACU-GUUAGCGGGUACAAUCACUUCUGGUUGGACCUUUGGUGCAGGUGCUGCAUUACAAAUACCAUUUGCUAUGCAAAUGGCUUAUAGGUUUAAUGGUAUUGGAGUUACACAGAAUGUUCUCUAUGAGAACCAAAAAUUGAUUGCCAACCAAUUUAAUAGUGCUAUUGGCAAAAUUCAAGACUCACUUUCUUCCACAGCAAGUGCACUUGGAAAACUUCAAGAUGUGGUCAACCAAAAUGCACAAGCUUUAAACACGCUUGUUAAACAACUUAGCUCCAAUUUUGGUGCAAUUUCAAGUGUUUUAAAUGAUAUCCUUUCACGUCUUGACAAAGUUGAGGCUGAAGUGCAAAUUGAUAGGUUGAUCACAGGCAGACUUCAAAGUUUGCAGACAUAUGUGACUCAACAAUUAAUUAGAGCUGCAGAAAUCAGAGCUUCUGCUAAUCUUGCUGCUACUAAAAUGUCAGAGUGUGUACUUGGACAAUCAAAAAGAGUUGAUUUUUGUGGAAAGGGCUAUCAUCUUAUGUCCUUCCCUCAGUCAGCACCUCAUGGUGUAGUCUUCUUGCAUGUGACUUAUGUCCCUGCACAAGAAAAGAACUUCACAACUGCUCCUGCCAUUUGUCAUGAUGGAAAAGCACACUUUCCUCGUGAAGGUGUCUUUGUUUCAAAUGGCACACACUGGUUUGUAACACAAAGGAAUUUUUAUGAACCACAAAUCAUUACUACAGACAACACAUUUGUGUCUGGUAACUGUGAUGUUGUAAUAGGAAUUGUCAACAACACAGUUUAUGAUCCUUUGCAACCUGAAUUAGACUCAUUCAAGGAGGAGUUAGAUAAAUAUUUUAAGAAUCAUACAUCACCAGAUGUUGAUUUAGGUGACAUCUCUGGCAUUAAUGCUUCAGUUGUAAACAUUCAAAAAGAAAUUGACCGCCUCAAUGAGGUUGCCAAGAAUUUAAAUGAAUCUCUCAUCGAUCUCCAAGAACUUGGAAAGUAUGAGCAGUAUAUAAAAUGGCCAUGGUACAUUUGGCUAGGUUUUAUAGCUGGCUUGAUUGCCAUAGUAAUGGUGACAAUUAUGCUUUGCUGUAUGACCAGUUGCUGUAGUUGUCUCAAGGGCUGUUGUUCUUGUGGAUCCUGCUGCAAAUUUGAUGAAGACGACUCUGAGCCAGUGCUCAAAGGAGUCAAAUUACAUUACACAUAAACGAACUU-AUGGAUUUGUUUAUGAGAAUCUUCACAAUUGGAACUGUAACUUUGAAGCAAGGUGAAAUCAAGGAUGCUACUCCUUCAGAUUUUGUUCGCGCUACUGCAACGAUACCGAUACAAGCCUCACUCCCUUUCGGAUGGCUUAUUGUUGGCGUUGCACUUCUUGCUGUUUUUCAGAGCGCUUCCAAAAUCAUAACCCUCAAAAAGAGAUGGCAACUAGCACUCUCCAAGGGUGUUCACUUUGUUUGCAACUUGCUGUUGUUGUUUGUAACAGUUUACUCACACCUUUUGCUCGUUGCUGCUGGCCUUGAAGCCCCUUUUCUCUAUCUUUAUGCUUUAGUCUACUUCUUGCAGAGUAUAAACUUUGUAAGAAUAAUAAUGAGGCUUUGGCUUUGCUGGAAAUGCCGUUCCAAAAACCCAUUACUUUAUGAUGCCAACUAUUUUCUUUGCUGGCAUACUAAUUGUUACGACUAUUGUAUACCUUACAAUAGUGUAACUUCUUCAAUUGUCAUUACUUCAGGUGAUGGCACAACAAGUCCUAUUUCUGAACAUGACUACCAGAUUGGUGGUUAUACUGAAAAAUGGGAAUCUGGAGUAAAAGACUGUGUUGUAUUACACAGUUACUUCACUUCAGACUAUUACCAGCUGUACUCAACUCAAUUGAGUACAGACACUGGUGUUGAACAUGUUACCUUCUUCAUCUACAAUAAAAUUGUUGAUGAGCCUGAAGAACAUGUCCAAAUUCACACAAUCGACGGUUCAUCCGGAGUUGUUAAUCCAGUAAUGGAACCAAUUUAUGAUGAACCGACGACGACUACUAGCGUGCCUUUGUAAGCACAAGCUGAUGAGUACGAACUUAUGUACUCAUUCGUUUCGGAAGAGACAGGUACGUUAAUAGUUAAUAGCGUACUUCUUUUUCUUGCUUUCGUGGUAUUCUUGCUAGUUACACUAGCCAUCCUUACUGCGCUUCGAUUGUGUGCGUACUGCUGCAAUAUUGUUAACGUGAGUCUUGUAAAACCUUCUUUUUACGUUUACUCUCGUGUUAAAAAUCUGAAUUCUUCU---AGAGUUCCUGAUCUUCUGGUCUAAACGAACUAAAUAUUAUAUUAGUUUUUCUGUUUGGAACUUUAAUUUUA---GCCAUGGCAGAUUCCAACGGUACUAUUACCGUUGAAGAGCUUAAAAAGCUCCUUGAACAAUGGAACCUAGUAAUAGGUUUCCUAUUCCUUACAUGGAUUUGUCUUCUACAAUUUGCCUAUGCCAACAGGAAUAGGUUUUUGUAUAUAAUUAAGUUAAUUUUCCUCUGGCUGUUAUGGCCAGUAACUUUAGCUUGUUUUGUGCUUGCUGCUGUUUACAGAAUAAAUUGGAUCACCGGUGGAAUUGCUAUCGCAAUGGCUUGUCUUGUAGGCUUGAUGUGGCUCAGCUACUUCAUUGCUUCUUUCAGACUGUUUGCGCGUACGCGUUCCAUGUGGUCAUUCAAUCCAGAAACUAACAUUCUUCUCAACGUGCCACUCCAUGGCACUAUUCUGACCAGACCGCUUCUAGAAAGUGAACUCGUAAUCGGAGCUGUGAUCCUUCGUGGACAUCUUCGUAUUGCUGGACACCAUCUAGGACGCUGUGACAUCAAGGACCUGCCUAAAGAAAUCACUGUUGCUACAUCACGAACGCUUUCUUAUUACAAAUUGGGAGCUUCGCAGCGUGUAGCAGGUGACUCAGGUUUUGCUGCAUACAGUCGCUACAGGAUUGGCAACUAUAAAUUAAACACAGACCAUUCCAGUAGCAGUGACAAUAUUGCUUUGCUUGUACAGUAAGUGACAACAGAUGUUUCAUCUCGUUGACUUUCAGGUUACUAUAGCAGAGAUAUUACUAAUUAUUAUGAGGACUUUUAAAGUUUCCAUUUGGAAUCUUGAUUACAUCAUAAACCUCAUAAUUAAAAAUUUAUCUAAGUCACUAACUGAGAAUAAAUAUUCUCAAUUAGAUGAAGAGCAACCAAUGGAGAUUGAUU-------AAACGAACAUGAAAAUUAUUCUUUUCUUGGCACUGAUAACACUCGCUACUUGUGAGCUUUAUCACUACCAAGAGUGUGUUAGAGGUACAACAGUACUUUUAAAAGAACCUUGCUCUUCUGGAACAUACGAGGGCAAUUCACCAUUUCAUCCUCUAGCUGAUAACAAAUUUGCACUGACUUGCUUUAGCACUCAAUUUGCUUUUGCUUGUCCUGACGGCGUAAAACACGUCUAUCAGUUACGUGCCAGAUCAGUUUCACCUAAACUGUUCAUCAGACAAGAGGAAGUU---CA---AGAACUUUACUCUCCAAUUUUUCUUAUUGUUGCGGCAAUAGUGUUUAUAACACUUUGCUUCACACUCAAAAGAAAGACAGAAUGAUUGAACUUUCAUUAAUUGACUUCUAUUUGUGCUUUUUAGCCUUUCUGCUAUUCCUUGUUUUAAUUAUGCUUAUUAUCUUUUGGUUCUCACUUGAACUGCA-AGAUCAUAAUGAAACUUGUCA---C---GCCUAAACGAACAUGAAAUUUCU---UGUUUUCUUAGGAAUCAUCACAACUGUA-GCUGCAUUUCACCAAGAAUGUAGUUUACAGUCAUGUACUCAACAUCAACCAUAUGUAGUUGAUGACCCGUGUCCUAUUCACUUCUAUUCUAAAUGGUAUAUUAG-------AGUAGGAGCUAGAAAAUCAGCACCUUUAAUUGAAUUGUGCGUGGAUGAGGCUGGUUCUAAAUCACCCAUUCAGUACAUCG----AUA-U---CGGUAAUUAUACAGUUUCCUGUUUACCU---UUUACAAUUAAUUGCCAGGAACCUAAAUUGGGUAGUCUUGUAGU---GCGUUGUUCGUUCUAUGAAGA---CUU-UUUAGAGUAU--CAUGACGUUCGUGUUGUUUUAGAUUUCAUCUAAACGAACAAACUAAAAUGUCUGAUAAUGGACCCCAA---AAUCAGCGAAAUGCACCCCGCAUUACGUUUGGUGGACCCUCAGAUUCAACUGGCAGUAACCAGAAUGGAGAACGCAGUGGGGCGCGAUCAAAACAACGUCGGCCCCAAGGUUUACCCAAUAAUACUGCGUCUUGGUUCACCGCUCUCACUCAACAUGGCAAGGAAGACCUUAAAUUCCCUCGAGGACAAGGCGUUCCAAUUAACACCAAUAGCAGUCCAGAUGACCAAAUUGGCUACUACCGAAGAGCUACCAGACGAAUUCGUGGUGGUGACGGUAAAAUGAAAGAUCUCAGUCCAAGAUGGUAUUUCUACUACCUAGGAACUGGGCCAGAAGCUGGACUUCCCUAUGGUGCUAACAAAGACGGCAUCAUAUGGGUUGCAACUGAGGGAGCCUUGAAUACACCAAAAGAUCACAUUGGCACCCGCAAUCCUGCUAACAAUGCUGCAAUCGUGCUACAACUUCCUCAAGGAACAACAUUGCCAAAAGGCUUCUACGCAGAAGGGAGCAGAGGCGGCAGUCAAGCCUCUUCUCGUUCCUCAUCACGUAGUCGCAACAGUUCAAGAAAUUCAACUCCAGGCAGCAGUAGGGGAACUUCUCCUGCUAGAAUGGCUGGCAAUGGCGGUGAUGCUGCUCUUGCUUUGCUGCUGCUUGACAGAUUGAACCAGCUUGAGAGCAAAAUGUCUGGUAAAGGCCAACAACAACAAGGCCAAACUGUCACUAAGAAAUCUGCUGCUGAGGCUUCUAAGAAGCCUCGGCAAAAACGUACUGCCACUAAAGCAUACAAUGUAACACAAGCUUUCGGCAGACGUGGUCCAGAACAAACCCAAGGAAAUUUUGGGGACCAGGAACUAAUCAGACAAGGAACUGAUUACAAACAUUGGCCGCAAAUUGCACAAUUUGCCCCCAGCGCUUCAGCGUUCUUCGGAAUGUCGCGCAUUGGCAUGGAAGUCACACCUUCGGGAACGUGGUUGACCUACACAGGUGCCAUCAAAUUGGAUGACAAAGAUCCAAAUUUCAAAGAUCAAGUCAUUUUGCUGAAUAAGCAUAUUGACGCAUACAAAACAUUCCCACCAACAGAGCCUAAAAAGGACAAAAAGAAGAAGGCUGAUGAAACUCAAGCCUUACCGCAGAGACAGAAGAAACAGCAAACUGUGACUCUUCUUCCUGCUGCAGAUUUGGAUGAUUUCUCCAAACAAUUGCAACAAUCCAUGAGCAG------UGCUGACUCAACUCAGGCCUAAA--CUCAUGCAGACCACACAAGGCAGAUGGGCUAUAUAAACGUUUUCGCUUUUCCGUUUACGAUAUAUAGUCUACUCUUGUGCAGAAUGAAUUCUCGUAACUACAUAGCACAAGUAGAUGUAGUUAACUUUAAUCUCACAUAGCAAUCUUUAAUCAGUGUGUAACAUUAGGGAGGACUUGAAAGAGCCACCACAUUUUCACCGAGGCCACGCGGAGUACGAUCGAGUGUACAGUGAACAAUGCUAGGGAGAGCUGCCUAUAUGGAAGAGCCCUAAUGUGUAAAAUUAAUUUUAGUAGUGCUAUCCCCAUGUGAUUUUAAUAGCUUCUU-------AGGAGAAUGACAAAAAAAAAAAAAAAAAAAAAAAAAAAAAAAAA
......(((((.(((((....)))))..)))))...........(((((.....)))))((((((((.((.(((((((((((.((((((((.((.((((.(((.....))).)))))).))))))))..((((((.....)))-)--)).(.(((((((((((..(((((...(((.((((((((.....((((((.(((((......)))))..)))))).........(((((((.((......)))))))))(((....)))))))))))))).))))).))))...))))))).).....((((((.......((..((((((...))))))..)))))))).....(((((.(((((((((((((.....)))).)))..)))))).)))))............((((((((.((.((((..((..(((((((....((((...)))))))))))..)))))).)).)))).))))...(((.(((((((((((.((((((((((...((((...)))).)))...))).))))...)))..))))))).).)))......((((((((.((((.(((((..(((.(((......)))))).))))))))).))))))))...((((((......)))))).......(((((..((((.((((.((((.((.((((......(((((....))))).)))).)))))))))))))).))))).((((....))))..................(((((((((((((((..(((((((.((((....)))).)).)))).)..)))).)))).))))))).((........)).((((((.....))))))......((((((((..(((.....(((((....))))).....))).)))))))).(((((......)))))..............(((((((((...((((..(((((.((.((((((......)))))))).))))).........................)))))))))))))..........((.((((....)))).))........((((((((..((.....))))))))))...................((.(((((((...))))))).))..((((((....)))))).((((((((..........))))))))(((((((((.....))).))))))((((..(((((.((.....(((((((((.(.((((...)))).).)))))))))..)).)))))..)))).....(((((...........)))))...................(((.((((((.....))))).))))........((((((..................))))))..............(((((((.........)))))))..................(((........))).((((((.(((((((((...)))))..))))))))))((((((((.(.(((((((((((.((....((..(((.((((...))))..)))))....)))))))))))))..)..).)))))))((((..((.(((((((((......(((.....)))))))))))).))))))...........((--(((((.((.((....)).)).))))))).........((((((((.((((......))))))))))))....(((((((((....))))))))).((.....))((((((((........))))))))...........((((...((((((....))))))...))))..(((.....(((((((..((((.((((((..........((((((.(((((((((..((((....)))).)))))..))))))))))....)))))).))))...)))).)))......)))...........(((.(((((....))))))))...........((((((((((.(((.((((.(((.(((...))).))))))).))).)))).))))))........((((((((((((.((((((((.....)))))))).))).)))))).))).......((((((.(.(...........)).))))))....(..((((((..(((..(((((((.(..(((...)))..).))))))).)))...))))))..)......((((((((((((....))))..))))))))(((((..((((..(((((....)))))....))))--..))))).(.((..((((((((.((......)).))))))))..)).)...(((((((..(((((((.((...(.((((((((....)))))))))...)).)))))))..))))))).((((........))))..........(((((..(((.......)))..)))))............(-((........)))........(((...(((((......)))))...)))...((((((((.....)))))))).........((((((((...(((((((((...................(((.(((((((---.((((.....)))).))))))).))).))))))))).......(((((.......)))))..........(((((.......)))))...............(((.((((........)))).)))(((((....((((((((.((.((((-(--(...)))))).)).)).))))))....).))))(.(((((.((((((((.......))))))))))))))................(((((((......)))))))((((..((((((.((((((((.(((....)))..)))))))).)))))).))))(((((((((...(((.....)))....)))))))))............((((((((.((...(((((((((((..(((((....)))))))))))))))).)))))))))).(((((((((..(((((((....((((.((((((....((((.....)))).....)))))))))---)..))))))).---.....)))))---)))).....(((((...))))).((((((((((.....((.((((((.....))))))))))))))))))(((((.---(((((-((((........)))))))).)---.)))))..............(((.(((.....(((((((.((.....)))))))))...))).)))))))))))........((((((((.((((((((...(((.....)))...)))))).)).))))))))..((-(((((((((.......)))))))))))........(((..(.(((((((...((((...))))...))))))).))))........(((((((.....(((.(((((((....))))))).))))))))))............(((((((..((((((((....)))))).))..)))))))..((((((((..((((...(-..((((--((((((((.....(((((...))))).))))))))))))..)...))))..))).))))).......(((((((((.((((.(((......))).))))..)))))))))...............(((((.((((.....)).)).)))))............((((((..(.((((....)))).)..))))))...................(((((((((((.((......)))))))))).))).......((((...((........))...))))(((((((((...((((((((--------....))))))))----------------...))--)))))))....----...((((.(((....(((((....)))))....))).)))).((((((((..----.---.....---------))))))))..........(((((---.((((...---...))))...)))))......(((((.((((....((((..((.(((...))).))..))))....)))).))))).((((((((....(((((((((......))))..)))))....)))))))).......(((..((((((...))))))))).........(((((((((.((.......((..-(((......))).)).....)))))))))))......(((.(((((((.((.(((.(((......)))))).))...))))))).))).........((((((...((((......)))).....))))))((((((.............)))))).......((((((((((...)))))))))).......(.....((((....)))).....)(((((((.((((....)))).)))))))(((((.....)))))......................(((((((((..((((((((((((((......)))))))...)))))))...........))))))))).........(((((((.(((((..((((((((.((((((((........)))))))....).))))))))...)))))))))))).....(((((((....(...(((((((..(((....)))..)))))))...)......)))))))((((((((((.(((((.((((....))))..))))))))...)))))))........(((..((((((...)))))).....)))...........((((((..........))))))....((((.(.(((((.(......).))))).).))))(((((.((((......)))))))))......(((....)))....((((((((((((((((((..................---.........(((..((......))..)))...))))))))))......))))))))((((((((((...))))))))))........((..((((((((....))))))).)..))...(((((((....).)))))).(((((...)))))...((((.((((((.((((((.....)))))).)))))).))))..............((((......<))))(((((((((((...)))))))))))...>..(((((.....)))))...(((.....((((((((.((.(((((....)))))...)))))).)))).....))).((((((((.........((((......)))).......)))))))).............((((((((((....))))))).)))..............(((.((((.......)))).)))......((((.(((((......(((((......)))))))))).))))......(((((.......((((((.(((.(((((((((......)))))))))))).))))))..))))).(((((((........))))))).((((((((.(((((((((((....)))))))).)))..)))))))).............((((((..((.((((....))))))....)))))).(((((((((((((.((((((((.........))))))))))))))).......))))))((((((......))))))..(((((......((((((((....))))))))..))))).........(((((.(((....)))..)))).)(((((......)))))((((((.(((((((((....))))))))).)))))).......................(((((((((.....((.((.(((((......)))))))))..)))))))))((((......))))(((((((....)))))))......(((((.(((((....((((((.......)))))))))))))))).........(((((..((......)).)))))...(((((((......)))))))...(((((.(((....))).))).)).............((((((...((((((((.((....)).)))))))).)).)))).(((((.......))))).....((((((....))))))...........((((.....)))).................(((..((((((.((((.(((((((..(((.....)))..)))))))))))....))))))..))).((...((((((((((...((........)).))).)))))))))..((..((((((.(((((((.((((......)))).))))))).).))))).))........((((....((((((((....)))))))))))).....(((.....((((((.((.(......))).))))))....))).......(((((((.....((((.(......)))))....))))..)))....(((((((((((((.....((((.......))))...))))))))))))).................................((..(((((...........))))).))...((((((.......)))).)).......((((((((((............))))))))))...................((((((((....(((.(((((((((....)))))))))))).......))))))))..........-.....((((((((....))))))))((((.(((((((......)))))))....)))).....................(((((...(((.((((.(((((((((...))))))))))))).)))...)))))......(((((((.(((.(((((........)))))..)))))))))).........(((.(((((((..........)))))))..)))(((..((......))..))).........((((....))))...((((.(((..((((((....))))))..))).))))...............(((((((...)))))))(((((((..(((((.....))))))))))))....................(((((..((((..(((((((..(((.....))).))))))).))))..)))))((.(((.((((..(((..........)))..)))).))).))(((((.((((((........)))))))))))(((((((((..((......)))))))))))...(.((((((..((....(((((........(((((((((((.((((((....((......)).....)))))).)))).)))))))....))))).......))..)))))).)......((((((..((..((((.(...).))))..))...)))))).((((((((.((((.(((((.........))))).)))).....))))))))((((..((.(((((((((((..(..(((((.((.(.((((((....)))))).).))))))).)..)))).))))))).))..))))(((....(((((.(((.((((.(((((....))))).))))))))))))....))).(((((((((.......)))))))))........((((((...)))))).....(((((((.(((((......))))))))))))......................((..((((((((...................(((((.((((((((.(((......))))))))))).)))))..))))))))..)).........(((.....)))((((((..(((((......)))))..))))))((.((((((.(((((((.....)))).))).)))))))).(((((((.....))))))).((((....)))).......((.((((.((((.....)))).).))).)).((.((((((.((((((((((((((((((((....)))))))).)))))))))))).))..))))))(((((((.(.((((((...((((....))))...))))))))))))))...((...))...........(((....((((((...(((...)))...))))))....))).......(((((((((((.(((((.(((...((((((((((.....)))).))))))...))).))))).....))))))))))).............(((((........))))).....((((..((.((((((((...)))))).....)).))..))))..........(((.(.((((..(....)..))))).)))..(((((....((((((.(((....)))))).....)))...))))).......((..(((((((((((......).))))))))))..)).......((((((..........)))))).(.(((.(((((..........))))).))).).........((((((....(((.(((((...((((....))))...))))))))...)))))).....(((((.(((.(((..((((((((.....((((..(((....)))..)))).....)))))).))..))).))-).))))).........((((.............))))...((..(((....)))..))..((((((((((...((((((((((....))))))..))))....))))...))))))........(((((((..(..(((.....))).)..)))))))((((((((((.......................))))))))))((((((..((..((..(((.((..(((((((((.((....)).)))))))))..)).)))..))..))))))))...((((((....((.....))....))))))...((((((....))))).)..............((((((......))))))..((((((((..((......)).))))).)))...........(((..(((((((((.....(((.((((....)))).))).....)))))))))..))).......((((.((....((.(((((((((.....)))).))).)).))...)).))))........((((((...((((...))))..))))))........((.(((((((((((((((.((((....)))).))))).))...)))))))).))..(((..(.((((((((...)))))))).).....))).......((((((((.((((....))))...))))))))((((((((((...............((((((((((((((.((........)).)))))...)))))))))))))))))))(((((..(((((((.(((.((((...)))).)))))))..)))..))))).(((((((..(((.((((..((.(((((.((((....)))).)))))...))..)))).)))..)))))))....................((((((((...............)))))))).....(((((............)))))...((((........))))...........(.(((((.(((.....))).))))).)..(((..(((...((((.((((..((((.((.......)).))))...)))).)))).....)))..)))...........((((...((((((.....))))))...))))....((((((.....)))))).((.(((.....))).)).((((((..(((((((...(((((((..(((((((((.((.(((....))).)))))))))))....))))))).....)))))))))))))...............(((((...(((((((((.(((..(......)..))).))))).)))).......)))))....(((.((((.(((....))))))).))).....................((((((((.((.((......)).)))))))...)))......(((..(((.((..........))))).))).(((.(((.(((((((((.((.((((((.(((....)))...))).))))).))).))).)))))))))((.(((((..((.........))..)))))))..(((..((((((((((((((((......))))))))..))))))))....)))....(((((.(((((((((..........)))))))))))).))......((((.((((.(.(...(((((...))))).).).))))))))........((((((((((...........)))))))))).................((((.((((.((((....))))...)))).)))).......(((.......(((((((((((.....)))))))))))......))).((((((....))))))....((((..(((((..(.....)....))))).))))..(((((.((....))))))).....((..((....((((((....))))))))..)).((((((....)))))).......((((((.((((((.((.((((((..(((.....)))..))).)))))))))).).)))))).......((((...(((((...((....))...)))))...))))....((((((.((....))...)))))).((((.(((....(((......))).)))))))(((((((((((((..((((.(......).))))..)..))))))).)))))...((((....((((.((((((.(((.((((((((......)))))))).))))))))).))))....))))..(((...((((((...((((((((...)))))).))))))))....))).((((((.(((.(((((((((((((..(((....)))..)))))))).)......)))).))).)))))).......((..(((((..(.....)..)))))..))...........((....((..(..(((((........)))))..)..))....))(((....))).((((....))))((((.(((((.(((......))).))))).))))..........((.......))............(((......))).((((...((.(((((((((.((((((((((((.....(((((((.(((((.....))))).))).))))...))))))))))))))))))))).)).))))..((((.(((.(((((((((......)))).))))).)))))))..(((.(((((((((((........)))))..)))))).)))(((((((((((.((((.(((((((......)))).))).))))))))))).))))...............(((((((......)))))))...((((((......)))).)).............................................((((((((((((((....))))))..))))))))...........((((((..................))))))...(((......))).............(((((((((.((((....((((....))))...))))))))))).)).........(((...((((....))))......)))..(((....((((.((((((((((((......)))))))).)))).)))).....))).........((.(((.((((.(((........))))))).)))))............(((((((.((((.......)))).))))))).............(((((((((.......)))......))))))...........(((...(((...((.(((((((.((.....)).))))))).))...))).....))).....(((((....)))))..........((((.(((((.(...((((.........)))).).)))))))))(((((.((((((((..........(((......(((((....<<<.(((((((...>>>...)))))))...)))))...))).)))))))).)))))..........((((((....))))))....((.((((......)))).)).((((.(((((((.((((....)))).).....)))))))))).....((.(((...(((.....((((.....))))...)))...))))).((((...(((((..(.(((.....))).)..))))).)))).....(((.(((((((.((.......)).))))))))))..((.(((((...(((((((((....)))))))))..))))).))...(((((((......)))))))........(((((.((((.(((....))).)))).))))).......(((((..((((((.((((((((((...)))).)))..))).))))))...)))))(((((((((..(((((...)))))..)))))))))..............(((((.((((..((....))..)))))))))......((((......))))......((((.((((((.((.((((...(((....)))..)))).)).)).))))........))))...(.(((((((.((((..((((((((....(........)...))))))))......)))).))))))).).................(((.((((.(((.........(((((........)))))......)))))))..)))((((.(((((.((((...)))).)))))))))((((..(((((((((....)))))))))..)))).....((((((......)))).))((((((((((((...))))))).)))))........((.((((...(....)...)))).)).......-.(((.(..((((((.((.(((((.((.((....)).)).))))).)).))))))..).)))...((((.(.(((((....(((.....))).......))))).).).)))..(((((.(((((((((((((...((..(((((((.........((((.....)))))))))))..))....)))))))))....)))).)))))....(.((((..((((((....)))))).))))).......(((.((((......)))).))).....(((.(((.(((((...)))))))))))........((((((...(((.((((((...))))))..)))...))))))(((((....)))))..((((((((.(((.((((....)))).))).-..............))))))))((((((((.((.....))))))))))(((((((((((((....)).))).))))-)))).(((.((-(((....(((......))))))))..)))(((((............))))).((((((((((.(.(((.......))).)..)))))))))).(((((.(((((...(((((((((.((((.......))))))))))).))....))))).)))))........(((((((((.(((..(((....)))..))).....)))))))))((((...(((((.((((.(((((.......))))).)))).)))))..))))...((((((.....((((((((.(((((....)))))...))))).))).))))))...........((((((.(((((((((((....).)))).)))))).))))))...........((((.(........).......)))).........(((((((((...((....))...)))))))))................(((((((..((..((((((((.(((...)))))))))))..)))))))))......((((((.(((((((((((((.((((.((((((..((...))..))))))...................)))).)))))).)))).)))))))))....(((((.((((................)))).)))))..(((.((((.....)))).)))..((((((((.((.(((.....))))).))))))))...........((((.((((((.......))))))..))))...........(((((.............))))).....(((((..(((((.((((((((.....))))..)))).))))).)))))((((..(((((.((((((.(((.((......))...))).)))).)))))))))))..(((..(.((((((.(((.(((......))).))))))))))..)))(((((((.(((((.(((((.......)))))))..))).))))))).(((..(((((.(((.(((.....(((((.((((((((.........(((((.(((.((((((((....)))))))).....)))...)))))...)))))))))))))...........))).)))...))))))))....................((((((.((.(((........))))).)))))).....((.(((((((...((((.......))))...))))))).))...(((((((....)))))))...(((((((((.......)))))))))......(((.((((..(((((.((((((((((....))))...))))))))))).)))).))).((((((((((((((((.........))).)))).....)))).)))))..........((((((....((((((((...))))))))...)))).)).....(((.((((((.((((((((((((.....((((.((.((.((...........)).)).)))))))))..)))))))))..)))))).)))......((.((((((..((.((((((...((((((....))))))))))))))...))))))))........................((((((....))))))...((......))(((((((((((...(((.......)))...)))))))))))((((.....))))........((((((....))))))...(((..((((...)))).)))............((((..(.((((((.((((.....))))...)))))))))))((((........))))((((<<...)))).>>.(((((.(((((((((.(((.....)))..)))).)))))..)))))....((((((.(.((((....)))).)))))))..............((((...(((.....)))...))))....((....))(((.(((((..((((((((.(((..........))).)))))))).))))).)))....(((.((......(((((((.((((....)))).)))))))....)))))((((...))))((((((((.-...)))))))).....((((.....))))...((((((((((((....)))))))).))))..................(((.(((((......(((((.....)))))....)))))))).((((....))))...((((((((((.......)))))))))).................(((((.(((((((((((.......((((...(.((((....)))).)))))...)))))))).))))))))................(((((((......)).))))).(((((....((((......)).)).)))))((((.(((((((...(((...)))...))))))).))))................(((..((((((........))))))..)))..........((.((((....))))))....(.(((((((((...((((.......))))...)))))..)))).)(((((((((((((.((((((...)))))).)))))))).)))))....(.((((.((.((.((((.......)))))))).)))).).((...(.(((((((.((.(((((((...))))))))).))..))))).)...)).(((.((((((...((((((((((((((((((((.(((((((....)).))))))))))..)).......))))))))..................)))))...)))))).)))..........((.(((((((((((.((((.(((((....)))))))).)...)))).))).))))..))......(((((((((...((((...((((((((.(........).))))))))....)))).)))))))))......((((((((((((((((......)))))))))...............)))))))...(((((..((.((((.(........).)))).))..))).))......(((((((((..((.(((......))))))))))..))))............(((((..((((((((..(((.....))).))))))))..))))).(((........)))..(((((((.((....)).....(((((.....((.......((((((((((((((((...)))))......)))))))).)))....))..(((.(((((((...)))))))))).))))).....(((((((((....))).))))))...............((((.((((((.((((.((....)))))).))))))))))...((((...(((((.(((((((....).))))))))).))...))))((......).)...(((((..........)))))......(((....)))...........(((((((((.((((((..(((((((...(((((.....))))).....)).)))))..))))))))))))))).....((((((((...(((((((((((((((((((((((..((......)).)))))..))))))))))))))......................)))).....))))))))...(((((((((((....))))))).))))(((((.....)))))(((.......))).......((.((((((..(((.(((....))).)))..))))))))..........((.(((.((((.......)))).))).)).......((.((((((((((((((((..(.((...((((...))))...)).).))))))))))...)))))))).(((.......(((...)))......)))(((((((.(((...(((...)))..)))))))))).((((((((.....))))))))..((((.((((....)))).))))(((((((....(((((..(((((.......((.((((((((((((((....))))))).))))))).))..))))).))))).)))))))................((.(((((....(((.((((...)))))))...)))))..))........((((.(((((.(....))))))))))...((.....)).....(((..(((((((........)))).....)))..)))((((.((((((...)))))).))))((((.......))))........(((((....(((((((((...))))))))).......)).)))..........((((.((((((..((((.......))))..)))))).))))...((((..(((.((((..(((((.((((.....))))..)))))..))))))).))))...(((((((...((((((((....)))))).)).....................)))))))..........(((((....((((((....))))))...))))).........((((((((((((.((((........)))).))))).))....))))).(((((....((...(((....(((.(((.......((((((((((.....))))))))))...........))).)))...)))...))....)))))...(((((.(((.(((((((..(..(((((....)))))..))))))))....)))..))))).........((((((((((((.((((......))))...)))))).....))))))...((((((((.(((...((((....)))).))).)))))))).............((..(((((((.((..(((......))).))))))))))).((((..(((.((.((((((((.((((.(.((((....)))).).)))))))).))))..))..)))..)))).(((((((...)))))))............(((((((((...(((((...))))).)))))))))............(((((((.............(((...((((((((.(.(((((.....)))))).)))).....)))).)))..)))))))..........(((((((((((((.((((.((((((.(((...)))...))))))..)).)).))))).))))))..))((((........))))((((..(((((((((..((.........))..))))))..)))...)))).(((((((((((...)))))))))))((((.(((..((((((((.(((((....)))))..)))..)))))..))).))))........(.((((.((((((..((((..(((....(((((.......((((.....))))......)))))......)))....))))..)))))).)))).)....((....)).........(((((.(((((..(((((((.((((..(((((...)))))..)))))))).)))..)).)))..)))))...(((((((......))))))).....((.((((..((((.........))))..))))..))......(((((((((((((((....)))))..))).)))))))......((((.((......((((......)))).....)).))))..(((((.(.((((((.((..(((((((......))))))))))))).))))))))..(((((((((((...(((((.......)))))....))))))..))))).(((((((.(.(.(((...((....))...))).).).)))))))(((((((...((((((((.((((.(((.((((((...)))))).))))))).)))))))).)))))))(((((((((...((((((((((((...)))).).)))))))..))))))).))..(((((....)))))((((....)))).(((.(((((.((((.....((.((((.....))))..))......)))))))))...))).........((((.(......).))))...(((((((.(((..((((...)))).))))))))))....((((((((((.((......)).)))))))))).........(((((.......))))).......((((((((((.((.(((.((((...))))))).)).)))))))..)))((.(((.((((...((((((((....))))))))...)))).))).))....((((..(((((.(..(......)..).)))))))))........(..(((((.(((...(((((.....)))))...))).)))))..).....(((((..((.(((((((((((......)))))).)))).).))..)))))..........((.((((((......))))))))..(((((((.(((.(((.........))).))).)))))))...........(((..((((((((......)))))...)))..)))..........................((.(((((...((((((((...)))).))))...))))).))(((.(((.(((...(((((..(((((.((((..(((.........)))...)))).))))).))))).))).))).))).(((((.(((((((((...(..((((((...))))))..).)))))))))))))).....(((((.((((((((.(((((.....))))))))))))))))))(((..((((((..((((((....((((.......))))....))))))..)))).))..))).......((..((((((((((.(((((.(((............))).)))))))))))).)))..))...((((..((((((((((...)))))))))).))))...((..((.(((((((...((.(((((........))))).))..))))))).))..))...(((((.(((.(((((............)))))))))))))................((((((((((.....))))))))))................(((.....)))...........((((((.((((..((((((.(..(((.(........))))..).))))))..)))).)))))).............(((((..........))))).......((((((((((........................((((((.(.((((.....)))).).))))))))))))))))......(((((((((((((....)))).))))).))))...(((((.......(((...))))))))((((.(.(((.((......))))).).))))..((((((((..(((((((.((((....)))))))))))..))))))))....(((..(((.((((((.......(((((.((((((....)))))))))))....)))))).)))..)))...((((((.(((..((((((((((((((((((((((((((((..(((..(((((...)))))))))))))))).))).)))))))).)))))...)).))..))).)))))).(((((..((((((.(((.....))).))))))...)))))(((((((((((.(((((((((((...........).))))).))))).).))...)))))))).......(((((.((((...........)))).)))))..(((((....((((((((((.....(((((((...)))))))...)))..)))))))....)))))((((.((((((......)))))).))))..((((....)))).(((..(((.((((((((.((((((...)))))).)))))))).))).)))....(((((..((((((((...)))))))---)...))))-----)..(----(((.-.(((((...--)))))---------))))..((.......-----....----.....................-.))(-(((((..........-...))))))........((((........)))).((((.((((........)))).)))).....((..((((((.....(((.......(((((((((.((.......))...))))))))-))-)-)---.....))))))..))...........(((((((....)))))))........(((((......))))).....(((((((((((((((.(((((((..(((...)))..))))))).))))..))).))))))))................((((((((.(((...............))).))))))))...((((((((((.--....)))).))))))((((..--..))))...((((((...(((.(((((.(((((---.(((((((....)))))))...))))).).---------)))).)-))))))))......((((((..-......))))))...........((.....))....((((((.(((((((..................)))))))))))---))(((((((......))).))))(((((.((....((((((........))))))...)).)))))((((....)))).....(((((((((..(((((....((((.((......))))))..)))))..)))))))))........((((((..((((....))))))))))......((((((......))))))((..(((((..............))))).....))..(((((...)))))(((.((((((((.....(((...)))....))))))))-)))....((((((......)...)))))............((((((..((((.((.........)).))))..)))))).((((....(....((((..((((...(((((((..(((...)))..)))))))...))))..)))).)....)))).((((((((((((((((((...)))))))))).)))).)))).....((((((...(((((.........)))))...))))))(((.(((.((((..(((((((..(((((...((....))....))))).)))))))...))))))).)))..((((((.((.(((..(((((......)))))..))))))))))).((((((((.(((((((...((.(((.(((((((.....)))))))))).))........................)))))))))))))))((((.(((((((.....((((((((..(((((((...))))))).)))).))))......)))))))))-))..(((((((((((.......)))).....--.........)))))))...--.............((((..((((((((....)))--.-)))))..)))).............((((....(((....)))...)))).(((....)))((((((.((((((.......)))))).)))..)))....((((..((((((..((..((((.....)))).))..))))))..))))........(((......((.(((((((((.............))))))))).))...)))...........((((.(((...))).))))...........((((((..(((((........)))))))))))((((..((((((((((((((...((((......))))...))))))).....)).)))))...))))...(((((((((((........((((...............((((((((((((.....(((........))).....)))))))).)))))))).)))))))))))....((((((.((.(((....)))))))))))....(((((((((......)))))))))............((((............((..((((((((-((-(.((((.........)))).)))))))))))..))))))((((.........))))......(((((....)))))........................(((....)))......(((((..((((((.......))))))..))))).(((((...))))).........((((....))))(((((((....)))))))..(((..(((((...((((...........))))...)))))..)))..((((((.(....(((((((.........))))))).....)))).))).........((.((((((((.........)))))))).))..(((((((..(((((((((((..(.((((...(((.(((((..(((((((.(((((((.....)))))))..))))))).)))))........................))))))).)..)))))))))))..))..)))))..(((((((((..((((.((.....(((...........))))).))))..)))))))))....................(((((((-(.....((((.((((((....)))))).)))).))))))))(((((.((.(((....(((((..(((((....)))))..)).)))......))).)).))).)).......((((((...))))))......(((((((((((.................)))))))...)))).................(((..(((((.((((...(((.((...)).)))...))))..)))))..)))(((((.(((((((............((.(((....))).)).....))))))))))))..........((((.((((((((...))))))))))))<..(.(((((((..((((((((((.(((((((....))))))).......))))).))))).))))))).)((>.((((.......(((....))).......))))..))....((((.((((....)))).))))(((((......)))))..(((.((.((((((((......)).)))))).)).)))...(((((....)))))((((((((((((.(.(((....)))).))))..)))..))).)).............(((((((((..((......((((.((((((((.....))))))))))))))..))))))))).....((((((((((.............))))))))))........(((((.(.((((.....)))).).)))))((((((.(((((((((....)))).))))).))))))......((((((......(((.......))).....))))))..................((((((.(((((....))))))))))).....(((.((..((((....))))..)).)))....(((((...(((..(((.(.(((((...))))).).)))...)))...)))))((((((((....(((((....)))))..).))))).)).........((((((.........))))))((((.((((((.(((.((((((((((....))))...)))))).)))..)))))).))))..((((.((((..(((((((((((....))))))).)))).)))).))))...(((((((...((((((((((....)))))...)))))...)).)))))..((((((((((((.-..)).))))))))))......(((((..(((.................))).)))))...(((((......)))))..(((((((...(((((..(((((((...((((((.(((((....(((.....))).)))))..)))))))))))))..................)))))...)))))))...(((((......((((..((.....))..))))..))))).............(((((..((....(.(((..((((....))))..))).)....))..)))))....(((......)))..................((((((......((((((((((((....))))))))))))......))))))..(((.(((..(((((......))))).))).)))..........((((((.(..........).)))))).......(((((.(((((((((.....)))))))))))))).........((((((((((...)))))))))).......((((((((.(.(..((((((((((...))))))))))..).).)))))))).((((((((((..((((((((......))))))))..)).))))))))....((((((((((((((((.....))))))))))...))))))(((.(((((((..((((((((((.(((((...))))).))))))...))))))))))).)))..........(((.(((((((((..((((((....((((....))))..))))))..))))))))).)))...........((((........))))((((.((((((((((......)))))))))).)))).((((((((..(((((((((........))))))))))))))))).......(((((((.....((((((...))))))......))))))).....((((((.(((...))))))))).......(((.((((..(((((((......)))))))...)))).))).......(((.(((((((...---)))))))..))).....((((((((((((((((........)))))))....))))))).)).........---((....))......((((((((....))))))))..((((((...))))))..........((((((((....))))))))....(((......))).........(((((...((((((.((....)).))))))..))))).......(((((((..((...((((((.....)))))).))..)))))))((((((((...((....)).))))))))..(((((((.((((((((((.((((((((((((((.(((....(.((((.(((.(((((...))))).)))..)))))...))).)))).)))).))).))))))))).)))).)))))))..((((.......))))..(((..((((((.....)))))).....))).......(((((((((..(((..(..((((((((((..(((.(((.....))))))))))).))))).)..)))..))))))).))((((.((.(.((((((((..........(((((..((((((((..((((.((((((............))))))))))....)))))))))))))..))))))))).))))))..((((((((.(((.(((...(...............).))).))).)))))...)))(((((..(((((((.((((.(.((((..(((((((((...))))).)))))))).)..).)))...)))))))))))).......(((((((((....(((.((.((((....)))).)))))............)))))))))................(((((((.(((((((....))))))).)))).))).............((((.(((((-------.............))))).))))(((((((.(.((((((..(((((.....)))))..)))))).).)))))))....((((((((((....))))))))))..(((..((((((.((.(.......))))))))))))................((.(((.....))).))...(((..((...((((.......))))...))..)))((((.(((((.....)))))..))))..........((.((((((.....)))))).)).....(((((.((((((.---((---((((.((((.((.....((((((((...((((.(((((.((((((...))))))))))).)).))....))))))))......)).))))..))).....))))))))).)))))......((((......))))...(..(((((.((((((......(((((.((((((......)))))).)-)))))))))))))))..)...---.---.(((((..(((((.((....)).---)))))..))))).......(((((((((-(((((((((......))))))))).))))))..)))......(((((((........)))))))....((((....(((.((((((((((((........))))-------))))))))...))).....)))).....(((((..(((((.((((((.((.(((((...)))))))))))))))))))))----)).-.---.((((((((.((((....))))......---........))))))))....(((((...)))))((((((((((.---(((.....))).)))).))))---)).-.......(((--((.((((((...((((((((((((...))))))...))))).)...)))))))))))..((.((((((---.....(((.(((((.....))))).))))))).)).)).((((......)))).........((((.(((.((((((((((((.((((.........)))))))))).................))))))))).))))...(((............)))..((((..((((...(((....)))...))))..))))........(((((....(((.....)))...)))))....(((((....(((((((((<....))>)))))))..)))))...........((((((((.((.(((((....))))).)).)).))))))((((...)))))))))))(((((((((.........))))))))).(((((((......(((.(((........................))).)))))))))).........((..(((....)))..))..((((....)))).......(((....)))..(((((..((.(((((((((((.(((......))).))))).))))))..)).))))).........((((((...(((((((.(((((((((((((.........................(((((.((((((...)))))).))))))))))))))))))..)).)))))....))))))((((..((.((((((...((((...........))))........))).))).)).))))(((((((((((...)))))))))))....((((.(((((...(((((................))))).)))))))))(((((.........((((((...)))))))))))......(((((((........))))))).......(((..(((((((....)))))))..)))((((....((((((....)))))).))))...(...(.((((......)))).)...)(((((..((((....)))))))))....((((((.......))))))..............((((...((((.....))))...))))..........................((((....))).).........((((((((......))).)))))...((((.((.((((((.((((....))))...))))))))))))(((((.((((((.(....)))))))...)))))......((((((.((------..((((......))))..))...--)))))).......((((((..((.(((((((((((..(((...((......))...))).))))))))))))))))))).((((....)))).((((((((((.((....))..))))))))).).......((((((((((.(((..(((.(((.....(((((((((....((......((((.((.(((((((((.(..((.((.(((.......))).)))).).))))).))))...))..).)))........)).....))))))))).....))).)))..)).).)))))......))))))))))).)).)))))-------.))))))))...................................
>hCoV-19_Sweden_20-53189_2020_EPI_ISL_648168_2020-10-13_Europe:
AUUAAAGGUUUAUACCUUCCCAGGUAACAAACCAACCAACUUUCGAUCUCUUGUAGAUCUGUUCUCUAAACGAACUUUAAAAUCUGUGUGGCUGUCACUCGGCUGCAUGCUUAGUGCACUCACGCAGUAUAAUUAAUAACUAA-U--UACUGUCGUUGACAGGACACGAGUAACUCGUCUAUCUUCUGCAGGCUGCUUACGGUUUCGUCCGUGUUGCAGCCGAUCAUCAGCACAUCUAGGUUUUGUCCGGGUGUGACCGAAAGGUAAGAUGGAGAGCCUUGUCCCUGGUUUCAACGAGAAAACACACGUCCAACUCAGUUUGCCUGUUUUACAGGUUCGCGACGUGCUCGUACGUGGCUUUGGAGACUCCGUGGAGGAGGUCUUAUCAGAGGCACGUCAACAUCUUAAAGAUGGCACUUGUGGCUUAGUAGAAGUUGAAAAAGGCGUUUUGCCUCAACUUGAACAGCCCUAUGUGUUCAUCAAACGUUCGGAUGCUCGAACUGCACCUCAUGGUCAUGUUAUGGUUGAGCUGGUAGCAGAACUCGAAGGCAUUCAGUACGGUCGUAGUGGUGAGACACUUGGUGUCCUUGUCCCUCAUGUGGGCGAAAUACCAGUGGCUUACCGCAAGGUUCUUCUUCGUAAGAACGGUAAUAAAGGAGCUGGUGGCCAUAGUUACGGCGCCGAUCUAAAGUCAUUUGACUUAGGCGACGAGCUUGGCACUGAUCCUUAUGAAGAUUUUCAAGAAAACUGGAACACUAAACAUAGCAGUGGUGUUACCCGUGAACUCAUGCGUGAGCUUAACGGAGGGGCAUACACUCGCUAUGUCGAUAACAACUUCUGUGGCCCUGAUGGCUACCCUCUUGAGUGCAUUAAAGACCUUCUAGCACGUGCUGGUAAAGCUUCAUGCACUUUGUCCGAACAACUGGACUUUAUUGACACUAAGAGGGGUGUAUACUGCUGCCGUGAACAUGAGCAUGAAAUUGCUUGGUACACGGAACGUUCUGAAAAGAGCUAUGAAUUGCAGACACCUUUUGAAAUUAAAUUGGCAAAGAAAUUUGACACCUUCAAUGGGGAAUGUCCAAAUUUUGUAUUUCCCUUAAAUUCCAUAAUCAAGACUAUUCAACCAAGGGUUGAAAAGAAAAAGCUUGAUGGCUUUAUGGGUAGAAUUCGAUCUGUCUAUCCAGUUGCGUCACCAAAUGAAUGCAACCAAAUGUGCCUUUCAACUCUCAUGAAGUGUGAUCAUUGUGGUGAAACUUCAUGGCAGACGGGCGAUUUUGUUAAAGCCACUUGCGAAUUUUGUGGCACUGAGAAUUUGACUAAAGAAGGUGCCACUACUUGUGGUUACUUACCCCAAAAUGCUGUUGUUAAAAUUUAUUGUCCAGCAUGUCACAAUUCAGAAGUAGGACCUGAGCAUAGUCUUGCCGAAUACCAUAAUGAAUCUGGCUUGAAAACCAUUCUUCGUAAGGGUGGUCGCACUAUUGCCUUUGGAGGCUGUGUGUUCUCUUAUGUUGGUUGCCAUAACAAGUGUGCCUAUUGGGUUCCACGUGCUAGCGCUAACAUAGGUUGUAACCAUACAGGUGUUGUUGGAGAAGGUUCCGAAGGUCUUAAUGACAACCUUCUUGAAAUACUCCAAAAAGAGAA--AGUCAACAUCAAUAUUGUUGGUGACUUUAAACUUAAUGAAGAGAUCGCCAUUAUUUUGGCAUCUUUUUCUGCUUCCACAAGUGCUUUUGUGGAAACUGUGAAAGGUUUGGAUUAUAAAGCAUUCAAACAAAUUGUUGAAUCCUGUGGUAAUUUUAAAGUUACAAAAGGAAAAGCUAAAAAAGGUGCCUGGAAUAUUGGUGAACAGAAAUCAAUACUGAGUCCUCUUUAUGCAUUUGCAUCAGAGGCUGCUCGUGUUGUACGAUCAAUUUUCUCCCGCACUCUUGAAACUGCUCAAAAUUCUGUGCGUGUUUUACAGAAGGCCGCUAUAACAAUACUAGAUGGAAUUUCACAGUAUUCACUGAGACUCAUUGAUGCUAUGAUGUUCACAUCUGAUUUGGCUACUAACAAUCUAGUUGUAAUGGCCUACAUUACAGGUGGUGUUGUUCAGUUGACUUCGCAGUGGCUAACUAACAUCUUUGGCACUGUUUAUGAAAAACUCAAACCCGUCCUUGAUUGGCUUGAAGAGAAGUUUAAGGAAGGUGUAGAGUUUCUUAGAGACGGUUGGGAAAUUGUUAAAUUUAUCUCAACCUGUGCUUGUGAAAUUGUCGGUGGACAAAUUGUCAC--CUGUGCAAAGGAAAUUAAGGAGAGUGUUCAGACAUUCUUUAAGCUUGUAAAUAAAUUUUUGGCUUUGUGUGCUGACUCUAUCAUUAUUGGUGGAGCUAAACUUAAAGCCUUGAAUUUAGGUGAAACAUUUGUCACGCACUCAAAGGGAUUGUACAGAAAGUGUGUUAAAUCCAGAGAAGAAACUG-GCCUACUCAUGCCUCUAAAAGCCCCAAAAGAAAUUAUCUUCUUAGAGGGAGAAACACUUCCCACAGAAGUGUUAACAGAGGAAGUUGUCUUGAAAACUGGUGAUUUACAACCAUUAGAACAACCUACUAGUG---AAGCUGUUGAAGCUCCAUUGGUUGGUACACCAGUUUGUAUUAACGGGCUUAUGUUGCUCGAAAUCAAAGACACAGAAAAGUACUGUGCCCUUGCACCUAAUAUGAUGGUAACAAACAAUACCUUCACACUCAAAGGCGGUGCACCAACAAA-G--GUUACUUUUGGUGAUGACACUGUGAUAGAAGUGCAAGGUUACAAGAGUGUGAAUAUCACUUUUGAACUUGAUGAAAGGAUUGAUAAAGUACUUAAUGAGAAGUGCUCUGCCUAUACAGUUGAACUCGGUACAGAAGUAAAUGAGUUCGCCUGUGUUGUGGCAGAUGCUGUCAUAAAAACUUUGCAACCAGUAUCUGAAUUACUUACACCACUGGGCAUUGAUUUAGAUGAGUGGAGUAUGGCUACAUACUACUUAUUUGAUGAGUCUGGUGAGUUUAAAUUGGCUUCACAUAUGUAUUGUUCUUUUUACCCUCCAGAUGAGGAUGAAGAAGAAGGU---GAUUGUGAAGA---AGAAGAGUUU---GAGCCAUCAACUCAAUAUGAGUAUGGUACUGAAGAUGAUUACCAAGGUAAACCUUUGGAAUUUGGUGCCACUUCUG---CUGCU-CUUCAACCUGAAGAAGAGCAAG---AAGAAGAUUGGUUAGAUGAUGAUAGUCAACAAACUGUUGGUCAACAAGACGGCAGUGAGGACAAUCAGACAACUACUAUUCAAACAAUUGUUGAGGUUCAACCUCAAUUAGAGAUGGAACUUACACCAGUUGUUCAGA-CUAUUGAAGUGAAUAGUUUUAGUGGUUAUUUAAAACUUACUGACAAUGUAUACAUUAAAAAUGCAGACAUUGUGGAAGAAGCUAAAAAGGUAAAACCAACAGUGGUUGUUAAUGCAGCCAAUGUUUACCUUAAACAUGGAGGAGGUGUUGCAGGAGCCUUAAAUAAGGCUACUAACAAUGCCAUGCAAGUUGAAUCUGAUGA-UUACAU--AGCUACUAAUGGACCACUUAAAGUGGGUGGUAGUUGUGUUUUAAGCGGACACAAUCUUGCUAAACACUGUCUUCAUGUUGUCGGCCCAAAUGUUAACAAAGGUGAAGACAUUCAACUUCUUAAGAGUGCUUAUGAAAAUUUUAAUCAGCACGAAGUUCUACUUGCACCAUUAUUAUCAGCUGGUAUUUUUGGUGCUGACCCUAUACAUUCUUUAAGAGUUUGUGUAGAUACUGUUCGCACAAAUGUCUACUUAGCUGUCUUUGAUAAAAAUCUCUAUGACAAACUUGUUUCAAGCUUUUUG--------GAAAUGAAGAGU----------------GAAAA--GCAAGUUGAAC----AAAAGAUCGCUGAGAUUCCUAAAGAGGAAGUUAAGCCAUUUAUAACUGAAAG----U---AAACC---------UUCAGUUGAACAGAGAAAACAAG---AUGAUAAG---AAAAUCAAAGCUUGUGUUGAAGAAGUUACAACAACUCUGGAAGAAACUAAGUUCCUCACAGAAAACUUGUUACUUUAUAUUGACAUUAAUGGCAAUCUUCAUCCAGAUUCUGCCACUCUUGUUAGUGACAUUGACAUCACUUUCUUAAAGAAAGAUGCUCCAUAUAUAGUGGGUGAUGUUGUUCAAGAG-GGUGUUUUAACUGCUGUGGUUAUACCUACUAAAAAGGCUGGUGGCACUACUGAAAUGCUAGCGAAAGCUUUGAGAAAAGUGCCAACAGACAAUUAUAUAACCACUUACCCGGGUCAGGGUUUAAAUGGUUACACUGUAGAGGAGGCAAAGACAGUUCUUAAAAAGUGUAAAAGUGCCUUUUACAUUCUACCAUCUAUUAUCUCUAAUGAGAAGCAAGAAAUUCUUGGAACUGUUUCUUGGAAUUUGCGAGAAAUGCUUGCACAUGCAGAAGAAACACGCAAAUUAAUGCCUGUCUGUGUGGAAACUAAAGCCAUAGUUUCAACUAUACAGCGUAAAUAUAAGGGUAUUAAAAUACAAGAGGGUGUGGUUGAUUAUGGUGCUAGAUUUUACUUUUACACCAGUAAAACAACUGUAGCGUCACUUAUCAACACACUUAACGAUCUAAAUGAAACUCUUGUUACAAUGCCACUUGGCUAUGUAACACAUGGCUUAAAUUUGGAAGAAGCUGCUCGGUAUAUGAGAUCUCUCAAAGUGCCAGCUACAGUUUCUGUUUCUUCACCUGAUGCUGUUACAGCGUAUAAUGGUUAUCUUACUUCUUCUUCUAAAACACCUGAAGAACAUUUUAUUGAAACCAUCUCACUUGCUGGUUCCUAUAAAGAUUGGUCCUAUUCUGGACAAUCUACACAACUAGGUAUAGAAUUUCUUAAGAGAGGUGAUAAAAGUGUAUAUUACACUAG---UAAUCCUACCACAUUCCACCUAGAUGGUGAAGUUAUCACCUUUGACAAUCUUAAGACACUUCUUUCUUUGAGAGAAGUGAGGACUAUUAAGGUGUUUACAACAGUAGACAACAUUAACCUCCACACGCAAGUUGUGGACAUGUCAAUGACAUAUGGACAACAGUUUGGUCCAACUUAUUUGGAUGGAGCUGAUGUUACUAAAAUAAAACCUCAUAAUUCACAUGAAGGUAAAACAUUUUAUGUUUUACCUAAUGAUGACACUCUACGUGUUGAGGCUUUUGAGUACUACCACACAACUGAUCCUAGUUUUCUGGGUAGGUACAUGUCAGCAUUAAAUCACACUAAAAAGUGGAAAUACCCACAAGUUAAUGGUUUAACUUCUAUUAAAUGGGCAGAUAACAACUGUUAUCUUGCCACUGCAUUGUUAACACUCCAACAAAUAGAGUUGAAGUUUAAUCCACCUGCUCUACAAGAUGCUUAUUACAGAGCAAGGGCUGGUGAAGCUGCUAACUUUUGUGCACUUAUCUUAGCCUACUGUAAUAAGACAGUAGGUGAGUUAGGUGAUGUUAGAGAAACAAUGAGUUACUUGUUUCAACAUGCCAAUUUAGAUUCUUGCAAAAGAGUCUUGAACGUGGUGUGUAAAACUUGUGGACAACAGCAGACAACCCUUAAGGGUGUAGAAGCUGUUAUAUACAUGGGCACACUUUCUUAUGAACAAUUUAAGAAAGGUGUUCAGAUACCUUGUACGUGUGGUAAACAAGCUACAAAAUAUCUAGUACAACAGGAGUCACCUUUUGUUAUGAUGUCAGCACCACCUGCUCAGUAUGAACUUAAGCAUGGUACAUUUACUUGUGCUAGUGAGUACACUGGUAAUUACCAGUGUGGUCACUAUAAACAUAUAACUUCUAAAGAAACUUUGUAUUGCAUAGACGGUGCUUUACUUACAAAGUCCUCAGAAUACAAAGGUCCUAUUACGGAUGUUUUCUACAAAGAAAACAGUUACACAACAACCAUAAAACCAGUUACUUAUAAAUUGGAUGGUGUUGUUUGUACAGAAAUUGACCCUAAGUUGGACAAUUAUUAUAAGAAAGACAAUUCUUAUUUCACAGAGCAACCAAUUGAUCUUGUACCAAACCAACCAUAUCCAAACGCAAGCUUCGAUAAUUUUAAGUUUGUAUGUGAUAAUAUCAAAUUUGCUGAUGAUUUAAACCAGUUAACUGGUUAUAAGAAACCUGCUUCAAGAGAGCUUAAAGUUACAUUUUUCCCUGACUUAAAUGGUGAUGUGGUGGCUAUUGAUUAUAAACACUACACACCCUCUUUUAAGAAAGGAGCUAAAUUGUUACAUAAACCUAUUGUUUGGCAUGUUAACAAUGCAACUAAUAAAGCCACGUAUAAACCAAAUACCUGGUGUAUACGUUGUCUUUGGAGCACAAAACCAGUUGAAACAUCAAAUUCGUUUGAUGUACUGAAGUCAGAGGACGCGCUGGGAAUGGAUAAUCUUGCCUGCGAAGAUCUAAAACCAGUCUCUGAAGAAGUAGUGGAAAAUCCUACCAUACAGAAAGACGUUCUUGAGUGUAAUGUGAAAACUACCGAAGUUGUAGGAGACAUUAUACUUAAACCAGCAAAUAAUAGUUUAAAAAUUACAGAAGAGGUUGGCCACACAGAUCUAAUGGCUGCUUAUGUAGACAAUUCUAGUCUUACUAUUAAGAAACCUAAUGAAUUAUCUAGAGUAUUAGGUUUGAAAACCCUUGCUACUCAUGGUUUAGCUGCUGUUAAUAGUGUCCCUUGGGAUACUAUAGCUAAUUAUGCUAAGCCUUUUCUUAAC-AAAGUUGUUAGUACAACUACUAACAUAGUUACACGGUGUUUAAACCGUGUUUGUACUAAUUAUAUGCCUUAUUUCUUUACUUUAUUGCUACAAUUGUGUACUUUUACUAGAAGUACAAAUUCUAGAAUUAAAGCAUCUAUGCCGACUACUAUAGCAAAGAAUACUGUUAAGAGUGUCGGUAAAUUUUGUCUAGAGGCUUCAUUUAAUUAUUUGAAGUCACCUAAUUUUUCUAAACUGAUAAAUAUUAUAAUUUGGUUUUUACUAUUAAGUGUUUGCCUAGGUUCUUUAAUCUACUCAACCGCUGCUUUAGGUGUUUUAAUGUCUAAUUUAGGCAUGCCUUCUUACUGUACUGGUUACAGAGAAGGCUAUUUGAACUCUACUAAUGUCACUAUUGCAACCUACUGUACUGGUUCUAUACCUUGUAGUGUUUGUCUUAGUGGUUUAGAUUCUUUAGACACCUAUCCUUCUUUAGAAACUAUACAAAUUACCAUUUCAUCUUUUAAAUGGGAUUUAACUGCUUUUGGCUUAGUUGCAGAGUGGUUUUUGGCAUAUAUUCUUUUCACUAGGUUUUUCUAUGUACUUGGAUUGGCUGCAAUCAUGCAAUUGUUUUUCAGCUAUUUUGCAGUACAUUUUAUUAGUAAUUCUUGGCUUAUGUGGUUAAUAAUUAAUCUUGUACAAAUGGCCCCGAUUUCAGCUAUGGUUAGAAUGUACAUCUUCUUUGCAUCAUUUUAUUAUGUAUGGAAAAGUUAUGUGCAUGUUGUAGACGGUUGUAAUUCAUCAACUUGUAUGAUGUGUUACAAACGUAAUAGAGCAACAAGAGUCGAAUGUACAACUAUUGUUAAUGGUGUUAGAAGGUCCUUUUAUGUCUAUGCUAAUGGAGGUAAAGGCUUUUGCAAACUACACAAUUGGAAUUGUGUUAAUUGUGAUACAUUCUGUGCUGGUAGUACAUUUAUUAGUGAUGAAGUUGCGAGAGACUUGUCACUACAGUUUAAAAGACCAAUAAAUCCUACUGACCAGUCUUCUUACAUCGUUGAUAGUGUUACAGUGAAGAAUGGUUCCAUCCAUCUUUACUUUGAUAAAGCUGGUCAAAAGACUUAUGAAAGACAUUCUCUCUCUCAUUUUGUUAACUUAGACAACCUGAGAGCUAAUAACACUAAAGGUUCAUUGCCUAUUAAUGUUAUAGUUUUUGAUGGUAAAUCAAAAUGUGAAGAAUCAUCUGCAAAAUCAGCGUCUGUUUACUACAGUCAGCUUAUGUGUCAACCUAUACUGUUACUAGAUCAGGCAUUAGUGUCUGAUGUUGGUGAUAGUGCGGAAGUUGCAGUUAAAAUGUUUGAUGCUUACGUUAAUACGUUUUCAUCAACUUUUAACGUACCAAUGGAAAAACUCAAAACACUAGUUGCAACUGCAGAAGCUGAACUUGCAAAGAAUGUGUCCUUAGACAAUGUCUUAUCUACUUUUAUUUCAGCAGCUCGGCAAGGGUUUGUUGAUUCAGAUGUAGAAACUAAAGAUGUUGUUGAAUGUCUUAAAUUGUCACAUCAAUCUGACAUAGAAGUUACUGGCGAUAGUUGUAAUAACUAUAUGCUCACCUAUAACAAAGUUGAAAACAUGACACCCCGUGACCUUGGUGCUUGUAUUGACUGUAGUGCGCGUCAUAUUAAUGCGCAGGUAGCAAAAAGUCACAACAUUGCUUUGAUAUGGAACGUUAAAGAUUUCAUGUCAUUGUCUGAACAACUACGAAAACAAAUACGUAGUGCUGCUAAAAAGAAUAACUUACCUUUUAAGUUGACAUGUGCAACUACUAGACAAGUUGUUAAUGUUGUAACAACAAAGAUAGCACUUAAGGGUGGUAAAAUUGUUAAUAAUUGGUUGAAGCAGUUAAUUAAAGUUACACUUGUGUUCCUUUUUGUUGCUGCUAUUUUCUAUUU-AAUAACACCUGUUCAUGUCAUGUCUAAACAUACUGACUUUUCAAGUGAAAUCAUAGGAUACAAGGCUAUUGAUGGUGGUGUCACUCGUGACAUAGCAUCUACAGAUACUUGUUUUGCUAACAAACAUGCUGAUUUUGACACAUGGUUUAGCCAGCGUGGUGGUAGUUAUACUAAUGACAAAGCUUGCCCAUUGAUUGCUGCAGUCAUAACAAGAGAAGUGGGUUUUGUCGUGCCUGGUUUGCCUGGCACGAUAUUACGCACAACUAAUGGUGACUUUUUGCAUUUCUUACCUAGAGUUUUUAGUGCAGUUGGUAACAUCUGUUACACACCAUCAAAACUUAUAGAGUACACUGACUUUGCAACAUCAGCUUGUGUUUUGGCUGCUGAAUGUACAAUUUUUAAAGAUGCUUCUGGUAAGCCAGUACCAUAUUGUUAUGAUACCAAUGUACUAGAAGGUUCUGUUGCUUAUGAAAGUUUACGCCCUGACACACGUUAUGUGCUCAUGGAUGGCUCUAUUAUUCAAUUUCCUAACACCUACCUUGAAGGUUCUGUUAGAGUGGUAACAACUUUUGAUUCUGAGUACUGUAGGCACGGCACUUGUGAAAGAUCAGAAGCUGGUGUUUGUGUAUCUACUAGUGGUAGAUGGGUACUUAACAAUGAUUAUUACAGAUCUUUACCAGGAGUUUUCUGUGGUGUAGAUGCUGUAAAUUUACUUACUAAUAUGUUUACACCACUAAUUCAACCUAUUGGUGCUUUGGACAUAUCAGCAUCUAUAGUAGCUGGUGGUAUUGUAGCUAUCGUAGUAACAGGCCUUGCCUACUAUUUUAUGAGGUUUAGAAGAGCUUUUGGUGAAUACAGUCAUGUAGUUGCCUUUAAUACUUUACUAUUCCUUAUGUCAUUCACUGUACUCUGUUUAACACCAGUUUACUCAUUCUUACCUGGUGUUUAUUCUGUUAUUUACUUGUACUUGACAUUUUAUCUUACUAAUGAUGUUUCUUUUUUAGCACAUAUUCAGUGGAUGGUUAUGUUCACACCUUUAGUACCUUUCUGGAUAACAAUUGCUUAUAUCAUUUGUAUUUCCACAAAGCAUUUCUAUUGGUUCUUUAGUAAUUACCUAAAGAGACGUGUAGUCUUUAAUGGUGUUUCCUUUAGUACUUUUGAAGAAGCUGCGCUGUGCACCUUUUUGUUAAAUAAAGAAAUGUAUCUAAAGUUGCGUAGUGAUGUGCUAUUACCUCUUACGCAAUAUAAUAGAUACUUAGCUCUUUAUAAUAAGUACAAGUAUUUUAGUGGAGCAAUGGAUACAACUAGCUACAGAGAAGCUGCUUGUUGUCAUCUCGCAAAGGCUCUCAAUGACUUCAGUAACUCAGGUUCUGAUGUUCUUUACCAACCACCACAAACCUCUAUCACCUCAGCUGUUUUGCAGAGUGGUUUUAGAAAAAUGGCAUUCCCAUCUGGUAAAGUUGAGGGUUGUAUGGUACAAGUAACUUGUGGUACAACUACACUUAACGGUCUUUGGCUUGAUGACGUAGUUUACUGUCCAAGACAUGUGAUCUGCACCUCUGAAGACAUGCUUAACCCUAAUUAUGAAGAUUUACUCAUUCGUAAGUCUAAUCAUAAUUUCUUGGUACAGGCUGGUAAUGUUCAACUCAGGGUUAUUGGACAUUCUAUGCAAAAUUGUGUACUUAAGCUUAAGGUUGAUACAGCCAAUCCUAAGACACCUAAGUAUAAGUUUGUUCGCAUUCAACCAGGACAGACUUUUUCAGUGUUAGCUUGUUACAAUGGUUCACCAUCUGGUGUUUACCAAUGUGCUAUGAGGCCCAAUUUCACUAUUAAGGGUUCAUUCCUUAAUGGUUCAUGUGGUAGUGUUGGUUUUAACAUAGAUUAUGACUGUGUCUCUUUUUGUUACAUGCACCAUAUGGAAUUACCAACUGGAGUUCAUGCUGGCACAGACUUAGAAGGUAACUUUUAUGGACCUUUUGUUGACAGGCAAACAGCACAAGCAGCUGGUACGGACACAACUAUUACAGUUAAUGUUUUAGCUUGGUUGUACGCUGCUGUUAUAAAUGGAGACAGGUGGUUUCUCAAUCGAUUUACCACAACUCUUAAUGACUUUAACCUUGUGGCUAUGAAGUACAAUUAUGAACCUCUAACACAAGACCAUGUUGACAUACUAGGACCUCUUUCUGCUCAAACUGGAAUUGCCGUUUUAGAUAUGUGUGCUUCAUUAAAAGAAUUACUGCAAAAUGGUAUGAAUGGACGUACCAUAUUGGGUAGUGCUUUAUUAGAAGAUGAAUUUACACCUUUUGAUGUUGUUAGACAAUGCUCAGGUGUUACUUUCCAAAGUGCAGUGAAAAGAACAAUCAAGGGUACACACCACUGGUUGUUACUCACAAUUUUGACUUCACUUUUAGUUUUAGUCCAGAGUACUCAAUGGUCUUUGUUCUUUUUUUUGUAUGAAAAUGCCUUUUUACCUUUUGCUAUGGGUAUUAUUGCUAUGUCUGCUUUUGCAAUGAUGUUUGUCAAACAUAAGCAUGCAUUUCUCUGUUUGUUUUUGUUACCUUCUCUUGCCACUGUAGCUUAUUUUAAUAUGGUCUAUAUGCCUGCUAGUUGGGUGAUGCGUAUUAUGACAUGGUUGGAUAUGGUUGAUACUAGUUUGUCUGGUUUUAAGCUAAAAGACUGUGUUAUGUAUGCAUCAGCUGUAGUGUUACUAAUCCUUAUGACAGCAAGAACUGUGUAUGAUGAUGGUGCUAGGAGAGUGUGGACACUUAUGAAUGUCUUAACACUCGUUUAUAAAGUUUAUUAUGGUAAUGCUUUAGAUCAAGCCAUUUCCAUGUGGGCUCUUAUAAUCUCUGUUACUUCUAACUACUCAGGUGUAGUUACAACUGUCAUGUUUUUGGCCAGAGGUAUUGUUUUUAUGUGUGUUGAGUAUUGCCCUAUUUUCUUCAUAACUGGUAAUACACUUCAGUGUAUAAUGCUAGUUUAUUGUUUCUUAGGCUAUUUUUGUACUUGUUACUUUGGCCUCUUUUGUUUACUCAACCGCUACUUUAGACUGACUCUUGGUGUUUAUGAUUACUUAGUUUCUACACAGGAGUUUAGAUAUAUGAAUUCACAGGGACUACUCCCACCCAAGAAUAGCAUAGAUGCCUUCAAACUCAACAUUAAAUUGUUGGGUGUUGGUGGCAAACCUUGUAUCAAAGUAGCCACUGUACAGUCUAAAAUGUCAGAUGUAAAGUGCACAUCAGUAGUCUUACUCUCAGUUUUGCAACAACUCAGAGUAGAAUCAUCAUCUAAAUUGUGGGCUCAAUGUGUCCAGUUACACAAUGACAUUCUCUUAGCUAAAGAUACUACUGAAGCCUUUGAAAAAAUGGUUUCACUACUUUCUGUUUUGCUUUCCAUGCAGGGUGCUGUAGACAUAAACAAGCUUUGUGAAGAAAUGCUGGACAACAGGGCAACCUUACAAGCUAUAGCCUCAGAGUUUAGUUCCCUUCCAUCAUAUGCAGCUUUUGCUACUGCUCAAGAAGCUUAUGAGCAGGCUGUUGCUAAUGGUGAUUCUGAAGUUGUUCUUAAAAAGUUGAAGAAGUCUUUGAAUGUGGCUAAAUCUGAAUUUGACCGUGAUGCAGCCAUGCAACGUAAGUUGGAAAAGAUGGCUGAUCAAGCUAUGACCCAAAUGUAUAAACAGGCUAGAUCUGAGGACAAGAGGGCAAAAGUUACUAGUGCUAUGCAGACAAUGCUUUUCACUAUGCUUAGAAAGUUGGAUAAUGAUGCACUCAACAACAUUAUCAACAAUGCAAGAGAUGGUUGUGUUCCCUUGAACAUAAUACCUCUUACAACAGCAGCCAAACUAAUGGUUGUCAUACCAGACUAUAACACAUAUAAAAAUACGUGUGAUGGUACAACAUUUACUUAUGCAUCAGCAUUGUGGGAAAUCCAACAGGUUGUAGAUGCAGAUAGUAAAAUUGUUCAACUUAGUGAAAUUAGUAUGGACAAUUCACCUAAUUUAGCAUGGCCUCUUAUUGUAACAGCUUUAAGGGCCAAUUCUGCUGUCAAAUUACAGAAUAAUGAGCUUAGUCCUGUUGCACUACGACAGAUGUCUUGUGCUGCCGGUACUACACAAACUGCUUGCACUGAUGACAAUGCGUUAGCUUACUACAACACAACAAAGGGAGGUAGGUUUGUACUUGCACUGUUAUCCGAUUUACAGGAUUUGAAAUGGGCUAGAUUCCCUAAGAGUGAUGGAACUGGUACUAUCUAUACAGAACUGGAACCACCUUGUAGGUUUGUUACAGACACACCUAAAGGUCCUAAAGUGAAGUAUUUAUACUUUAUUAAAGGAUUAAACAACCUAAAUAGAGGUAUGGUACUUGGUAGUUUAGCUGCCACAGUACGUCUACAAGCUGGUAAUGCAACAGAAGUGCCUGCCAAUUCA-ACUGUAUUAUCUUUCUGUGCUUUUGCUGUAGAUGCUGCUAAAGCUUACAAAGAUUAUCUAGCUAGUGGGGGACAACCAAUCACUAAUUGUGUUAAGAUGUUGUGUACACACACUGGUACUGGUCAGGCAAUAACAGUUACACCGGAAGCCAAUAUGGAUCAAGAAUCCUUUGGUGGUGCAUCGUGUUGUCUGUACUGCCGUUGCCACAUAGAUCAUCCAAAUCCUAAAGGAUUUUGUGACUUAAAAGGUAAGUAUGUACAAAUACCUACAACUUGUGCUAAUGACCCUGUGGGUUUUACACUUAAAAACACAGUCUGUACCGUCUGCGGUAUGUGGAAAGGUUAUGGCUGUAGUUGUGAUCAACUCCGCGAACCCAUGCUUCAGUCAGCUGAUGCAC-AAUCGUUUUUAAACGGGUUUGCGGUGUAAGUGCAGCCCGUCUUACACCGUGCGGCACAGGCACUAGUACUGAUGUC-GUAUACAGGGC-UUUUGACAUCUACAAUGAUAAAGUAGCUGGUUUUGCUAAAUUCCUAAAAACUAAUUGUUGUCGCUUCCAAGAAAAGGACGAAGAUGACAAUUUAAUUGAUUCUUACUUUGUAGUUAAGAGACACACUUUCUCUAACUACCAACAUGAAGAAACAAUUUAUAAUUUACUUAAGGAUUGUCCAGCUGUUGCUAAACAUGACUUCUUUAAGUUUAGAAUAGACGGUGACAUGGUACCACAUAUAUCACGUCAACGUCUUACUAAAUACACAAUGGCAGACCUCGUCUAUGCUUUAAGGCAUUUUGAUGAAGGUAAUUGUGACACAUUAAAAGAAAUACUUGUCACAUACAAUUGUUGUGAUGAUGAUUAUUUCAAUAAAAAGGACUGGUAUGAUUUUGUAGAAAACCCAGAUAUAUUACGCGUAUACGCCAACUUAGGUGAACGUGUACGCCAAGCUUUGUUAAAAACAGUACAAUUCUGUGAUGCCAUGCGAAAUGCUGGUAUUGUUGGUGUACUGACAUUAGAUAAUCAAGAUCUCAAUGGUAACUGGUAUGAUUUCGGUGAUUUCAUACAAACCACGCCAGGUAGUGGAGUUCCUGUUGUAGAUUCUUAUUAUUCAUUGUUAAUGCCUAUAUUAACCUUGACCAGGGCUUUAACUGCAGAGUCACAUGUUGACACUGACUUAACAAAGCCUUACAUUAAGUGGGAUUUGUUAAAAUAUGACUUCACGGAAGAGAGGUUAAAACUCUUUGACCGUUAUUUUAAAUAUUGGGAUCAGACAUACCACCCAAAUUGUGUUAACUGUUUGGAUGACAGAUGCAUUCUGCAUUGUGCAAACUUUAAUGUUUUAUUCUCUACAGUGUUCCCACUUACAAGUUUUGGACCACUAGUGAGAAAAAUAUUUGUUGAUGGUGUUCCAUUUGUAGUUUCAACUGGAUACCACUUCAGAGAGCUAGGUGUUGUACAUAAUCAGGAUGUAAACUUACAUAGCUCUAGACUUAGUUUUAAGGAAUUACUUGUGUAUGCUGCUGACCCUGCUAUGCACGCUGCUUCUGGUAAUCUAUUACUAGAUAAACGCACUACGUGCUUUUCAGUAGCUGCACUUACUAACAAUGUUGCUUUUCAAACUGUCAAACCCGGUAAUUUUAACAAAGACUUCUAUGACUUUGCUGUGUCUAAGGGUUUCUUUAAGGAAGGAAGUUCUGUUGAAUUAAAACACUUCUUCUUUGCUCAGGAUGGUAAUGCUGCUAUCAGCGAUUAUGACUACUAUCGUUAUAAUCUACCAACAAUGUGUGAUAUCAGACAACUACUAUUUGUAGUUGAAGUUGUUGAUAAGUACUUUGAUUGUUACGAUGGUGGCUGUAUUAAUGCUAACCAAGUCAUCGUCAACAACCUAGACAAAUCAGCUGGUUUUCCAUUUAAUAAAUGGGGUAAGGCUAGACUUUAUUAUGAUUCAAUGAGUUAUGAGGAUCAAGAUGCACUUUUCGCAUAUACAAAACGUAAUGUCAUCCCUACUAUAACUCAAAUGAAUCUUAAGUAUGCCAUUAGUGCAAAGAAUAGAGCUCGCACCGUAGCUGGUGUCUCUAUCUGUAGUACUAUGACCAAUAGACAGUUUCAUCAAAAAUUAUUGAAAUCAAUAGCCGCCACUAGAGGAGCUACUGUAGUAAUUGGAACAAGCAAAUUCUAUGGUGGUUGGCACAACAUGUUAAAAACUGUUUAUAGUGAUGUAGAAAACCCUCACCUUAUGGGUUGGGAUUAUCCUAAAUGUGAUAGAGCCAUGCCUAACAUGCUUAGAAUUAUGGCCUCACUUGUUCUUGCUCGCAAACAUACAACGUGUUGUAGCUUGUCACACCGUUUCUAUAGAUUAGCUAAUGAGUGUGCUCAAGUAUUGAGUGAAAUGGUCAUGUGUGGCGGUUCACUAUAUGUUAAACCAGGUGGAACCUCAUCAGGAGAUGCCACAACUGCUUAUGCUAAUAGUGUUUUUAACAUUUGUCAAGCUGUCACGGCCAAUGUUAAUGCACUUUUAUCUACUGAUGGUAACAAAAUUGCCGAUAAGUAUGUCCGCAAUUUACAACACAGACUUUAUGAGUGUCUCUAUA-GAAAUAGAGAUGUUGACACAGACUUUGUGAAUGAGUUUUACGCAUAUUUGCGUAAACAUUUCUCAAUGAUGAUACUCUCUGACGAUGCUGUUGUGUGUUUCAAUAGCACUUAUGCAUCUCAAGGUUUAGUGGCUAGCAUAAAGAACUUUAAGUCAGUUCUUUAUUAUCAAAACAAUGUUUUUAUGUCUGAAGCAAAAUGUUGGACUGAGACUGACCUUACUAAAGGACCUCAUGAAUUUUGCUCUCAACAUACAAUGCUAGUUAAACAGGGUGAUGAUUAUGUGUACCUUCCUUACCCAGAUCCAUCAAGAAUCCUAGGGGCCGGCUGUUUUGUAGAUGAUAUCGUAAAAACAGAUGGUACACUUAUGAUUGAACGGUUCGUGUCUUUAGCUAUAGAUGCUUACCCACUUACUAAACAUCCUAAUCAGGAGUAUGCUGAUGUCUUUCAUUUGUACUUACAAUACAUAAGAAAGCUACAUGAUGAGUUAACAGGACACAUGUUAGACAUGUAUUCUGUUAUGCUUACUAAUGAUAACACUUCAAGGUAUUGGGAACCUGAGUUUUAUGAGGCUAUGUACACACCGCAUACAGUCUUACAGGCUGUUGGGGCUUGUGUUCUUUGCAAUUCACAGACUUCAUUAAGAUGUGGUGCUUGCAUACGUAGACCAUUCUUAUGUUGUAAAUGCUGUUACGACCAUGUCAUAUCAACAUCACAUAAAUUAGUCUUGUCUGUUAAUCCGUAUGUUUGCAAUGCUCCAGGUUGUGAUGUCACAGAUGUGACUCAACUUUACUUAGGAGGUAUGAGCUAUUAUUGUAAAUCACAUAAACCACCCAUUAGUUUUCCAUUGUGUGCUAAUGGACAAGUUUUUGGUUUAUAUAAAAAUACAUGUGUUGGUAGCGAUAAUGUUACUGACUUUAAUGCAAUUGCAACAUGUGACUGGACAAAUGCUGGUGAUUACAUUUUAGCUAACACCUGUACUGAAAGACUCAAGCUUUUUGCAGCAGAAACGCUCAAAGCUACUGAGGAGACAUUUAAACUGUCUUAUGGUAUUGCUACUGUACGUGAAGUGCUGUCUGACAGAGAAUUACAUCUUUCAUGGGAAGUUGGUAAACCUAGACCACCACUUAACCGAAAUUAUGUCUUUACUGGUUAUCGUGUAACUAAAAACAGUAAAGUACAAAUAGGAGAGUACACCUUUGAAAAAGGUGACUAUGGUGAUGCUGUUGUUUACCGAGGUACAACAACUUACAAAUUAAAUGUUGGUGAUUAUUUUGUGCUGACAUCACAUACAGUAAUGCCAUUAAGUGCACCUACACUAGUGCCACAAGAGCACUAUGUUAGAAUUACUGGCUUAUACCCAACACUCAAUAUCUCAGAUGAGUUUUCUAGCAAUGUUGCAAAUUAUCAAAAGGUUGGUAUGCAAAAGUAUUCUACACUCCAGGGACCACCUGGUACUGGUAAGAGUCAUUUUGCUAUUGGCCUAGCUCUCUACUACCCUUCUGCUCGCAUAGUGUAUACAGCUUGCUCUCAUGCCGCUGUUGAUGCACUAUGUGAGAAGGCAUUAAAAUAUUUGCCUAUAGAUAAAUGUAGUAGAAUUAUACCUGCACGUGCUCGUGUAGAGUGUUUUGAUAAAUUCAAAGUGAAUUCAACAUUAGAACAGUAUGUCUUUUGUACUGUAAAUGCAUUGCCUGAGACGACAGCAGAUAUAGUUGUCUUUGAUGAAAUUUCAAUGGCCACAAAUUAUGAUUUGAGUGUUGUCAAUGCCAGAUUACGUGCUAAGCACUAUGUGUACAUUGGCGACCCUGCUCAAUUACCUGCACCACGCACAUUGCUAACUAAGGGCACACUAGAACCAGAAUAUUUCAAUUCAGUGUGUAGACUUAUGAAAACUAUAGGUCCAGACAUGUUCCUCGGAACUUGUCGGCGUUGUCCUGCUGAAAUUGUUGACACUGUGAGUGCUUUGGUUUAUGAUAAUAAGCUUAAAGCACAUAAAGACAAAUCAGCUCAAUGCUUUAAAAUGUUUUAUAAGGGUGUUAUCACGCAUGAUGUUUCAUCUGCAAUUAACAGGCCACAAAUAGGCGUGGUAAGAGAAUUCCUUACACGUAACCCUGCUUGGAGAAAAGCUGUCUUUAUUUCACCUUAUAAUUCACAGAAUGCUGUAGCCUCAAAGAUUUUGGGACUACCAACUCAAACUGUUGAUUCAUCACAGGGCUCAGAAUAUGACUAUGUCAUAUUCACUCAAACCACUGAAACAGCUCACUCUUGUAAUGUAAACAGAUUUAAUGUUGCUAUUACCAGAGCAAAAGUAGGCAUACUUUGCAUAAUGUCUGAUAGAGACCUUUAUGACAAGUUGCAAUUUACAAGUCUUGAAAUUCCACGUAGGAAUGUGGCAACUUUACAAGCUGAAAAUGUAACAGGACUCUUUAAAGAUUGUAGUAAGGUAAUCACUGGGUUACAUCCUACACAGGCACCUACACACCUCAGUGUUGACACUAAAUUCAAAACUGAAGGUUUAUGUGUUGACAUACCUGGCAUACCUAAGGACAUGACCUAUAGAAGACUCAUCUCUAUGAUGGGUUUUAAAAUGAAUUAUCAAGUUAAUGGUUACCCUAACAUGUUUAUCACCCGCGAAGAAGCUAUAAGACAUGUACGUGCAUGGAUUGGCUUCGAUGUCGAGGGGUGUCAUGCUACUAGAGAAGCUGUUGGUACCAAUUUACCUUUACAGCUAGGUUUUUCUACAGGUGUUAACCUAGUUGCUGUACCUACAGGUUAUGUUGAUACACCUAAUAAUACAGAUUUUUCCAGAGUUAGUGCUAAACCACCGCCUGGAGAUCAAUUUAAACACCUCAUACCACUUAUGUACAAAGGACUUCCUUGGAAUGUAGUGCGUAUAAAGAUUGUACAAAUGUUAAGUGACACACUUAAAAAUCUCUCUGACAGAGUCGUAUUUGUCUUAUGGGCACAUGGCUUUGAGUUGACAUCUAUGAAGUAUUUUGUGAAAAUAGGACCUGAGCGCACCUGUUGUCUAUGUGAUAGACGUGCCACAUGCUUUUCCACUGCUUCAGACACUUAUGCCUGUUGGCAUCAUUCUAUUGGAUUUGAUUACGUCUAUAAUCCGUUUAUGAUUGAUGUUCAACAAUGGGGUUUUACAGGUAACCUACAAAGCAACCAUGAUCUGUAUUGUCAAGUCCAUGGUAAUGCACAUGUAGCUAGUUGUGAUGCAAUCAUGACUAGGUGUCUAGCUGUCCACGAGUGCUUUGUUAAGCGUGUUGACUGGACUAUUGAAUAUUCUAUAAUUGGUGAUGAACUGAAGAUUAAUGCGGCUUGUAGAAAGGUUCAACACAUGGUUGUUAAAGCUGCAUUAUUAGCAGACAAAUUCCCAGUUCUUCACGACAUUGGUAACCCUAAAGCUAUUAAGUGUGUACCUCAAGCUGAUGUAGAAUGGAAGUUCUAUGAUGCACAGCCUUGUAGUGACAAAGCUUAUAAAAUAGAAGAAUUAUUCUAUUCUUAUGCCACACAUUCUGACAAAUUCACAGAUGGUGUAUGCCUAUUUUGGAAUUGCAAUGUCGAUAGAUAUCCUGCUAAUUCCAUUGUUUGUAGAUUUGACACUAGAGUGCUAUCUAACCUUAACUUGCCUGGUUGUGAUGGUGGCAGUUUGUAUGUAAAUAAACAUGCAUUCCACACACCAGCUUUUGAUAAAAGUGCUUUUGUUAAUUUAAAACAAUUACCAUUUUUCUAUUACUCUGACAGUCCAUGUGAGUCUCAUGGAAAACAAGUAGUGUCAGAUAUAGAUUAUGUACCACUAAAGUCUGCUACGUGUAUAACACGUUGCAAUUUAGGUGGUGCUGUUUGUAGACAUCAUGCUAAUGAGUACAGAUUGUAUCUCGAUGCUUAUAACAUGAUGAUCUCAGCUGGCUUUAGCUUGUGGGUUUACAAACAAUUUGAUACUUAUAACCUCUGGAACACUUUUACAAGACUUCAGAGUUUAGAAAAUGUGGCUUUUAAUGUUGUAAAUAAGGGACACUUUGAUGGACAACAGGGUGAAGUACCAGUUUCUAUCAUUAAUAACACUGUUUACACAAAAGUUGAUGGUGUUGAUGUAGAAUUGUUUGAAAAUAAAACAACAUUACCUGUUAAUGUAGCAUUUGAGCUUUGGGCUAAGCGCAACAUUAAACCAGUACCAGAGGUGAAAAUACUCAAUAAUUUGGGUGUGGACAUUGCUGCUAAUACUGUGAUCUGGGACUACAAAAGAGAUGCUCCAGCACAUAUAUCUACUAUUGGUGUUUGUUCUAUGACUGACAUAGCCAAGAAACCAACUGAAACGAUUUGUGCACCACUCACUGUCUUUUUUGAUGGUAGAGUUGAUGGUCAAGUAGACUUAUUUAGAAAUGCCCGUAAUGGUGUUCUUAUUACAGAAGGUAGUGUUAAAGGUUUACAACCAUCUGUAGGUCCCAAACAAGCUAGUCUUAAUGGAGUCACAUUAAUUGGAGAAGCCGUAAAAACACAGUUCAAUUAUUAUAAGAAAGUUGAUGGUGUUGUCCAACAAUUACCUGAAACUUACUUUACUCAGAGUAGAAAUUUACAAGAAUUUAAACCCAGGAGUCAAAUGGAAAUUGAUUUCUUAGAAUUAGCUAUGGAUGAAUUCAUUGAACGGUAUAAAUUAGAAGGCUAUGCCUUCGAACAUAUCGUUUAUGGAGAUUUUAGUCAUAGUCAGUUAGGUGGUUUACAUCUACUGAUUGGACUAGCUAAACGUUUUAAGGAAUCACCUUUUGAAUUAGAAGAUUUUAUUCCUAUGGACAGUACAGUUAAAAACUAUUUCAUAACAGAUGCGCAAACAGGUUCAUCUAAGUGUGUGUGUUCUGUUAUUGAUUUAUUACUUGAUGAUUUUGUUGAAAUAAUAAAAUCCCAAGAUUUAUCUGUAGUUUCUAAGGUUGUCAAAGUGACUAUUGACUAUACAGAAAUUUCAUUUAUGCUUUGGUGUAAAGAUGGCCAUGUAGAAACAUUUUACCCAAAAUUACAAUCUAGUCAAGCGUGGCAACCGGGUGUUGCUAUGCCUAAUCUUUACAAAAUGCAAAGAAUGCUAUUAGAAAAGUGUGACCUUCAAAAUUAUGGUGAUAGUGCAACAUUACCUAAAGGCAUAAUGAUGAAUGUCGCAAAAUAUACUCAACUGUGUCAAUAUUUAAACACAUUAACAUUAGCUGUACCCUAUAAUAUGAGAGUUAUACAUUUUGGUGCUGGUUCUGAUAAAGGAGUUGCACCAGGUACAGCUGUUUUAAGACAGUGGUUGCCUACGGGUACGCUGCUUGUCGAUUCAGAUCUUAAUGACUUUGUCUCUGAUGCAGAUUCAACUUUGAUUGGUGAUUGUGCAACUGUACAUACAGCUAAUAAAUGGGAUCUCAUUAUUAGUGAUAUGUACGACCCUAAGACUAAAAAUGUUACAAAAGAAAAUGACUCUAAAGAGGGUUUUUUCACUUACAUUUGUGGGUUUAUACAACAAAAGCUAGCUCUUGGAGGUUCCGUGGCUAUAAAGAUAACAGAACAUUCUUGGAAUGCUGAUCUUUAUAAGCUCAUGGGACACUUCGCAUGGUGGACAGCCUUUGUUACUAAUGUGAAUGCGUCAUCAUCUGAAGCAUUUUUAAUUGGAUGUAAUUAUCUUGGCAAACCACGCGAACAAAUAGAUGGUUAUGUCAUGCAUGCAAAUUACAUAUUUUGGAGGAAUACAAAUCCAAUUCAGUUGUCUUCCUAUUCUUUAUUUGACAUGAGUAAAUUUCCCCUUAAAUUAAGGGGUACUGCUGUUAUGUCUUUAAAAGAAGGUCAAAUCAAUGAUAUGAUUUUAUCUCUUCUUAGUAAAGGUAGACUUAUAAUUAGAGAAAACAACAGAGUUGUUAUUUCUAGUGAUGUUCUUGUUAACAACUAAACGAACAAUGUUUGUU---UUUCUUGU-----UUUA----UUGC-CACUAGUCU--CUAGU---------CAGUGUGUUAAUCUU-----ACAA----CCAGAACUCAAUUACCCCCUG-CAUA-CACUAAUUCUUUCAC-ACGUGGUGUUUAUUACCCUGACAAAGUUUUCAGAUCCUCAGUUUUACAUUCAACUCAGGACUUGUUUUUACCUUUCUUUUCCAAUGUUACUUGGUUCCAUGCUAUACAUGUCUCUGGGACCA-AU-G-G---UACUAAGAGGUUUGAUAACCCUGUCCUACCAUUUAAUGAUGGUGUUUAUUUUGCUUCCACUGAGAAGUCUAACAUAAUAAGAGGCUGGAUUUUUGGUACUACUUUAGAUUCGAAGACCCAGUCCCUACUUAUUGUUAAUAACGCUACUAAUGUUGUUAUUAAAGUCUGUGAAUUUCAAUUUUGUAAUGAUCCAUUUUUGGGUGU--UUAUUACCACAAAAACAACAA--AAGUUGGAUGGAAAGUGAGUUAAGAGUUUAUUC---UAGUGCGAAUAAUUGCACUUUUGAAUAUGU---------CUCUCA-GCCUUUUCUUAUGGACCUUGAA-GGAAAACAGGGUAAUUUCAAAAAUCUUAGGGAAUUUGUGUUUAAGAAUAUUGAUGGUUAUUUUAAAAUAUAUUCUAAGC---ACACGCCUAUUAAUUUAGUGCGUGAUCUCCCUCAGGGUUUUUCGGCUUUAGAACCAUUGGUAGAUUUGCCAAUAGGUAUUAACAUCACUAGGUUUCAAACUUUACUUGCUUUACAUAGAAGUUAUUUGACUCCUGGUGAUUCUUCUUCAGGUUGGACAGCUGGUGCUGCAGCUUAUUAUGUGGGUUAUCUUCAACCUAGGACUUUUCUAUUAAAAUAUAAUGAAAAUGGAACCAUUACAGAUGCUGUAGACUGUGCACUUGACCCUCUCUCAGAAACAAAGUGUAC-GUUGAAAUCCUUCACUGUAGAAAAAGGAAUCUAUCAAACUUCUAACUUUAGAGUCCAACCAACAGAAUCUAUUGUUAGAUUUCCUAAUAUUACAAACUUGUGCCCUUUUGGUGAAGUUUUUAACGCCACCAGAUUUGCAUCUGUUUAUGCUUGGAACAGGAAGAGAAUCAGCAACUGUGUUGCUGAUUAUUCUGUCCUAUAUAAUUCCGCAUCAUUUUCCACUUUUAAGUGUUAUGGAGUGUCUCCUACUAAAUUAAAUGAUCUCUGCUUUACUAAUGUCUAUGCAGAUUCAUUUGUAAUUAGAGGUGAUGAAGUCAGACAAAUCGCUCCAGGGCAAACUGGAAAGAUUGCUGAUUAUAAUUAUAAAUUACCAGAUGAUUUUACAGGCUGCGUUAUAGCUUGGAAUUCUAACAAUCUUGAUUCUAAGGUUGGUGGUAAUUAUAAUUACCUGUAUAGAUUGUUUAGGAAGUCUAAUCUCAAACCUUUUGAGAGAGAUAUUUCAACUGAAAUCUAUCA-GGCCGGUAGCACACCUUGUAAUGGUGUUGAA--GGUUUUAAUUGUUACUUUC--CUUUACAAUCAUAUGGUUUCCAACCCACUAAUGG--U-GUUGGUUACCAACCAUACAGAGUAGUAGUACUUUCUUUUGAACUUCUACAUGCACCAGCAACUGUUUGUGGACCUAAAAAGUCUACUAAUUUGGUUAAAAACAAAUGUGUCAAUUUCAACUUCAAUGGUUUAACAGGCACAGGUGUUCUUACUGAGUCUAACAAAAAGUUUCUGCCUUUCCAACAAUUUGGCAGAGACAUUGCUGACACUACUGAUGCUGUCCGUGAUCCACAGACACUUGAGAUUCUUGACAUUACACCAUGUUCUUUUGGUGGUGUCAGUGUUAUAACACCAGGAACAAAUACUUCUAACCAGGUUGCUGUUCUUUAUCAGGGUGUUAACUGCACAGAAGUCCCUGUUGCUAUUCAUGCAGAUCAACUUACUCCUACUUGGCGUGUUUAUUCUACAGGUUCUAAUGUUUUUCAAACACGUGCAGGCUGUUUAAUAGGGGCUGAACAUGUCAACAACUCAUAUGAGUGUGACAUACCCAUUGGUGCAGGUAUAUGCGCUAGUUAUCAGACUCAGACUAAUUCUCCUCGGCGGGCACGUAGUG-UA-GCUAGUCAAUCCAUCAUUGCCUACACUAUGUCACUUGGUGCAGAAAAUUCAGUUGCUUACUCUAAUAACUCUAUUGCCAUACCCACAAAUUUUACUAUUAGUGUUACCACAGAAAUUCUACCAGUGUCUAUGACCAAGACAUCAGUAGAUUGUACAAUGUACAUUUGUGGUGAUUCAACUGAAUGCAGCAAUCUUUUGUUGCAAUAUGGCAGUUUUUGUACACAAUUAAACCGUGCUUUAACUGGAAUAGCUGUUGAACAAGACAAAAACACCCAAGAAGUUUUUGCACAAGUCAAACAAAUUUACAAAACACCACCAAUUAAAGAUUUUGGUGGUUUUAAUUUUUCACAAAUAUUACCAGAUCCAUCAAAACCAAGCAAGAGGUCAUUUAUUGAAGAUCUACUUUUCAACAAAGUGACACUUGCAGAUGCUGGCUUCAUCAAACAAUAUGGUGAUUGCCUUGGUGAUAUUGCUGCUAGAGACCUCAUUUGUGCACAAAAGUUUAACGGCCUUACUGUUUUGCCACCUUUGCUCACAGAUGAAAUGAUUGCUCAAUACACUUCUGCACU-GUUAGCGGGUACAAUCACUUCUGGUUGGACCUUUGGUGCAGGUGCUGCAUUACAAAUACCAUUUGCUAUGCAAAUGGCUUAUAGGUUUAAUGGUAUUGGAGUUACACAGAAUGUUCUCUAUGAGAACCAAAAAUUGAUUGCCAACCAAUUUAAUAGUGCUAUUGGCAAAAUUCAAGACUCACUUUCUUCCACAGCAAGUGCACUUGGAAAACUUCAAGAUGUGGUCAACCAAAAUGCACAAGCUUUAAACACGCUUGUUAAACAACUUAGCUCCAAUUUUGGUGCAAUUUCAAGUGUUUUAAAUGAUAUCCUUUCACGUCUUGACAAAGUUGAGGCUGAAGUGCAAAUUGAUAGGUUGAUCACAGGCAGACUUCAAAGUUUGCAGACAUAUGUGACUCAACAAUUAAUUAGAGCUGCAGAAAUCAGAGCUUCUGCUAAUCUUGCUGCUACUAAAAUGUCAGAGUGUGUACUUGGACAAUCAAAAAGAGUUGAUUUUUGUGGAAAGGGCUAUCAUCUUAUGUCCUUCCCUCAGUCAGCACCUCAUGGUGUAGUCUUCUUGCAUGUGACUUAUGUCCCUGCACAAGAAAAGAACUUCACAACUGCUCCUGCCAUUUGUCAUGAUGGAAAAGCACACUUUCCUCGUGAAGGUGUCUUUGUUUCAAAUGGCACACACUGGUUUGUAACACAAAGGAAUUUUUAUGAACCACAAAUCAUUACUACAGACAACACAUUUGUGUCUGGUAACUGUGAUGUUGUAAUAGGAAUUGUCAACAACACAGUUUAUGAUCCUUUGCAACCUGAAUUAGACUCAUUCAAGGAGGAGUUAGAUAAAUAUUUUAAGAAUCAUACAUCACCAGAUGUUGAUUUAGGUGACAUCUCUGGCAUUAAUGCUUCAGUUGUAAACAUUCAAAAAGAAAUUGACCGCCUCAAUGAGGUUGCCAAGAAUUUAAAUGAAUCUCUCAUCGAUCUCCAAGAACUUGGAAAGUAUGAGCAGUAUAUAAAAUGGCCAUGGUACAUUUGGCUAGGUUUUAUAGCUGGCUUGAUUGCCAUAGUAAUGGUGACAAUUAUGCUUUGCUGUAUGACCAGUUGCUGUAGUUGUCUCAAGGGCUGUUGUUCUUGUGGAUCCUGCUGCAAAUUUGAUGAAGACGACUCUGAGCCAGUGCUCAAAGGAGUCAAAUUACAUUACACAUAAACGAACUU-AUGGAUUUGUUUAUGAGAAUCUUCACAAUUGGAACUGUAACUUUGAAGCAAGGUGAAAUCAAGGAUGCUACUCCUUCAGAUUUUGUUCGCGCUACUGCAACGAUACCGAUACAAGCCUCACUCCCUUUCGGAUGGCUUAUUGUUGGCGUUGCACUUCUUGCUGUUUUUCAGAGCGCUUCCAAAAUCAUAACCCUCAAAAAGAGAUGGCAACUAGCACUCUCCAAGGGUGUUCACUUUGUUUGCAACUUGCUGUUGUUGUUUGUAACAGUUUACUCACACCUUUUGCUCGUUGCUGCUGGCCUUGAAGCCCCUUUUCUCUAUCUUUAUGCUUUAGUCUACUUCUUGCAGAGUAUAAACUUUGUAAGAAUAAUAAUGAGGCUUUGUCUUUGCUGGAAAUGCCGUUCCAAAAACCCAUUACUUUAUGAUGCCAACUAUUUUCUUUGCUGGCAUACUAAUUGUUACGACUAUUGUAUACCUUACAAUAGUGUAACUUCUUCAAUUGUCAUUACUUCAGGUGAUGGCACAACAAGUCCUAUUUCUGAACAUGACUACCAGAUUGGUGGUUAUACUGAAAAAUGGGAAUCUGGAGUAAAAGACUGUGUUGUAUUACACAGUUACUUCACUUCAGACUAUUACCAGCUGUACUCAACUCAAUUGAGUACAGACACUGGUGUUGAACAUGUUACCUUCUUCAUCUACAAUAAAAUUGUUGAUGAGUCUGAAGAACAUGUCCAAAUUCACACAAUCGACGGUUCAUCCGGAGUUGUUAAUCCAGUAAUGGAACCAAUUUAUGAUGAACCGACGACGACUACUAGCGUGCCUUUGUAAGCACAAGCUGAUGAGUACGAACUUAUGUACUCAUUCGUUUCGGAAGAGACAGGUACGUUAAUAGUUAAUAGCGUACUUCUUUUUCUUGCUUUCGUGGUAUUCUUGCUAGUUACACUAGCCAUCCUUACUGCGCUUCGAUUGUGUGCGUACUGCUGCAAUAUUGUUAACGUGAGUCUUGUAAAACCUUCUUUUUACGUUUACUCUCGUGUUAAAAAUCUGAAUUCUUCU---AGAGUUCCUGAUCUUCUGGUCUAAACGAACUAAAUAUUAUAUUAGUUUUUCUGUUUGGAACUUUAAUUUUA---GCCAUGGCAGAUUCCAACGGUACUAUUACCGUUGAAGAGCUUAAAAAGCUCCUUGAACAAUGGAACCUAGUAAUAGGUUUCCUAUUCCUUACAUGGAUUUGUCUUCUACAAUUUGCCUAUGCCAACAGGAAUAGGUUUUUGUAUAUAAUUAAGUUAAUUUUCCUCUGGCUGUUAUGGCCAGUAACUUUAGCUUGUUUUGUGCUUGCUGCUGUUUACAGAAUAAAUUGGAUCACCGGUGGAAUUGCUAUCGCAAUGGCUUGUCUUGUAGGCUUGAUGUGGCUCAGCUACUUCAUUGCUUCUUUCAGACUGUUUGCGCGUACGCGUUCCAUGUGGUCAUUCAAUCCAGAAACUAACAUUCUUCUCAACGUGCCACUCCAUGGCACUAUUCUGACCAGACCGCUUCUAGAAAGUGAACUCGUAAUCGGAGCUGUGAUCCUUCGUGGACAUCUUCGUAUUGCUGGACACCAUCUAGGACGCUGUGACAUCAAGGACCUGCCUAAAGAAAUCACUGUUGCUACAUCACGAACGCUUUCUUAUUACAAAUUGGGAGCUUCGCAGCGUGUAGCAGGUGACUCAGGUUUUGCUGCAUACAGUCGCUACAGGAUUGGCAACUAUAAAUUAAACACAGACCAUUCCAGUAGCAGUGACAAUAUUGCUUUGCUUGUACAGUAAGUGACAACAGAUGUUUCAUCUCGUUGACUUUCAGGUUACUAUAGCAGAGAUAUUACUAAUUAUUAUGAGGACUUUUAAAGUUUCCAUUUGGAAUCUUGAUUACAUCAUAAACCUCAUAAUUAAAAAUUUAUCUAAGUCACUAACUGAGAAUAAAUAUUCUCAAUUAGAUGAAGAGCAACCAAUGGAGAUUGAUU-------AAACGAACAUGAAAAUUAUUCUUUUCUUGGCACUGAUAACACUCGCUACUUGUGAGCUUUAUCACUACCAAGAGUGUGUUAGAGGUACAACAGUACUUUUAAAAGAACCUUGCUCUUCUGGAAUAUACGAGGGCAAUUCACCAUUUCAUCCUCUAGCUGAUAACAAAUUUGCACUGACUUGCUUUAGCACUCAAUUUGCUUUUGCUUGUCCUGACGGCGUAAAACACGUCUAUCAGUUACGUGCCAGAUCAGUUUCACCUAAACUGUUCAUCAGACAAGAGGAAGUU---CA---AGAACUUUACUCUCCAAUUUUUCUUAUUGUUGCGGCAAUAGUGUUUAUAACACUUUGCUUCACACUCAAAAGAAAGACAGAAUGAUUGAACUUUCAUUAAUUGACUUCUAUUUGUGCUUUUUAGCCUUUCUGCUAUUCCUUGUUUUAAUUAUGCUUAUUAUCUUUUGGUUCUCACUUGAACUGCA-AGAUCAUAAUGAAACUUGUCA---C---GCCUAAACGAACAUGAAAUUUCU---UGUUUUCUUAGGAAUCAUCACAACUGUA-GCUGCAUUUCACCAAGAAUGUAGUUUACAGUCAUGUACUCAACAUCAACCAUAUGUAGUUGAUGACCCGUGUCCUAUUCACUUCUAUUCUAAAUGGUAUAUUAG-------AGUAGGAGCUAGAAAAUCAGCACCUUUAAUUGAAUUGUGCGUGGAUGAGGCUGGUUCUAAAUCACCCAUUCAGUACAUCG----AUA-U---CGGUAAUUAUACAGUUUCCUGUUUACCU---UUUACAAUUAAUUGCCAGGAACCUAAAUUGGGUAGUCUUGUAGU---GCGUUGUUCGUUCUAUGAAGA---CUU-UUUAGAGUAU--CAUGACGUUCGUGUUGUUUUAGAUUUCAUCUAAACGAACAAACUAAAAUGUCUGAUAAUGGACCCCAA---AAUCAGCGAAAUGCACCCCGCAUUACGUUUGGUGGACCCUCAGAUUCAACUGGCAGUAACCAGAAUGGAGAACGCAGUGGGGCGCGAUCAAAACAACGUCGGCCCCAAGGUUUACCCAAUAAUACUGCGUCUUGGUUCACCGCUCUCACUCAACAUGGCAAGGAAGACCUUAAAUUCCCUCGAGGACAAGGCGUUCCAAUUAACACCAAUAGCAGUCCAGAUGACCAAAUUGGCUACUACCGAAGAGCUACCAGACGAAUUCGUGGUGGUGACGGUAAAAUGAAAGAUCUCAGUCCAAGAUGGUAUUUCUACUACCUAGGAACUGGGCCAGAAGCUGGACUUCCCUAUGGUGCUAACAAAGACGGCAUCAUAUGGGUUGCAACUGAGGGAGCCUUGAAUACACCAAAAGAUCACAUUGGCACCCGCAAUCCUGCUAACAAUGCUGCAAUCGUGCUACAACUUCCUCAAGGAACAACAUUGCCAAAAGGCUUCUACGCAGAAGGGAGCAGAGGCGGCAGUCAAGCCUCUUCUCGUUCCUCAUCACGUAGUCGCAACAUUUCAAGAAAUUCAACUCCAGGCAGCAGUAAACGAACUUCUCCUGCUAGAAUGGCUGGCAAUGGCGGUGAUGCUGCUCUUGCUUUGCUGCUGCUUGACAGAUUGAACCAGCUUGAGAGCAAAAUGUCUGGUAAAGGCCAACAACAACAAGGCCAAACUGUCACUAAGAAAUCUGCUGCUGAGGCUUCUAAGAAGCCUCGGCAAAAACGUACUGCCACUAAAGCAUACAAUGUAACACAAGCUUUCGGCAGACGUGGUCCAGAACAAACCCAAGGAAAUUUUGGGGACCAGGAACUAAUCAGACAAGGAACUGAUUACAAACAUUGGCCGCAAAUUGCACAAUUUGCCCCCAGCGCUUCAGCGUUCUUCGGAAUGUCGCGCAUUGGCAUGGAAGUCACACCUUCGGGAACGUGGUUGACCUACACAGGUGCCAUCAAAUUGGAUGACAAAGAUCCAAAUUUCAAAGAUCAAGUCAUUUUGCUGAAUAAGCAUAUUGACGCAUACAAAACAUUCCCACCAACAGAGCCUAAAAAGGACAAAAAGAAGAAGGCUGAUGAAACUCAAGCCUUACCGCAGAGACAGAAGAAACAGCAAACUGUGACUCUUCUUCCUGCUGCAGAUUUGGAUGAUUUCUCCAAACAAUUGCAACAAUCCAUGAGCAG------UGCUGACUCAACUCAGGCCUAAA--CUCAUGCAGACCACACAAGGCAGAUGGGCUAUAUAAACGUUUUCGCUUUUCCGUUUACGAUAUAUAGUCUACUCUUGUGCAGAAUGAAUUCUCGUAACUACAUAGCACAAGUAGAUGUAGUUAACUUUAAUCUCACAUAGCAAUCUUUAAUCAGUGUGUAACAUUAGGGAGGACUUGAAAGAGCCACCACAUUUUCACCGAGGCCACGCGGAUUACGAUCGAGUGUACAGUGAACAAUGCUAGGGAGAGCUGCCUAUAUGGAAGAGCCCUAAUGUGUAAAAUUAAUUUUAGUAGUGCUAUCCCCAUGUGAUUUUAAUAGCUUCUU-------AGGAGAAUGACAAAAAAAAAA------------AAAAAAAAAAA
......(((((.(((((....)))))..)))))...........(((((.....)))))((((((((.((.(((((((((((.((((((((.((.((((.(((.....))).)))))).))))))))..((((((.....)))-)--)).(.(((((((((((..(((((...(((.((((((((.....((((((.(((((......)))))..)))))).........(((((((.((......)))))))))(((....)))))))))))))).))))).))))...))))))).).....((((((...........((((((...))))))....)))))).....(((((.(((((((((((((.....)))).)))..)))))).)))))............((((((((.((.((((..((..(((((((....((((...)))))))))))..)))))).)).)))).))))...(((.(((((((((((.((((((((((...((((...)))).)))...))).))))...)))..))))))).).)))......((((((((.((((.(((((..(((.(((......)))))).))))))))).))))))))...((((((......)))))).......(((((..((((.((((.((((.((.((((....(.(((((....)))))))))).)))))))))))))).))))).((((....))))..................((((((((((((((((.(((((((.((((....)))).)).)))).).))))).)))).))))))).((........)).((((((.....))))))......((((((((..(((.....(((((....))))).....))).)))))))).(((((......)))))..............(((((((((...((((..(((((.((.((((((......)))))))).))))).........................)))))))))))))..........((.((((....)))).))........((((((((..((.....))))))))))...................((.(((((((...))))))).))..((((((....)))))).((((((((..........))))))))(((((((((.....))).))))))((((..(((((.((.....(((((((((.(.((((...)))).).)))))))))..)).)))))..)))).....(((((...........)))))...................(((..(((((.....)))))..)))........((((((..................))))))..............(((((((.........)))))))..................(((........))).((((((....((((((...)))))).....))))))(((((((....(((((((((((.((....((..(((.((((...))))..)))))....))))))))))))).......)))))))((((..((.(((((((((......(((.....)))))))))))).))))))...........((--(((((.((.((....)).)).))))))).........((((((((.((((......))))))))))))....(((((((((....))))))))).((.....))((((((((........))))))))...........((((...((((((....))))))...))))..(((....(.((((((..((((.((((((..........((((((.(((((((((..((((....)))).)))))..))))))))))....)))))).))))...))))).))......)))...........(((.(((((....))))))))...........((((((((((.(((.(((((.((.(((...))).))))))).))).)))).))))))...........(((((((((.((((((((.....)))))))).))).)))))).........((((((((.(.(...........)).))))))....)).((((((..(((..(((((((.(..(((...)))..).))))))).)))...)))))).........((((((((((((....))))..))))))))(((((..((((..(((((....)))))....))))--..))))).(.((..((((((((.((......)).))))))))..)).)...(((((((..(((((((.((...(.((((((((....)))))))))...)).)))))))..))))))).((((........))))..........(((((..(((.......)))..)))))............(-((........)))........(((...(((((......)))))...)))...((((((((.....)))))))).........((((((((...(((((((((...................(((.(((((((---.((((.....)))).))))))).))).))))))))).......(((((.......)))))..........(((((.......))))).((((((((......(((.((((........)))).)))...((....((((((((.((.((((-(--(...)))))).)).)).))))))....)).))))))))...((((((((.......))))))))..(((.....))).........(((((((......)))))))......((((((.((((((((.(((....)))..)))))))).)))))).....(((((((((...((((...))))....)))))))))............((((((((.((...(((((((((((..(((((....)))))))))))))))).)))))))))).(((((((((..(((((((....((((.((((((((..((((.....))))...)))))))))))---)..))))))).---.....)))))---)))).....(((((...))))).(((((((((.....(((.((((((.....))))))))))))))))))(((((.---(((((-((((........)))))))).)---.)))))..............(((.(((.....((((((.(((.....)))))))))...))).)))))))))))........((((((((.((((((((...(((.....)))...)))))).)).))))))))..((-(((((((((.......)))))))))))........(((..(.(((((((...((((...))))...))))))).))))........((((((((.....((.(((((((....))))))).))))))))))............(((((((..((((((((....)))))).))..)))))))..((((((((..((((...(-..((((--((((((((.....(((((...))))).))))))))))))..)...))))..))).))))).......(((((((((.((((.(((......))).))))..)))))))))...............(((((..((((...))))...)))))............((((((..(.((((....)))).)..))))))...................(((((((((((.((......)))))))))).))).......((((...((........))...))))(((((((((...((((((((--------....))))))))----------------...))--)))))))....----...((((.(((....(((((....)))))....))).)))).((((((((..----.---.....---------))))))))..........(((((---.((((...---...))))...)))))......(((((.((((....((((..((.(((...))).))..))))....)))).))))).((((((((....(((((((((......))))..)))))....)))))))).......(((..((((((...))))))))).........(((((((((.((.......((..-(((......))).)).....)))))))))))......(((.(((((((.((.(((.(((......)))))).))...))))))).))).........((((((...((((......)))).....)))))).(((((.............)))))........((((((((((...)))))))))).......((....((((....))))....))(((((((.((((....)))).)))))))(((((.....)))))......................(((((((((..((((((((((((((......)))))))...)))))))...........))))))))).........(((((((.(((((..((((((((.((((((((........)))))))....).))))))))...)))))))))))).....(((((((....(...(((((((..(((....)))..)))))))...)......)))))))((((((((((.(((((.((((....))))..)))))))...))))))))........(((..((((((...)))))).....)))...........((((((..........))))))....((((.(.(((((.(......).))))).).))))(((((.((((......)))))))))......(((....)))....((((((((((((((((((..................---.........(((..((......))..)))...))))))))))......))))))))((((((((((...))))))))))........(((.((((((((....))))))).).)))...(((((((....).)))))).(((((...)))))...((((.((((((.((((((.....)))))).)))))).))))..............((((.......))))(((((((((((...)))))))))))......(((((.....)))))...(((...(.((((((((....(((((....))))).....)))).)))).)...))).((((((((.........((((......)))).......)))))))).............((((((((((....))))))).)))..............(((.((((.......)))).)))......((((.(((((......(((((......)))))))))).)))).....((........)).((((((.((..(((((((((......))))))))).)).))))))........(((((((........))))))).((((((((.(((((((((((....)))))))).)))..))))))))......((((...((((((..((.((((....))))))....))))))...))))(((((((.((((((((.........))))))))))))))).............((((((......))))))..(((((......((((((((....))))))))..)))))..........((((.(((....)))..))))..(((((......)))))((((((.(((((((((....))))))))).)))))).......................(((((((((.....((.((.(((((......)))))))))..))))))))).(((......)))((((((((....))))))))((...(((((.(((((....((((((.......))))))))))))))))....))..........((......))........(((((((..((.....(((........))).......))..)))))))................((...((((((((.((....)).))))))))...))...............(((...........)))......((((......)))).((((.....)))).................(((..((((((.((((.(((((((..(((.....)))..)))))))))))....))))))..))).((...((((((((((...((........)).))).)))))))))..((..((((((.(((((((.((((......)))).))))))).).))))).))........((((....((((((((....)))))))))))).........((..(((.((.((.(......))).)).)))....))........(((((((.....((((.(......)))))....))))..)))....(((((((((((((.....((((.......))))...)))))))))))))................................((...(((((...........))))).))....(((<<....)))>>((((....))))((((((((((............))))))))))...................((((((((....(((((((((((((....)))))))))...))))...))))))))..........-.....((((((((....))))))))((((.(((((((......)))))))....)))).....................(((((...(((.((((.(((((((((...))))))))))))).)))...)))))......(((((((.(((.(((((........)))))..)))))))))).........(((.(((((((..........)))))))..)))((((.((......)).)))).........((((....))))...((((.(((..((((((....))))))..))).))))...............(((((((...)))))))(((((((..(((((.....))))))))))))....................(((((..((((..(((((((..(((.....))).))))))).))))..)))))((.(((.((((..(((..........)))..)))).))).))(((((.((((((........)))))))))))(((((((((..((......)))))))))))...(.((((((..((....(((((........(((((((((((.((((((....((......)).....)))))).)))).)))))))....))))).......))..)))))).)......((((((..((..((((.(...).))))..))...)))))).((((((((.((((.(((((.........))))).)))).....))))))))((((..((.(((((((((((..(..(((((.((.(.((((((....)))))).).))))))).)..)))).))))))).))..))))(((....(((((.(((.((((.(((((....))))).))))))))))))....))).(((((((((.......)))))))))........((((((...)))))).....(((((((.(((((......))))))))))))......................((..((((((((...................(((((.((((((((.(((......))))))))))).)))))..))))))))..)).........(((.....)))((((((..(((((......)))))..))))))((.((((((.(((((((.....)))).))).)))))))).(((((((.....))))))).((((....)))).......((.((((.((((.....)))).).))).)).((.((((((.((((((((((((((((((((....)))))))).)))))))))))).))..))))))(((((((.(.((((((...((((....))))...))))))))))))))...((...))...........(((.(..((((((...(((...)))...))))))..).)))(.(.(..(((((((((((.(((((.(((...((((((((((.....)))).))))))...))).))))).....)))))))))))..).).)......(((((........))))).....((((..((.((((((((...)))))).....)).))..))))..........(((.(.((((..(....)..))))).)))..(((((....((((((.(((....)))))).....)))...))))).......((..(((((((((((......).))))))))))..)).......((((((..........))))))...(((.(((((..........))))).)))...........((((((....(((.(((((...((((....))))...))))))))...)))))).....(((((.(((.(((..((((((((.....((((..(((....)))..)))).....)))))).))..))).))-).))))).........(((((((....)))...))))...((..(((....)))..))..((((((((((...((((((((((....))))))..))))....))))...))))))........(((((((.((..(((.....))).)).))))))).(((((....)))))(((((..(((.............)))...)))))......((..(((.((..(((((((((.((....)).)))))))))..)).)))..)).............((((((....((.....))....))))))..(((((((....))))).)).............((((((......))))))..((((((((..((......)).))))).)))...........(((..(((((((((.....(((.((((....)))).))).....)))))))))..)))........(((.((....((.(((((((((.....)))).))).)).))...)).))).........((((((...((((...))))..))))))........((.(((((((((((((((.((((....)))).))))).))...)))))))).))..(((.((.((((((((...)))))))).))....))).......((((((((.((((....))))...))))))))((((((((((...............((((((((((((((.((........)).)))))...)))))))))))))))))))(((((..((((((..(((.((((...)))).))).)))..)))..))))).(((((((..(((.((((..((.(((((.((((....)))).)))))...))..)))).)))..))))))).......(........)...((((((((...............)))))))).....(((((..(......)..)))))...((((........))))...........(.(((((.(((.....))).))))).)..(((..(((...((((.((((..((((.((.......)).))))...)))).)))).....)))..)))...........((((...((((((.....))))))...))))....((((((.....))))))....(((<<...)))....((((((..(((((((...(((((((..(((((((((.((.(((....))).)))))))))))....))))))).....))))))))))))).............>>(((((....((((((((.(((...<........))).))))).)))>.......)))))....(((.((((.(((....))))))).)))........................(((((.((.((......)).)))))))............(((..(((.((..........))))).))).(((.((.(((((...........(((((.......((((...)))).......)))))))))))))))((.(((((..((.........))..)))))))..(((..((((((((((((((((......))))))))..))))))))....)))....(((((.(((((((((..........)))))))))))).))......((((.((((.(.((..(((((...))))))).).))))))))....(...((((((((((...........))))))))))...).............((((.((((.((((....))))...)))).)))).......(((.......(((((((((((.....)))))))))))......))).((((((....))))))....((((.<(((((<............))))).))))..(((((.((....))))))).....>.....>.(.((((((....)))))).).....((((((....)))))).......((((((.((((((.((.((((((..(((.....)))..))).)))))))))).).))))))......((((....(((((.((......))...)))))..)))).............((((((.....((.((.((....)).)).))...)))))).........(((((((((((((..((((.(......).))))..)..))))))).)))))...((((....((((.((((((.(((.((((((((......)))))))).))))))))).))))....))))..(((...((((((...((((((((...)))))).))))))))....))).((((((.(((.(((((((((((((..(((....)))..)))))))).)......)))).))).)))))).......((..(((((..(.....)..)))))..))...........((....((..(..(((((........)))))..)..))....))(((....))).((((....))))((((.(((((.(((......))).))))).))))..........((...<<<<))..((......))(((.>>>>.))).((((...((.(((((((((.((((((((((((.....(((((((.(((((.....))))).)).)))))...))))))))))))))))))))).)).))))..((((.(((.(((((((((......)))).))))).)))))))....(.(((((((((((........)))))..))))))<)(((((((((((((.((((.(((((((......)))).))).))))))))))).)))))).>...........(((((((......)))))))(..((((((......)))).))..)..........................................((((((((((((((....))))))..))))))))...........((((((..................))))))...(((......))).............(((((((((.((((....((((....))))...))))))))))).))........((((...((...........))...))))........((((.((((((((((((......)))))))).)))).)))).....(.....).....((.(((.(((.((((........))))))).)))))............(((((((.((((.......)))).))))))).............(((((((((.......)))......))))))...........(((...(((...((.(((((((.((.....)).))))))).))...))).....))).....(((((....)))))...........((...((.........(((.....))).........))..)).(((((.((((((((..........((((((...((.((((..(((.((.....)).)))....))))..))...))...)))).)))))))).)))))..........((((((....))))))...(((.(((((....))))).)))((((.(((((((.((((....)))).).....)))))))))).....((.(((...(((.....((((.....))))...)))...))))).((((...(((((..(.(((.....))).)..))))).)))).....(((.(((((((.((.......)).))))))))))............((((((((((....)))))))..)))..........(((((((......)))))))........(((((.((((............)))).))))).......(((((..((((((.(((.((((((...)))).))...))).))))))...)))))(((((((((..(((((...)))))..)))))))))..............(((((.((((..((....))..)))))))))......((((......))))......((((.((((((.((.((((...(((....)))..)))).)).)).))))........))))...(.(((((((.((((..((((((((....(........)...))))))))......)))).))))))).).................(((.((((.(((.........(((((......<.)))))......))))))).>)))((((.(((((.((((...)))).)))))))))((((..(((((((((....)))))))))..)))).....((((((......)))).))((((((((((((...))))))).)))))........((.((((...(....)...)))).)).......-.(((.(..((((((.((.(((((.((.((....)).)).))))).)).))))))..).)))...((((.(.(((((....(((.....))).......))))).).).)))..(((((.(((((((((((((.(.....((((....(((((...((((.....)))).)))))))))....))))))))))....)))).)))))......((((..((((((....)))))).))))........(((.((((......)))).))).....(((.(((.(((((...)))))))))))........((((((...(((.((((((...))))))..)))...))))))(((((....)))))..((((((((.(((.((((....)))).))).-..............))))))))((((((((.((.....))))))))))(((((((((((((....)).))).))))-)))).(((.((-(((...((.......))..)))))..)))(((((............))))).((((((((((.(.(((.......))).)..)))))))))).(((((.(((((....((((((((.((((.......))))))))))).).....))))).)))))....(((((...(((...(((..(((....)))..)))...)))...)))))((((...(((((.((((.(((((.......))))).)))).)))))..))))...((((((......(((((((.(((((....)))))...))))).))..))))))...........((((((.(((((((((((....).)))).)))))).))))))........((.....((((....))))......))...........(((((((((...((....))...)))))))))................(((((((..((..((((((((.(((...)))))))))))..)))))))))......((((((.(((((((((((((.((((.((((((..((...))..))))))...................)))).)))))).)))).)))))))))....(((((.((((................)))).)))))..(((.((((.....)))).)))...(((((((.((...........))..)))))))(((((.......((((.((((((.......))))))..))))))))).......((((.............))))........(((..(((((.((((((((.....))))..)))).))))).)))(((((((..((((.((((((.(((.(((....)))...))).)))).))))))))))))).((..(.((((((.(((.(((......))).))))))))))..)).((((((((..(((.(((((.......))))))))...).))))))).((..((((((.(((.(((.....(((((.((((((((....((.(((...((....((((((((....)))))))).....))....)))))...)))))))))))))...........))).)))...))))))))....................((((((.((.(((........))))).)))))).....((.(((((((...((((.......))))...))))))).))...(((((((....)))))))...(((((((((.......)))))))))......(((.((((..(((((.((((((((((....))))...))))))))))).)))).))).((((((((((((((((.........))).)))).....)))).)))))..........((((((....((((((((...))))))))...)))).)).....(((.((((((.((((((((((((.....((((.((.((.((...........)).)).)))))))))..)))))))))..)))))).)))......((.((((((..((.((((((...((((((....))))))))))))))...))))))))...........((((......))))(((((....)))))....((......))(((((((((((...(((.......)))...)))))))))))((((.....))))........((((((....))))))....(((.((((...)))).)))....((........))..((((((((.((((.....))))...)))))).))..............((.(((((.....))))))).(((((.(((((((((.(((.....)))..)))).)))))..)))))....((((((.(.((((....)))).)))))))..............((((...(((.....)))...))))....((....)).(..(((((..((((((((.(....((((...))))))))))))).)))))..).....(((.((......(((((((.((((....)))).)))))))....)))))((((...))))((((((((.-...)))))))).............((((....((((((((((((....)))))))).))))....))))..........(((.(((((......(((((.....)))))....)))))))).((((....))))...((((((((((.......))))))))))............((...(((((.(((((((((((.......((((...(.((((....)))).)))))...)))))))).))))))))....))..........(((((((......)).))))).(((((......((......))....)))))(((..(((((((...(((...)))...)))))))..)))................(((..((((((........))))))..)))..........((.((((....))))))....(.(((((((((...((((.......))))...)))))..)))).)(((((((((((((.((((((...)))))).)))))))).)))))....(.((((.((.((.((((.......)))))))).)))).).((...(.(((((.(.(..(((((((...)))))))..).)..))))).)...)).(((.((((((...((((((((((((((.(((((.(((((((....))).))))))))).).........))))))))..................)))))...)))))).)))......((((((((((((((((((.((((.(((((....))))))).))...)))).)))).)..........)))))))))..((.((((...((((((((.(........).))))))))....)))).)).............((((((((((((((((......)))))))))...............)))))))...(((((..((.((((.(........).)))).))..))).))......(((((((((..((.(((......))))))))))..))))............(((((..((((((((..(((.....))).))))))))..)))))(((......)))....(((...(((((....))..)))..)))..............((((((((((((((((...)))))......)))))))).)))........(((.(((((((...))))))))))..(((((....(((((((((....))).))))))...............((((.((((((.((((.((....)))))).))))))))))...((((...(((((.(((((((....).))))))))).))...))))((.......))...(((((..........)))))......(((....)))...........(((((((((.((((((..(((((((...(((((.....))))).....)).)))))..))))))))))))))).....((((((((...(((((((((((((((((((((((..((......)).)))))..))))))))))))))......................)))).....))))))))...(((((((((((....))))))).))))(((((.....)))))(((.......))).......((.((((((..(((.(((....))).)))..))))))))..........((.(((.((((.......)))).))).)).......((.((((((((((((((((..(.((...((((...))))...)).).))))))))))...)))))))).(((.......(((...)))......)))(((((((.(((...(((...)))..)))))))))).((((((((.....))))))))..((((.((((....)))).))))(((((((....(((((..(((((.......((.((((((((((((((....))))))).))))))).))..))))).))))).)))))))..................<<((((..>>(((.((((...)))))))...))))....(.......)((((.(((((.(....))))))))))......((((......)))).....<<<<.)))))..>>>>.............((((.(((((.....))))).))))((((.......))))........(((((....(((((((((...))))))))).......)).)))..........((((.((((((..((((.......))))..)))))).))))...((((..(((.((((..(((((.((((.....))))..)))))..))))))).))))...(((((((((.((((((((....)))))).)).))..................)))))))..........(((((....((((((....))))))...))))).........((((((((((((.((((........)))).))))).))....))))).(((((....((...(((....(((.(((.......((((((((((.....))))))))))...........))).)))...)))...))....)))))...(((((.(((.(((((((.....(((((....)))))...)))))))....))).))).)).........((((((((((((.((((......))))...)))))).....))))))...((((((((.(((...((((....)))).))).)))))))).............((..(((((((.((..(((......))).))))))))))).((((..(((.((.((((((((.((((.(.((((....)))).).)))))))).))))..))..)))..)))).(((((((...)))))))............(((((((((...(((((...))))).)))))))))................................(((...((((((((.(.(((((.....)))))).)))).....)))).))).....................(((((((((((.((((.((((((.(((...)))...))))))..)).)).))))).))))))....((((........))))((((..(((((((((..((.........))..))))))..)))...)))).(((((((((((...)))))))))))((((.(((..((((((((.(((((....)))))..)))..)))))..))).))))..........((((.((((((..((((..(((....(((((.......((((.....))))......)))))......)))....))))..)))))).))))......((....)).........(((((.(((((..(((((((.((((..(((((...)))))..)))))))).)))..)).)))..)))))...(((((((......))))))).....((.((((..((((.........))))..))))..))......(((((((((((((((....)))))..))).)))))))......((((.((......((((......)))).....)).))))..(((((.(.((((((.((..(((((((......))))))))))))).))))))))..(((((((((((...(((((.......)))))....))))))..))))).(((((((.(.(.(((...((....))...))).).).)))))))(((((((...((((((((.((((.(((.((((((...)))))).))))))).)))))))).)))))))(((((((((...((((((((((((...)))).).)))))))..))))))).))..(((((....)))))..((......)).(((.(((((.((((.....((.(((((...)))))..))......)))))))))...))).........((((.(......).))))...(((((((.(((..((((...)))).))))))))))....((((((((((.((......)).))))))))))..........((((.......))))........((((((((((.((.(((.((((...))))))).)).)))))))..))).(.(((.((((...((((((((....))))))))...)))).))).).....((((..(((((.(..(......)..).)))))))))........(..(((((.(((...(((((.....)))))...))).)))))..).....(((((..((.(((((((((((......)))))).)))).).))..)))))..........((.((((((......))))))))...((((((.(((.(((.........))).))).))))))............(((..((((((((......)))))...)))..))).........................(((.(((((...((((((((...)))).))))...))))).))).............(((((..(((((.((((..(((.........)))...)))).))))).))))).(((((((.(((((((((.(((((((((...((.((((((...)))))).)).))))))))))))))...)))).)))))))..(((.(((((((((.(((....)))))))))).)).)))......((((((.......................)))))).....................((..((((((((((.(((((.(((............))).)))))))))))).)))..))...((((..((((((((((...)))))))))).)))).......((.(((((((...((.(((((........))))).))..))))))).)).......(((((.(((.(((((............)))))))))))))................((((((((((.....)))))))))).....((((.(.((..(((.....)))..)).).))))((((((.((((..((((((.(..(((.(........))))..).))))))..)))).)))))).............(((((..........))))).......((((((((((........................((((((.((((((......))))))))))))))))))))))......(((((((((((((....)))).))))).))))...(((((.......(((...))))))))((((.(.(((.((......))))).).))))..((((((((..(((((((.((((....)))))))))))..))))))))....(((..(((.((((((.......(((((.((((((....)))))))))))....)))))).)))..)))...((((((.(((..((((((((((((((((((((((((((((..(((..(((((...)))))))))))))))).))).)))))))).)))))...)).))..))).)))))).(((((..((((((.(((.....))).))))))...)))))(((((((((((.(((((((((((...........).))))).))))).).)))...))))))).......(((((.((((...........)))).)))))...........((((((((((.....(((((((...)))))))...))))..)))))).....((((.(((.((((((......)))))).)))))))((......))..(((..(((.((((((((.((((((...)))))).)))))))).))).)))....(((((..((((((((...)))))))---)...))))-----)...----....-.(((((...--)))))---------.(((((((.......-----....----.....................-.)))-))))...........-....(((.......)))((((........)))).((((.((((........)))).)))).........((((((.....(((.......(((((((((.((.......))...))))))))-))-)-)---.....))))))...............(((((((....)))))))........(((((......))))).....((((((((.((((((.(((((((..(((...)))..))))))).)))).))...))))))))................((((((((.(((...............))).))))))))(((..((((((((<--<...)))).))))>>..((..--..)))))..((((((...(((.((((..(((((---.(((((((....)))))))...)))))...---------)))).)-))))))))......((((((..-......))))))............(.....).....((((((.(((((((..................)))))))))))---))(((((((......))).))))(((((.((....((((((........))))))...)).)))))((((....)))).....(((((((((..(((((....((((.((......))))))..)))))..)))))))))........((((((..((((....))))))))))......((((((......)))))).....................................(((((...)))))...(((((((((.....(((...)))....))))))))-)..........((......))...(((((...........((((((..((((.((.........)).))))..))))))).))))....(((.((((((.((((.....)))))))))).)))...........((.((...((....)).)).)).((((((((((((((((((...)))))))))).)))).)))).......................(.(((((.......((((...)))).......))))).).......(.(((((..((....((((((....))))))..))..))))).).((((((.((.(((..(((((......)))))..))))))))))).((((((((.(((((((...((.(((.(((((((.....)))))))))).))........................)))))))))))))))((((.(((((((.....((((((((..(((((((...))))))).)))).))))......)))))))))-))..(((((((((((.......)))).....--.........)))))))...--.............((((..((((((((....)))--.-)))))..))))........(((((....)))))((....)).........(((....)))((((((.((((((.......)))))).)))..)))....((((..((((((......((((.....)))).....))))))..)))).................((.(((((((((.............))))))))).)).................((((.(((...))).))))...........((((((..(((((........)))))))))))((((..((((((((((((((...((((......))))...)))))))......)))))))...))))...(((((((((((....................((.(((.....((((((((.....(((........))).....))))))))..)))..)).)))))))))))....((((((.((.(((....)))))))))))....(((((((((......)))))))))...................((......(((..((((((((-((-((.(((.........)))).)))))))))))..).))....))..................................((((..(((..............(((....))).............)))..)))).......(((((.((((.(((((...))))))))))))))((((....))))(((((((....))))))).......(((((...((((...........))))...)))))((((...((((((......(((((((.........)))))))......)))).)).)))).......((((((((.........)))))))).....(((((((..(((((((((((..(.((((((.(((.(((((..(((((((.(((((((.....)))))))..))))))).)))))......))).))...............)))).)..)))))))))))..))..)))))..(((((((((..((((.((.....(((...........))))).))))..)))))))))....................(((((((-(.....((((.((((((....)))))).)))).))))))))..(((.((.(((....(((((<<(((((..>>)))))..)).)))......))).)).)))..........((((((...))))))..........(((((((.................)))))))......((.....)).........(((..(((((.((((...(((.((...)).)))...))))..)))))..)))(((((.(((((((.........((.((.(((....))).))))...))))))))))))...........(((.((((((((...)))))))))))(((.(.(((((((..((((((((((.(((((((....))))))).......))))).))))).))))))).)<)))((((.......(((....))).......))))...>....((((.((((....)))).))))(((((......)))))..(((.((.((((((((......)).)))))).)).)))...(((((....)))))((((((((((((.(.(((....))).))))..))))..))).)).............(((((((((..((......(((((((.((((......))))))).))))))..))))))))).....((((((((((.............))))))))))........(((((.(.((((.....)))).).)))))((((((.(((((((((....)))).))))).))))))......((((((......(((.......))).....))))))..................((((((.(((((....))))))))))).....(((.((..((((....))))..)).)))....(((((....(...(((.(.(((((...))))).).)))....)....)))))..((((((....(((((....)))))..).)))))..............((.((((((.(((.((((((.(......))))))).))))))))).))..((((.(....<.(((......))))>)))).((((.((((..(((((((((((....))))))).)))).)))).))))...(((((((...((((((((((....)))))...)))))...)).)))))..((((((((((((.-..)).))))))))))......(((((..(((.................))).)))))...(((((......)))))..(((((((...(((((..(((((((...((((((.(((((....(((.....))).)))))..)))))))))))))..................)))))...)))))))...(((((......((((..((.....))..))))..))))).............(((((..((....(.(((..((((....))))..))).)....))..)))))....(((......)))..............................((((((((((((....)))))))))))).....((((((...((..(((..(((((......))))).)))..))...)))))).((((((.(..........).)))))).......(((((.(((((((((.....)))))))))))))).........((((((((((...)))))))))).......((((((((.(.(..((((((((((...))))))))))..).).)))))))).((((((((((..((((((((......))))))))..)).))))))))....((((((((((((((((.....))))))))))...))))))(((.(((((((..((((((((((.(((((...))))).))))))...))))))))))).)))..........(((.(((((((((..((((((....((((....))))..))))))..))))))))).)))...........((((........))))((((.((((((((((......)))))))))).)))).((((((((..(((((((((........))))))))))))))))).......(((((((.....((((((...))))))......))))))).....((((((.(((...))))))))).......(((.((((..(((((((......)))))))...)))).))).......(((.(((((((...---)))))))..))).....((((((((((((((((........))))))...).))))))).)).........---((....))......((((((((....))))))))..((((((...))))))..........((((((((....))))))))....(((......))).........(((((...((((((.((....)).))))))..))))).......(((((((..((...((((((.....)))))).))..)))))))((((((((...((....)).))))))))..(((((((.(((((((((((.(((((((((((((.(((....(.((((.(((.(((((...))))).)))..)))))...))).)))).)))).))).))))))))).)))).)))))))..((((.......))))..(((..((((((.....)))))).....))).......(((((((((..(((..(..((((((((((..(((.(((.....))))))))))).))))).)..)))..))))))).))((((.((.(.((((((((.....((...(((((..((((((((..((((.((((((............))))))))))....)))))))))))))))))))))))).))))))..((((((((.(((.(((...(...............).))).))).)))))...)))(((((..(((((((.((((.(.((((..(((((((((...))))).)))))))).)..).)))...)))))))))))).......(((((((((....(((.((.((((....)))).)))))............)))))))))................(((((((.(((((((....))))))).)))).))).............((((.(((((-------.............))))).))))(((((((.(.((((((..(((((.....)))))..)))))).).)))))))....((((((((((....))))))))))..(((..((((((.((.(.......))))))))))))................((.(((.....))).))...(((..((...((((.......))))...))..)))((((.(((((.....)))))..))))..........((.((((((.....)))))).)).....(((((.((((((.---((---((((.((((.((.....((((((((...((((.(((((.((((((...))))))))))).)).))....))))))))......)).))))..))).....))))))))).)))))......((((......))))...(..(((((.((((((......(((((.((((((......)))))).)-)))))))))))))))..)...---.---.(((((..(((((.((....)).---)))))..))))).......(((((((((-(((((((((......))))))))).))))))..)))......(((((((........)))))))....((((....(((.((((((((((((........))))-------))))))))...))).....)))).....(((((..(((((.((((((.((.(((((...)))))))))))))))))))))----)).-.---.((((((((.((((....))))......---........))))))))....(((((...)))))((((((((((.---(((.....))).)))).))))---)).-.......(((--((.((((((...((((((((((((...))))))...))))).)...)))))))))))..((.((((((---.....(((.(((((.....))))).))))))).)).)).((((......)))).........((((.(((.((((((((((((.((((.........)))))))))).................))))))))).))))...(((............)))..((((..((((...(((....)))...))))..))))........(((((....(((.....)))...)))))....(((((....(((((((((<....))>)))))))..)))))...........((((((((.((.(((((....))))).)).)).))))))((((...)))).......(((((((((.........))))))))).(((((((......(((.(((........................))).)))))))))).........((..(((....)))..))..((((....)))).......(((....)))..(((((..((.(((((((((((.(((......))).))))).))))))..)).))))).........((((((...(((((((.(((((((((((((.........................(((((.((((((...)))))).))))))))))))))))))..)).)))))....))))))((((..((.((((((...((((...........))))........))).))).)).))))(((((((((((...)))))))))))....((((.(((((...(((((................))))).)))))))))(((((.........((((((...)))))))))))......(((((((........))))))).......(((..(((((((....)))))))..)))((((....((((((....)))))).))))...(...(.((((......)))).)...)(((((..((((....)))))))))....((((((.......))))))..............((((...((((.....))))...))))..........................((((....))).).........((((((((......))).)))))...((((.((.((((((.((((....))))...))))))))))))(((((.((((((.(....)))))))...)))))......((((((.((------..((((......))))..))...--)))))).......((((((..((.(((((((((((..(((...((......))...))).))))))))))))))))))).((((....)))).((((((((((.((....))..))))))))).).......((((((((((.(((..(((.(((.....(((((((((....((......((((.((.(((((((((.(..((.((.(((.......))).)))).).))))).))))...))..).)))........)).....))))))))).....))).)))..)).).)))))......))))))))))).)).)))))-------.))))))))............------------...........
>hCoV-19_Sweden_20-53470_2020_EPI_ISL_710589_2020-11-19_Europe:
AUUAAAGGUUUAUACCUUCCCAGGUAACAAACCAACCAACUUUCGAUCUCUUGUAGAUCUGUUCUCUAAACGAACUUUAAAAUCUGUGUGGCUGUCACUCGGCUGCAUGCUUAGUGCACUCACGCAGUAUAAUUAAUAACUAA-U--UACUGUCGUUGACAGGACACGAGUAACUCGUCUAUCUUCUGCAGGCUGCUUACGGUUUCGUCCGUGUUGCAGCCGAUCAUCAGCACAUCUAGGUUUUGUCCGGGUGUGACCGAAAGGUAAGAUGGAGAGCCUUGUCCCUGGUUUCAACGAGAAAACACACGUCCAACUCAGUUUGCCUGUUUUACAGGUUCGCGACGUGCUCGUACGUGGCUUUGGAGACUCCGUGGAGGAGGUCUUAUCAGAGGCACGUCAACAUCUUAAAGAUGGCACUUGUGGCUUAGUAGAAGUUGAAAAAGGCGUUUUGCCUCAACUUGAACAGCCCUAUGUGUUCAUCAAACGUUCGGAUGCUCGAACUGCACCUCAUGGUCAUGUUAUGGUUGAGCUGGUAGCAGAACUCGAAGGCAUUCAGUACGGUCGUAGUGGUGAGACACUUGGUGUCCUUGUCCCUCAUGUGGGCGAAAUACCAGUGGCUUACCGCAAGGUUCUUCUUCGUAAGAACGGUAAUAAAGGAGCUGGUGGCCAUAGUUACGGCGCCGAUCUAAAGUCAUUUGACUUAGGCGACGAGCUUGGCACUGAUCCUUAUGAAGAUUUUCAAGAAAACUGGAACACUAAACAUAGCAGUGGUGUUACCCGUGAACUCAUGCGUGAGCUUAACGGAGGGGCAUACACUCGCUAUGUCGAUAACAACUUCUGUGGCCCUGAUGGCUACCCUCUUGAGUGCAUUAAAGACCUUCUAGCACGUGCUGGUAAAGCUUCAUGCACUUUGUCCGAACAACUGGACUUUAUUGACACUAAGAGGGGUGUAUACUGCUGCCGUGAACAUGAGCAUGAAAUUGCUUGGUACACGGAACGUUCUGAAAAGAGCUAUGAAUUGCAGACACCUUUUGAAAUUAAAUUGGCAAAGAAAUUUGACACCUUCAAUGGGGAAUGUCCAAAUUUUGUAUUUCCCUUAAAUUCCAUAAUCAAGACUAUUCAACCAAGGGUUGAAAAGAAAAAGCUUGAUGGCUUUAUGGGUAGAAUUCGAUCUGUCUAUCCAGUUGCGUCACCAAAUGAAUGCAACCAAAUGUGCCUUUCAACUCUCAUGAAGUGUGAUCAUUGUGGUGAAACUUCAUGGCAGACGGGCGAUUUUGUUAAAGCCACUUGCGAAUUUUGUGGCACUGAGAAUUUGACUAAAGAAGGUGCCACUACUUGUGGUUACUUACCCCAAAAUGCUGUUGUUAAAAUUUAUUGUCCAGCAUGUCACAAUUCAGAAGUAGGACCUGAGCAUAGUCUUGCCGAAUACCAUAAUGAAUCUGGCUUGAAAACCAUUCUUCGUAAGGGUGGUCGCACUAUUGCCUUUGGAGGCUGUGUGUUCUCUUAUGUUGGUUGCCAUAACAAGUGUGCCUAUUGGGUUCCACGUGCUAGCGCUAACAUAGGUUGUAACCAUACAGGUGUUGUUGGAGAAGGUUCCGAAGGUCUUAAUGACAACCUUCUUGAAAUACUCCAAAAAGAGAA--AGUCAACAUCAAUAUUGUUGGUGACUUUAAACUUAAUGAAGAGAUCGCCAUUAUUUUGGCAUCUUUUUCUGCUUCCACAAGUGCUUUUGUGGAAACUGUGAAAGGUUUGGAUUAUAAAGCAUUCAAACAAAUUGUUGAAUCCUGUGGUAAUUUUAAAGUUACAAAAGGAAAAGCUAAAAAAGGUGCCUGGAAUAUUGGUGAACAGAAAUCAAUACUGAGUCCUCUUUAUGCAUUUGCAUCAGAGGCUGCUCGUGUUGUACGAUCAAUUUUCUCCCGCACUCUUGAAACUGCUCAAAAUUCUGUGCGUGUUUUACAGAAGGCCGCUAUAACAAUACUAGAUGGAAUUUCACAGUAUUCACUGAGACUCAUUGAUGCUAUGAUGUUCACAUCUGAUUUGGCUACUAACAAUCUAGUUGUAAUGGCCUACAUUACAGGUGGUGUUGUUCAGUUGACUUCGCAGUGGCUAACUAACAUCUUUGGCACUGUUUAUGAAAAACUCAAACCCGUCCUUGAUUGGCUUGAAGAGAAGUUUAAGGAAGGUGUAGAGUUUCUUAGAGACGGUUGGGAAAUUGUUAAAUUUAUCUCAACCUGUGCUUGUGAAAUUGUCGGUGGACAAAUUGUCAC--CUGUGCAAAGGAAAUUAAGGAGAGUGUUCAGACAUUCUUUAAGCUUGUAAAUAAAUUUUUGGCUUUGUGUGCUGACUCUAUCAUUAUUGGUGGAGCUAAACUUAAAGCCUUGAAUUUAGGUGAAACAUUUGUCACGCACUCAAAGGGAUUGUACAGAAAGUGUGUUAAAUCCAGAGAAGAAACUG-GCCUACUCAUGCCUCUAAAAGCCCCAAAAGAAAUUAUCUUCUUAGAGGGAGAAACACUUCCCACAGAAGUGUUAACAGAGGAAGUUGUCUUGAAAACUGGUGAUUUACAACCAUUAGAACAACCUACUAGUG---AAGCUGUUGAAGCUCCAUUGGUUGGUACACCAGUUUGUAUUAACGGGCUUAUGUUGCUCGAAAUCAAAGACACAGAAAAGUACUGUGCCCUUGCACCUAAUAUGAUGGUAACAAACAAUACCUUCACACUCAAAGGCGGUGCACCAACAAA-G--GUUACUUUUGGUGAUGACACUGUGAUAGAAGUGCAAGGUUACAAGAGUGUGAAUAUCACUUUUGAACUUGAUGAAAGGAUUGAUAAAGUACUUAAUGAGAAGUGCUCUGCCUAUACAGUUGAACUCGGUACAGAAGUAAAUGAGUUCGCCUGUGUUGUGGCAGAUGCUGUCAUAAAAACUUUGCAACCAGUAUCUGAAUUACUUACACCACUGGGCAUUGAUUUAGAUGAGUGGAGUAUGGCUACAUACUACUUAUUUGAUGAGUCUGGUGAGUUUAAAUUGGCUUCACAUAUGUAUUGUUCUUUUUACCCUCCAGAUGAGGAUGAAGAAGAAGGU---GAUUGUGAAGA---AGAAGAGUUU---GAGCCAUCAACUCAAUAUGAGUAUGGUACUGAAGAUGAUUACCAAGGUAAACCUUUGGAAUUUGGUGCCACUUCUG---CUGCU-CUUCAACCUGAAGAAGAGCAAG---AAGAAGAUUGGUUAGAUGAUGAUAGUCAACAAACUGUUGGUCAACAAGACGGCAGUGAGGACAAUCAGACAACUACUAUUCAAACAAUUGUUGAGGUUCAACCUCAAUUAGAGAUGGAAUUUACACCAGUUGUUCAGA-CUAUUGAAGUGAAUAGUUUUAGUGGUUAUUUAAAACUUACUGACAAUGUAUACAUUAAAAAUGCAGACAUUGUGGAAGAAGCUAAAAAGGUAAAACCAACAGUGGUUGUUAAUGCAGCCAAUGUUUACCUUAAACAUGGAGGAGGUGUUGCAGGAGCCUUAAAUAAGGCUACUAACAAUGCCAUGCAAGUUGAAUCUGAUGA-UUACAU--AGCUACUAAUGGACCACUUAAAGUGGGUGGUAGUUGUGUUUUAAGCGGACACAAUCUUGCUAAACACUGUCUUCAUGUUGUCGGCCCAAAUGUUAACAAAGGUGAAGACAUUCAACUUCUUAAGAGUGCUUAUGAAAAUUUUAAUCAGCACGAAGUUCUACUUGCACCAUUAUUAUCAGCUGGUAUUUUUGGUGCUGACCCUAUACAUUCUUUAAGAGUUUGUGUAGAUACUGUUCGCACAAAUGUCUACUUAGCUGUCUUUGAUAAAAAUCUCUAUGACAAACUUGUUUCAAGCUUUUUG--------GAAAUGAAGAGU----------------GAAAA--GCAAGUUGAAC----AAAAGAUCGCUGAGAUUCCUAAAGAGGAAGUUAAGCCAUUUAUAACUGAAAG----U---AAACC---------UUCAGUUGAACAGAGAAAACAAG---AUGAUAAG---AAAAUCAAAGCUUGUGUUGAAGAAGUUACAACAACUCUGGAAGAAACUAAGUUCCUCACAGAAAACUUGUUACUUUAUAUUGACAUUAAUGGCAAUCUUCAUCCAGAUUCUGCCACUCUUGUUAGUGACAUUGACAUCACUUUCUUAAAGAAAGAUGCUCCAUAUAUAGUGGGUGAUGUUGUUCAAGAG-GGUGUUUUAACUGCUGUGGUUAUACCUACUAAAAAGGCUGGUGGCACUACUGAAAUGCUAGCGAAAGCUUUGAGAAAAGUGCCAACAGACAAUUAUAUAACCACUUACCCGGGUCAGGGUUUAAAUGGUUACACUGUAGAGGAGGCAAAGACAGUGCUUAAAAAGUGUAAAAGUGCCUUUUACAUUCUACCAUCUAUUAUCUCUAAUGAGAAGCAAGAAAUUCUUGGAACUGUUUCUUGGAAUUUGCGAGAAAUGCUUGCACAUGCAGAAGAAACACGCAAAUUAAUGCCUGUCUGUGUGGAAACUAAAGCCAUAGUUUCAACUAUACAGCGUAAAUAUAAGGGUAUUAAAAUACAAGAGGGUGUGGUUGAUUAUGGUGCUAGAUUUUACUUUUACACUAGUAAAACAACUGUAGCGUCACUUAUCAACACACUUAACGAUCUAAAUGAAACUCUUGUUACAAUGCCACUUGGCUAUGUAACACAUGGCUUAAAUUUGGAAGAAGCUGCUCGGUAUAUGAGAUCUCUCAAAGUGCCAGCUACAGUUUCUGUUUCUUCACCUGAUGCUGUUACAGCGUAUAAUGGUUAUCUUACUUCUUCUUCUAAAACACCUGAAGAACAUUUUAUUGAAACCAUCUCACUUGCUGGUUCCUAUAAAGAUUGGUCCUAUUCUGGACAAUCUACACAACUAGGUAUAGAAUUUCUUAAGAGAGGUGAUAAAAGUGUAUAUUACACUAG---UAAUCCUACCACAUUCCACCUAGAUGGUGAAGUUAUCACCUUUGACAAUCUUAAGACACUUCUUUCUUUGAGAGAAGUGAGGACUAUUAAGGUGUUUACAACAGUAGACAACAUUAACCUCCACACGCAAGUUGUGGACAUGUCAAUGACAUAUGGACAACAGUUUGGUCCAACUUAUUUGGAUGGAGCUGAUGUUACUAAAAUAAAACCUCAUAAUUCACAUGAAGGUAAAACAUUUUAUGUUUUACCUAAUGAUGACACUCUACGUGUUGAGGCUUUUGAGUACUACCACACAACUGAUCCUAGUUUUCUGGGUAGGUACAUGUCAGCAUUAAAUCACACUAAAAAGUGGAAAUACCCACAAGUUAAUGGUUUAACUUCUAUUAAAUGGGCAGAUAACAACUGUUAUCUUGCCACUGCAUUGUUAACACUCCAACAAAUAGAGUUGAAGUUUAAUCCACCUGCUCUACAAGAUGCUUAUUACAGAGCAAGGGCUGGUGAAGCUGCUAACUUUUGUGCACUUAUCUUAGCCUACUGUAAUAAGACAGUAGGUGAGUUAGGUGAUGUUAGAGAAACAAUGAGUUACUUGUUUCAACAUGCCAAUUUAGAUUCUUGCAAAAGAGUCUUGAACGUGGUGUGUAAAACUUGUGGACAACAGCAGACAACCCUUAAGGGUGUAGAAGCUGUUAUGUACAUGGGCACACUUUCUUAUGAACAAUUUAAGAAAGGUGUUCAGAUACCUUGUACUUGUGGUAAACAAGCUACAAAAUAUCUAGUACAACAGGAGUCACCUUUUGUUAUGAUGUCAGCACCACCUGCUCAGUAUGAACUUAAGCAUGGUACAUUUACUUGUGCUAGUGAGUACACUGGUAAUUACCAGUGUGGUCACUAUAAACAUAUAACUUCUAAAGAAACUUUGUAUUGCAUAGACGGUGCUUUACUUACAAAGUCCUCAGAAUACAAAGGUCCUAUUACGGAUGUUUUCUACAAAGAAAACAGUUACACAACAACCAUAAAACCAGUUACUUAUAAAUUGGAUGGUGUUGUUUGUACAGAAAUUGACCCUAGGUUGGACAAUUAUUAUAAGAAAGACAAUUCUUAUUUCACAGAGCAACCAAUUGAUCUUGUACCAAACCAACCAUAUCCAAACGCAAGCUUCGAUAAUUUUAAGUUUGUAUGUGAUAAUAUCAAAUUUGCUGAUGAUUUAAACCAGUUAACUGGUUAUAAGAAACCUGCUUCAAGAGAGCUUAAAGUUACAUUUUUCCCUGACUUAAAUGGUGAUGUGGUGGCUAUUGAUUAUAAACACUACACACCCUCUUUUAAGAAAGGAGCUAAAUUGUUACAUAAACCUAUUGUUUGGCAUGUUAACAAUGCAACUAAUAAAGCCACGUAUAAACCAAAUACCUGGUGUAUACGUUGUCUUUGGAGCACAAAACCAGUUGAAACAUCAAAUUCGUUUGAUGUACUGAAGUCAGAGGACGCGCAGGGAAUGGAUAAUCUUGCCUGCGAAGAUCUAAAACCAGUCUCUGAAGAAGUAGUGGAAAAUCCUACCAUACAGAAAGACGUUCUUGAGUGUAAUGUGAAAACUACCGAAGUUGUAGGAGACAUUAUACUUAAACCAGCAAAUAAUAGUUUAAAAAUUACAGAAGAGGUUGGCCACACAGAUCUAAUGGCUGCUUAUGUAGACAAUUCUAGUCUUACUAUUAAGAAACCUAAUGAAUUAUCUAGAGUAUUAGGUUUGAAAACCCUUGCUACUCAUGGUUUAGCUGCUGUUAAUAGUGUCCCUUGGGAUACUAUAGCUAAUUAUGCUAAGCCUUUUCUUAAC-AAAGUUGUUAGUACAACUACUAACAUAGUUACACGGUGUUUAAACCGUGUUUGUACUAAUUAUAUGCCUUAUUUCUUUACUUUAUUGCUACAAUUGUGUACUUUUACUAGAAGUACAAAUUCUAGAAUUAAAGCAUCUAUGCCGACUACUAUAGCAAAGAAUACUGUUAAGAGUGUCGGUAAAUUUUGUCUAGAGGCUUCAUUUAAUUAUUUGAAGUCACCUAAUUUUUCUAAACUGAUAAAUAUUAUAAUUUGGUUUUUACUAUUAAGUGUUUGCCUAGGUUCUUUAAUCUACUCAACCGCUGCUUUAGGUGUUUUAAUGUCUAAUUUAGGCAUGCCUUCUUACUGUACUGGUUACAGAGAAGGCUAUUUGAACUCUACUAAUGUCACUAUUGCAACCUACUGUACUGGUUCUAUACCUUGUAGUGUUUGUCUUAGUGGUUUAGAUUCUUUAGACACCUAUCCUUCUUUAGAAACUAUACAAAUUACCAUUUCAUCUUUUAAAUGGGAUUUAACUGCUUUUGGCUUAGUUGCAGAGUGGUUUUUGGCAUAUAUUCUUUUCACUAGGUUUUUCUAUGUACUUGGAUUGGCUGCAAUCAUGCAAUUGUUUUUCAGCUAUUUUGCAGUACAUUUUAUUAGUAAUUCUUGGCUUAUGUGGUUAAUAAUUAAUCUUGUACAAAUGGCCCCGAUUUCAGCUAUGGUUAGAAUGUACAUCUUCUUUGCAUCAUUUUAUUAUGUAUGGAAAAGUUAUGUGCAUGUUGUAGACGGUUGUAAUUCAUCAACUUGUAUGAUGUGUUACAAACGUAAUAGAGCAACAAGAGUCGAAUGUACAACUAUUGUUAAUGGUGUUAGAAGGUCCUUUUAUGUCUAUGCUAAUGGAGGUAAAGGCUUUUGCAAACUACACAAUUGGAAUUGUGUUAAUUGUGAUACAUUCUGUGCUGGUAGUACAUUUAUUAGUGAUGAAGUUGCGAGAGACUUGUCACUACAGUUUAAAAGACCAAUAAAUCCUACUGACCAGUCUUCUUACAUCGUUGAUAGUGUUACAGUGAAGAAUGGUUCCAUCCAUCUUUACUUUGAUAAAGCUGGUCAAAAGACUUAUGAAAGACAUUCUCUCUCUCAUUUUGUUAACUUAGACAACCUGAGAGCUAAUAACACUAAAGGUUCAUUGCCUAUUAAUGUUAUAGUUUUUGAUGGUAAAUCAAAAUGUGAAGAAUCAUCUGCAAAAUCAGCGUCUGUUUACUACAGUCAGCUUAUGUGUCAACCUAUACUGUUACUAGAUCAGGCAUUAGUGUCUGAUGUUGGUGAUAGUGCGGAAGUUGCAGUUAAAAUGUUUGAUGCUUACGUUAAUACGUUUUCAUCAACUUUUAACGUACCAAUGGAAAAACUCAAAACACUAGUUGCAACUGCAGAAGCUGAACUUGCAAAGAAUGUGUCCUUAGACAAUGUCUUAUCUACUUUUAUUUCAGCAGCUCGGCAAGGGUUUGUUGAUUCAGAUGUAGAAACUAAAGAUGUUGUUGAAUGUCUUAAAUUGUCACAUCAAUCUGACAUAGAAGUUACUGGCGAUAGUUGUAAUAACUAUAUGCUCACCUAUAACAAAGUUGAAAACAUGACACCCCGUGACCUUGGUGCUUGUAUUGACUGUAGUGCGCGUCAUAUUAAUGCGCAGGUAGCAAAAAGUCACAACAUUGCUUUGAUAUGGAACGUUAAAGAUUUCAUGUCAUUGUCUGAACAACUACGAAAACAAAUACGUAGUGCUGCUAAAAAGAAUAACUUACCUUUUAAGUUGACAUGUGCAACUACUAGACAAGUUGUUAAUGUUGUAACAACAAAGAUAGCACUUAAGGGUGGUAAAAUUGUUAAUAAUUGGUUGAAGCAGUUAAUUAAAGUUACACUUGUGUUCCUUUUUGUUGCUGCUAUUUUCUAUUU-AAUAACACCUGUUCAUGUCAUGUCUAAACAUACUGACUUUUCAAGUGAAAUCAUAGGAUACAAGGCUAUUGAUGGUGGUGUCACUCGUGACAUAGCAUCUAUAGAUACUUGUUUUGCUAACAAACAUGCUGAUUUUGACACAUGGUUUAGCCAGCGUGGUGGUAGUUAUACUAAUGACAAAGCUUGCCCAUUGAUUGCUGCAGUCAUAACAAGAGAAGUGGGUUUUGUCGUGCCUGGUUUGCCUGGCACGAUAUUACGCACAACUAAUGGUGACUUUUUGCAUUUCUUACCUAGAGUUUUUAGUGCAGUUGGUAACAUCUGUUACACACCAUCAAAACUUAUAGAGUACACUGACUUUGCAACAUCAGCUUGUGUUUUGGCUGCUGAAUGUACAAUUUUUAAAGAUGCUUCUGGUAAGCCAGUACCAUAUUGUUAUGAUACCAAUGUACUAGAAGGUUCUGUUGCUUAUGAAAGUUUACGCCCUGACACACGUUAUGUGCUCAUGGAUGGCUCUAUUAUUCAAUUUCCUAACACCUACCUUGAAGGUUCUGUUAGAGUGGUAACAACUUUUGAUUCUGAGUACUGUAGGCACGGCACUUGUGAAAGAUCAGAAGCUGGUGUUUGUGUAUCUACUAGUGGUAGAUGGGUACUUAACAAUGAUUAUUACAGAUCUUUACCAGGAGUUUUCUGUGGUGUAGAUGCUGUAAAUUUACUUACUAAUAUGUUUACACCACUAAUUCAACCUAUUGGUGCUUUGGACAUAUCAGCAUCUAUAGUAGCUGGUGGUAUUGUAGCUAUCGUAGUAACAUGCCUUGCCUACUAUUUUAUGAGGUUUAGAAGAGCUUUUGGUGAAUACAGUCAUGUAGUUGCCUUUAAUACUUUACUAUUCCUUAUUUCAUUCACUGUACUCUGUUUAACACCAGUUUACUCAUUCUUACCUGGUGUUUAUUCUGUUAUUUACUUGUACUUGACAUUUUAUCUUACUAAUGAUGUUUCUUUUUUAGCACAUAUUCAGUGGAUGGUUAUGUUCACACCUUUAGUACCUUUCUGGAUAACAAUUGCUUAUAUCAUUUGUAUUUCCACAAAGCAUUUCUAUUGGUUCUUUAGUAAUUACCUAAAGAGACGUGUAGUCUUUAAUGGUGUUUCCUUUAGUACUUUUGAAGAAGCUGCGCUGUGCACCUUUUUGUUAAAUAAAGAAAUGUAUCUAAAGUUGCGUAGUGAUGUGCUAUUACCUCUUACGCAAUAUAAUAGAUACUUAGCUCUUUAUAAUAAGUACAAGUAUUUUAGUGGAGCAAUGGAUACAACUAGCUACAGAGAAGCUGCUUGUUGUCAUCUCGCAAAGGCUCUCAAUGACUUCAGUAACUCAGGUUCUGAUGUUCUUUACCAACCACCACAAACCUCUAUCACCUCAGCUGUUUUGCAGAGUGGUUUUAGAAAAAUGGCAUUCCCAUCUGGUAAAGUUGAGGGUUGUAUGGUACAAGUAACUUGUGGUACAACUACACUUAACGGUCUUUGGCUUGAUGACGUAGUUUACUGUCCAAGACAUGUGAUCUGCACCUCUGAAGACAUGCUUAACCCUAAUUAUGAAGAUUUACUCAUUCGUAAGUCUAAUCAUAAUUUCUUGGUACAGGCUGGUAAUGUUCAACUCAGGGUUAUUGGACAUUCUAUGCAAAAUUGUGUACUUAAGCUUAAGGUUGAUACAGCCAAUCCUAAGACACCUAAGUAUAAGUUUGUUCGCAUUCAACCAGGACAGACUUUUUCAGUGUUAGCUUGUUACAAUGGUUCAUCAUCUGGUGUUUACCAAUGUGCUAUGAGGCCCAAUUUCACUAUUAAGGGUUCAUUCCUUAAUGGUUCAUGUGGUAGUGUUGGUUUUAACAUAGAUUAUGACUGUGUCUCUUUUUGUUACAUGCACCAUAUGGAAUUACCAACUGGAGUUCAUGCUGGCACAGACUUAGAAGGUAACUUUUAUGGACCUUUUGUUGACAGGCAAACAGCACAAGCAGCUGGUACGGACACAACUAUUACAGUUAAUGUUUUAGCUUGGUUGUACGCUGCUGUUAUAAAUGGAGACAGGUGGUUUCUCAAUCGAUUUACCACAACUCUUAAUGACUUUAACCUUGUGGCUAUGAAGUACAAUUAUGAACCUCUAACACAAGACCAUGUUGACAUACUAGGACCUCUUUCUGCUCAAACUGGAAUUGCCGUUUUAGAUAUGUGUGCUUCAUUAAAAGAAUUACUGCAAAAUGGUAUGAAUGGACGUACCAUAUUGGGUAGUGCUUUAUUAGAAGAUGAAUUUACACCUUUUGAUGUUGUUAGACAAUGCUCAGGUGUUACUUUCCAAAGUGCAGUGAAAAGAACAAUCAAGGGUACACACCACUGGUUGUUACUCACAAUUUUGACUUCACUUUUAGUUUUAGUCCAGAGUACUCAAUGGUCUUUGUUCUUUUUUUUGUAUGAAAAUGCCUUUUUACCUUUUGCUAUGGGUAUUAUUGCUAUGUCUGCUUUUGCAAUGAUGUUUGUCAAACAUAAGCAUGCAUUUCUCUGUUUGUUUUUGUUACCUUCUCUUGCCACUGUAGCUUAUUUUAAUAUGGUCUAUAUGCCUGCUAGUUGGGUGAUGCGUAUUAUGACAUGGUUGGAUAUGGUUGAUACUAGUUUGUCUGGUUUUAAGCUAAAAGACUGUGUUAUGUAUGCAUCAGCUGUAGUGUUACUAAUCCUUAUGACAGCAAGAACUGUGUAUGAUGAUGGUGCUAGGAGAGUGUGGACACUUAUGAAUGUCUUGACACUCGUUUAUAAAGUUUAUUAUGGUAAUGCUUUAGAUCAAGCCAUUUCCAUGUGGGCUCUUAUAAUCUCUGUUACUUCUAACUAUUCAGGUGUAGUUACAACUGUCAUGUUUUUGGCCAGAGGUAUUGUUUUUAUGUGUGUUGAGUAUUGCCCUAUUUUCUUCAUAACUGGUAAUACACUUCAGUGUAUAAUGCUAGUUUAUUGUUUCUUAGGCUAUUUUUGUACUUGUUACUUUGGCCUCUUUUGUUUACUCAACCGCUACUUUAGACUGACUCUUGGUGUUUAUGAUUACUUAGUUUCUACACAGGAGUUUAGAUAUAUGAAUUCACAGGGACUACUCCCACCCAAGAAUAGCAUAGAUGCCUUCAAACUCAACAUUAAAUUGUUGGGUGUUGGUGGCAAACCUUGUAUCAAAGUAGCCACUGUACAGUCUAAAAUGUCAGAUGUAAAGUGCACAUCAGUAGUCUUACUCUCAGUUUUGCAACAACUCAGAGUAGAAUCAUCAUCUAAAUUGUGGGCUCAAUGUGUCCAGUUACACAAUGACAUUCUCUUAGCUAAAGAUACUACUGAAGCCUUUGAAAAAAUGGUUUCACUACUUUCUGUUUUGCUUUCCAUGCAGGGUGCUGUAGACAUAAACAAGCUUUGUGAAGAAAUGCUGGACAACAGGGCAACCUUACAAGCUAUAGCCUCAGAGUUUAGUUCCCUUCCAUCAUAUGCAGCUUUUGCUACUGCUCAAGAAGCUUAUGAGCAGGCUGUUGCUAAUGGUGAUUCUGAAGUUGUUCUUAAAAAGUUGAAGAAGUCUUUGAAUGUGGCUAAAUCUGAAUUUGACCGUGAUGCAGCCAUGCAACGUAAGUUGGAAAAGAUGGCUGAUCAAGCUAUGACCCAAAUGUAUAAACAGGCUAGAUCUGAGGACAAGAGGGCAAAAGUUACUAGUGCUAUGCAGACAAUGCUUUUCACUAUGCUUAGAAAGUUGGAUAAUGAUGCACUCAACAACAUUAUCAACAAUGCAAGAGAUGGUUGUGUUCCCUUGAACAUAAUACCUCUUACAACAGCAGCCAAACUAAUGGUUGUCAUACCAGACUAUAACACAUAUAAAAAUACGUGUGAUGGUACAACAUUUACUUAUGCAUCAGCAUUGUGGGAAAUCCAACAGGUUGUAGAUGCAGAUAGUAAAAUUGUUCAACUUAGUGAAAUUAGUAUGGACAAUUCACCUAAUUUAGCAUGGCCUCUUAUUGUAACAGCUUUAAGGGCCAAUUCUGCUGUCAAAUUACAGAAUAAUGAGCUUAGUCCUGUUGCACUACGACAGAUGUCUUGUGCUGCCGGUACUACACAAACUGCUUGCACUGAUGACAAUGCGUUAGCUUACUACAACACAACAAAGGGAGGUAGGUUUGUACUUGCACUGUUAUCCGAUUUACAGGAUUUGAAAUGGGCUAGAUUCCCUAAGAGUGAUGGAACUGGUACUAUCUAUACAGAACUGGAACCACCUUGUAGGUUUGUUACAGACACACCUAAAGGUCCUAAAGUGAAGUAUUUAUACUUUAUUAAAGGAUUAAACAACCUAAAUAGAGGUAUGGUACUUGGUAGUUUAGCUGCCACAGUACGUCUACAAGCUGGUAAUGCAACAGAAGUGCCUGCCAAUUCA-ACUGUAUUAUCUUUCUGUGCUUUUGCUGUAGAUGCUGCUAAAGCUUACAAAGAUUAUCUAGCUAGUGGGGGACAACCAAUCACUAAUUGUGUUAAGAUGUUGUGUACACACACUGGUACUGGUCAGGCAAUAACAGUUACACCGGAAGCCAAUAUGGAUCAAGAAUCCUUUGGUGGUGCAUCGUGUUGUCUGUACUGCCGUUGCCACAUAGAUCAUCCAAAUCCUAAAGGAUUUUGUGACUUAAAAGGUAAGUAUGUACAAAUACCUACAACUUGUGCUAAUGACCCUGUGGGUUUUACACUUAAAAACACAGUCUGUACCGUCUGCGGUAUGUGGAAAGGUUAUGGCUGUAGUUGUGAUCAACUCCGCGAACCCAUGCUUCAGUCAGCUGAUGCAC-AAUCGUUUUUAAACGGGUUUGCGGUGUAAGUGCAGCCCGUCUUACACCGUGCGGCACAGGCACUAGUACUGAUGUC-GUAUACAGGGC-UUUUGACAUCUACAAUGAUAAAGUAGCUGGUUUUGCUAAAUUCCUAAAAACUAAUUGUUGUCGCUUCCAAGAAAAGGACGAAGAUGACAAUUUAAUUGAUUCUUACUUUGUAGUUAAGAGACACACUUUCUCUAACUACCAACAUGAAGAAACAAUUUAUAAUUUACUUAAGGAUUGUCCAGCUGUUGCUAAACAUGACUUCUUUAAGUUUAGAAUAGACGGUGACAUGGUACCACAUAUAUCACGUCAACGUCUUACUAAAUACACAAUGGCAGACCUCGUCUAUGCUUUAAGGCAUUUUGAUGAAGGUAAUUGUGACACAUUAAAAGAAAUACUUGUCACAUACAAUUGUUGUGAUGAUGAUUAUUUCAAUAAAAAGGACUGGUAUGAUUUUGUAGAAAACCCAGAUAUAUUACGCGUAUACGCCAACUUAGGUGAACGUGUACGCCAAUCUUUGUUAAAAACAGUACAAUUCUGUGAUGCCAUGCGAAAUGCUGGUAUUGUUGGUGUACUGACAUUAGAUAAUCAAGAUCUCAAUGGUAACUGGUAUGAUUUCGGUGAUUUCAUACAAACCACGCCAGGUAGUGGAGUUCCUGUUGUAGAUUCUUAUUAUUCAUUGUUAAUGCCUAUAUUAACCUUGACCAGGGCUUUAACUGCAGAGUCACAUGUUGACACUGACUUAACAAAGCCUUACAUUAAGUGGGAUUUGUUAAAAUAUGACUUCACGGAAGAGAGGUUAAAACUCUUUGACCGUUAUUUUAAAUAUUGGGAUCAGACAUACCACCCAAAUUGUGUUAACUGUUUGGAUGACAGAUGCAUUCUGCAUUGUGCAAACUUUAAUGUUUUAUUCUCUACAGUGUUCCCACUUACAAGUUUUGGACCACUAGUGAGAAAAAUAUUUGUUGAUGGUGUUCCAUUUGUAGUUUCAACUGGAUACCACUUCAGAGAGCUAGGUGUUGUACAUAAUCAGGAUGUAAACUUACAUAGCUCUAGACUUAGUUUUAAGGAAUUACUUGUGUAUGCUGCUGACCCUGCUAUGCACGCUGCUUCUGGUAAUCUAUUACUAGAUAAACGCACUACGUGCUUUUCAGUAGCUGCACUUACUAACAAUGUUGCUUUUCAAACUGUCAAACCCGGUAAUUUUAACAAAGACUUCUAUGACUUUGCUGUGUCUAAGGGUUUCUUUAAGGAAGGAAGUUCUGUUGAAUUAAAACACUUCUUCUUUGCUCAGGAUGGUAAUGCUGCUAUCAGCGAUUAUGACUACUAUCGUUAUAAUCUACCAACAAUGUGUGAUAUCAGACAACUACUAUUUGUAGUUGAAGUUGUUGAUAAGUACUUUGAUUGUUACGAUGGUGGCUGUAUUAAUGCUAACCAAGUCAUCGUCAACAACCUAGACAAAUCAGCUGGUUUUCCAUUUAAUAAAUGGGGUAAGGCUAGACUUUAUUAUGAUUCAAUGAGUUAUGAGGAUCAAGAUGCACUUUUCGCAUAUACAAAACGUAAUGUCAUCCCUACUAUAACUCAAAUGAAUCUUAAGUAUGCCAUUAGUGCAAAGAAUAGAGCUCGCACCGUAGCUGGUGUCUCUAUCUGUAGUACUAUGACCAAUAGACAGUUUCAUCAAAAAUUAUUGAAAUCAAUAGCCGCCACUAGAGGAGCUACUGUAGUAAUUGGAACAAGCAAAUUCUAUGGUGGUUGGCACAACAUGUUAAAAACUGUUUAUAGUGAUGUAGAAAACCCUCACCUUAUGGGUUGGGAUUAUCCUAAAUGUGAUAGAGCCAUGCCUAACAUGCUUAGAAUUAUGGCCUCACUUGUUCUUGCUCGCAAACAUACAACGUGUUGUAGCUUGUCACACCGUUUCUAUAGAUUAGCUAAUGAGUGUGCUCAAGUAUUGAGUGAAAUGGUCAUGUGUGGCGGUUCACUAUAUGUUAAACCAGGUGGAACCUCAUCAGGAGAUGCCACAACUGCUUAUGCUAAUAGUGUUUUUAACAUUUGUCAAGCUGUCACGGCCAAUGUUAAUGCACUUUUAUCUACUGAUGGUAACAAAAUUGCCGAUAAGUAUGUCCGCAAUUUACAACACAGACUUUAUGAGUGUCUCUAUA-GAAAUAGAGAUGUUGACACAGACUUUGUGAAUGAGUUUUACGCAUAUUUGCGUAAACAUUUCUCAAUGAUGAUACUCUCUGACGAUGCUGUUGUGUGUUUCAAUAGCACUUAUGCAUCUCAAGGUCUAUUGGCUAGCAUAAAGAACUUUAAGUCAGUUCUUUAUUAUCAAAACAAUGUUUUUAUGUCUGAAGCAAAAUGUUGGACUGAGACUGACCUUACUAAAGGACCUCAUGAAUUUUGCUCUCAACAUACAAUGCUAGUUAAACAGGGUGAUGAUUAUGUGUACCUUCCUUACCCAGAUCCAUCAAGAAUCCUAGGGGCCGGCUGUUUUGUAGAUGAUAUCGUAAAAACAGAUGGUACACUUAUGAUUGAACGGUUCGUGUCUUUAGCUAUAGAUGCUUACCCACUUACUAAACAUCCUAAUCAGGAGUAUGCUGAUGUCUUUCAUUUGUACUUACAAUACAUAAGAAAGCUACAUGAUGAGUUAACAGGACACAUGUUAGACAUGUAUUCUGUUAUGCUUACUAAUGAUAACACUUCAAGGUAUUGGGAACCUGAGUUUUAUGAGGCUAUGUACACACCGCAUACAGUCUUACAGGCUGUUGGGGCUUGUGUUCUUUGCAAUUCACAGACUUCAUUAAGAUGUGGUGCUUGCAUACGUAGACCAUUCUUAUGUUGUAAAUGCUGUUACGACCAUGUCAUAUCAACAUCACAUAAAUUAGUCUUGUCUGUUAAUCCGUAUGUUUGCAAUGCUCCAGGUUGUGAUGUCACAGAUGUGACUCAACUUUACUUAGGAGGUAUGAGCUAUUAUUGUAAAUCACAUAAACCACCCAUUAGUUUUCCAUUGUGUGCUAAUGGACAAGUUUUUGGUUUAUAUAAAAAUACAUGUGUUGGUAGCGAUAAUGUUACUGACUUUAAUGCAAUUGCAACAUGUGACUGGACAAAUGCUGGUGAUUACAUUUUAGCUAACACCUGUACUGAAAGACUCAAGCUUUUUGCAGCAGAAACGCUCAAAGCUACUGAGGAGACAUUUAAACUGUCUUAUGGUAUUGCUACUGUACGUGAAGUGCUGUCUGACAGAGAAUUACAUCUUUCAUGGGAAGUUGGUAAACCUAGACCACCACUUAACCGAAAUUAUGUCUUUACUGGUUAUCGUGUAACUAAAAACAGUAAAGUACAAAUAGGAGAGUACACCUUUGAAAAAGGUGACUAUGGUGAUGCUGUUGUUUACCGAGGUACAACAACUUACAGAUUAAAUGUUGGUGAUUAUUUUGUGCUGACAUCACAUACAGUAAUGCCAUUAAGUGCACCUACACUAGUGCCACAAGAGCACUAUGUUAGAAUUACUGGCUUAUACCCAACACUCAAUAUCUCAGAUGAUUUUUCUAGCAAUGUUGCAAAUUAUCAAAAGGUUGGUAUGCAAAAGUAUUCUACACUCCAGGGACCACCUGGUACUGGUAAGAGUCAUUUUGCUAUUGGCCUAGCUCUCUACUACCCUUCUGCUCGCAUAGUGUAUACAGCUUGCUCUCAUGCCGCUGUUGAUGCACUAUGUGAGAAGGCAUUAAAAUAUUUGCCUAUAGAUAAAUGUAGUAGAAUUAUACCUGCACGUGCUCGUGUAGAGUGUUUUGAUAAAUUCAAAGUGAAUUCAACAUUAGAACAGUAUGUCUUUUGUACUGUAAAUGCAUUGCCUGAGACGACAGCAGAUAUAGUUGUCUUUGAUGAAAUUUCAAUGGCCACAAAUUAUGAUUUGAGUGUUGUCAAUGCCAGAUUACGUGCUAAGCACUAUGUGUACAUUGGCGACCCUGCUCAAUUACCUGCACCACGCACAUUGCUAACUAAGGGCACACUAGAACCAGAAUAUUUCAAUUCAGUGUGUAGACUUAUGAAAACUAUAGGUCCAGACAUGUUCCUCGGAACUUGUCGGCGUUGUCCUUCUGAAAUUGUUGACACUGUGAGUGCUUUGGUUUAUGAUAAUAAGCUUAAAGCACAUAAAGACAAAUCAGCUCAAUGCUUUAAAAUGUUUUAUAAGGGUGUUAUCACGCAUGAUGUUUCAUCUGCAAUUAACAGGCCACAAAUAGGCGUGGUAAGAGAAUUCCUUACACGUAACCCUGCUUGGAGAAAAGCUGUCUUUAUUUCACCUUAUAAUUCACAGAAUGCUGUAGCCUCAAAGAUUUUGGGACUACCAACUCAAACUGUUGAUUCAUCACAGGGCUCAGAAUAUGACUAUGUCAUAUUCACUCAAACCACUGAAACAGCUCACUCUUGUAAUGUAAACAGAUUUAAUGUUGCUAUUACCAGAGCAAAAGUAGGCAUACUUUGCAUAAUGUCUGAUAGAGACCUUUAUGACAAGUUGCAAUUUACAAGUCUUGAAAUUCCACGUAGGAAUGUGGCAACUUUACAAGCUGAAAAUGUAACAGGACUCUUUAAAGAUUGUAGUAAGGUAAUCACUGGGUUACAUCCUACACAGGCACCUACACACCUCAGUGUUGACACUAAAUUCAAAACUGAAGGUUUAUGUGUUGACAUACCUGGCAUACCUAAGGACAUGACCUAUAGAAGACUCAUCUCUAUGAUGGGUUUUAAAAUGAAUUAUCAAGUUAAUGGUUACCCUAACAUGUUUAUCACCCGCGAAGAAGCUAUAAGACAUGUACGUGCAUGGAUUGGCUUCGAUGUCGAGGGGUGUCAUGCUACUAGAGAAGCUGUUGGUACCAAUUUACCUUUACAGCUAGGUUUUUCUACAGGUGUUAACCUAGUUGCUGUACCUACAGGUUAUGUUGAUACACCUAAUAAUACAGAUUUUUCCAGAGUUAGUGCUAAACCACCGCCUGGAGAUCAAUUUAAACACCUCAUACCACUUAUGUACAAAGGACUUCCUUGGAAUGUAGUGCGUAUAAAGAUUGUACAAAUGUUAAGUGACACACUUAAAAAUCUCUCUGACAGAGUCGUAUUUGUCUUAUGGGCACAUGGCUUUGAGUUGACAUCUAUGAAGUAUUUUGUGAAAAUAGGACCUGAGCGCACCUGUUGUCUAUGUGAUAGACGUGCCACAUGCUUUUCCACUGCUUCAGACACUUAUGCCUGUUGGCAUCAUUCUAUUGGAUUUGAUUACGUCUAUAAUCCGUUUAUGAUUGAUGUUCAACAAUGGGGUUUUACAGGUAACCUACAAAGCAACCAUGAUCUGUAUUGUCAAGUCCAUGGUAAUGCACAUGUAGCUAGUUGUGAUGCAAUCAUGACUAGGUGUUUAGCUGUCCACGAGUGCUUUGUUAAGCGUGUUGACUGGACUAUUGAAUAUCCUAUAAUUGGUGAUGAACUGAAGAUUAAUGCGGCUUGUAGAAAGGUUCAACACAUGGUUGUUAAAGCUGCAUUAUUAGCAGACAAAUUCCCAGUUCUUCACGACAUUGGUAACCCUAAAGCUAUUAAGUGUGUACCUCAAGCUGAUGUAGAAUGGAAGUUCUAUGAUGCACAGCCUUGUAGUGACAAAGCUUAUAAAAUAGAAGAAUUAUUCUAUUCUUAUGCCACACAUUCUGACAAAUUCACAGAUGGUGUAUGCCUAUUUUGGAAUUGCAAUGUCGAUAGAUAUCCUGCUAAUUCCAUUGUUUGUAGAUUUGACACUAGAGUGCUAUCUAACCUUAACUUGCCUGGUUGUGAUGGUGGCAGUUUGUAUGUAAAUAAACAUGCAUUCCACACACCAGCUUUUGAUAAAAGUGCUUUUGUUAAUUUAAAACAAUUACCAUUUUUCUAUUACUCUGACAGUCCAUGUGAGUCUCAUGGAAAACAAGUAGUGUCAGAUAUAGAUUAUGUACCACUAAAGUCUGCUACGUGUAUAACACGUUGCAAUUUAGGUGGUGCUGUCUGUAGACAUCAUGCUAAUGAGUACAGAUUGUAUCUCGAUGCUUAUAACAUGAUGAUCUCAGCUGGCUUUAGCUUGUGGGUUUACAAACAAUUUGAUACUUAUAACCUCUGGAACACUUUUACAAGACUUCAGAGUUUAGAAAAUGUGGCUUUUAAUGUUGUAAAUAAGGGACACUUUGAUGGACAACAGGGUGAAGUACCAGUUUCUAUCAUUAAUAACACUGUUUACACAAAAGUUGAUGGUGUUGAUGUAGAAUUGUUUGAAAAUAAAACAACAUUACCUGUUAAUGUAGCAUUUGAGCUUUGGGCUAAGCGCAACAUUAAACCAGUACCAGAGGUGAAAAUACUCAAUAAUUUGGGUGUGGACAUUGCUGCUAAUACUGUGAUCUGGGACUACAAAAGAGAUGCUCCAGCACAUAUAUCUACUAUUGGUGUUUGUUCUAUGACUGACAUAGCCAAGAAACCAACUGAAACGAUUUGUGCACCACUCACUGUCUUUUUUGAUGGUAGAGUUGAUGGUCAAGUAGACUUAUUUAGAAAUGCCCGUAAUGGUGUUCUUAUUACAGAAGGUAGUGUUAAAGGUUUACAACCAUCUGUAGGUCCCAAACAAGCUAGUCUUAAUGGAGUCACAUUAAUUGGAGAAGCCGUAAAAACACAGUUCAAUUAUUAUAAGAAAGUUGAUGGUGUUGUCCAACAAUUACCUGAAACUUACUUUACUCAGAGUAGAAAUUUACAAGAAUUUAAACCCAGGAGUCAAAUGGAAAUUGAUUUCUUAGAAUUAGCUAUGGAUGAAUUCAUUGAACGGUAUAAAUUAGAAGGCUAUGCCUUCGAACAUAUCGUUUAUGGAGAUUUUAGUCAUAGUCAGUUAGGUGGUUUACAUCUACUGAUUGGACUAGCUAAACGUUUUAAGGAAUCACCUUUUGAAUUAGAAGAUUUUAUUCCUAUGGACAGUACAGUUAAAAACUAUUUCAUAACAGAUGCGCAAACAGGUUCAUCUAAGUGUGUGUGUUCUGUUAUUGAUUUAUUACUUGAUGAUUUUGUUGAAAUAAUAAAAUCCCAAGAUUUAUCUGUAGUUUCUAAGGUUGUCAAAGUGACUAUUGACUAUACAGAAAUUUCAUUUAUGCUUUGGUGUAAAGAUGGCCAUGUAGAAACAUUUUACCCAAAAUUACAAUCUAGUCAAGCGUGGCAACCGGGUGUUGCUAUGCCUAAUCUUUACAAAAUGCAAAGAAUGCUAUUAGAAAAGUGUGACCUUCAAAAUUAUGGUGAUAGUGCAACAUUACCUAAAGGCAUAAUGAUGAAUGUCGCAAAAUAUACUCAACUGUGUCAAUAUUUAAACACAUUAACAUUAGCUGUACCCUAUAAUAUGAGAGUUAUACAUUUUGGUGCUGGUUCUGAUAAAGGAGUUGCACCAGGUACAGCUGUUUUAAGACAGUGGUUGCCUACGGGUACGCUGCUUGUCGAUUCAGAUCUUAAUGACUUUGUCUCUGAUGCAGAUUCAACUUUGAUUGGUGAUUGUGCAACUGUACAUACAGCUAAUAAAUGGGAUCUCAUUAUUAGUGAUAUGUACGACCCUAAGACUAAAAAUGUUACAAAAGAAAAUGACUCUAAAGAGGGUUUUUUCACUUACAUUUGUGGGUUUAUACAACAAAAGCUAGCUCUUGGAGGUUCCGUGGCUAUAAAGAUAACAGAACAUUCUUGGAAUGCUGAUCUUUAUAAGCUCAUGGGACACUUCGCAUGGUGGACAGCCUUUGUUACUAAUGUGAAUGCGUCAUCAUCUGAAGCAUUUUUAAUUGGAUGUAAUUAUCUUGGCAAACCACGCGAACAAAUAGAUGGUUAUGUCAUGCAUGCAAAUUACAUAUUUUGGAGGAAUACAAAUCUAAUUCAGUUGUCUUCCUAUUCUUUAUUUGACAUGAGUAAAUUUCCCCUUAAAUUAAGGGGUACUGCUGUUAUGUCUUUAAAAGAAGGUCAAAUCAAUGAUAUGAUUUUAUCUCUUCUUAGUAAAGGUAGACUUAUAAUUAGAGAAAACAACAGAGUUGUUAUUUCUAGUGAUGUUCUUGUUAACAACUAAACGAACAAUGUUUGUU---UUUCUUGU-----UUUA----UUGC-CACUAGUCU--CUAGU---------CAGUGUGUUAAUCUU-----ACAA----CCAGAACUCAAUUACCCCCUG-CAUA-CACUAAUUCUUUCAC-ACGUGGUGUUUAUUACCCUGACAAAGUUUUCAGAUCCUCAGUUUUACAUUCAACUCAGGACUUGUUCUUACCUUUCUUUUCCAAUGUUACUUGGUUCCAUGCUAUACAUGUCUCUGGGACCA-AU-G-G---UACUAAGAGGUUUGAUAACCCUGUCCUACCAUUUAAUGAUGGUGUUUAUUUUGCUUCCACUGAGAAGUCUAACAUAAUAAGAGGCUGGAUUUUUGGUACUACUUUAGAUUCGAAGACCCAGUCCCUACUUAUUGUUAAUAACGCUACUAAUGUUGUUAUUAAAGUCUGUGAAUUUCAAUUUUGUAAUGAUCCAUUUUUGGGUGU--UUAUUACCACAAAAACAACAA--AAGUUGGAUGGAAAGUGAGUUCAGAGUUUAUUC---UAGUGCGAAUAAUUGCACUUUUGAAUAUGU---------CUCUCA-GCCUUUUCUUAUGGACCUUGAA-GGAAAACAGGGUAAUUUCAAAAAUCUUAGGGAAUUUGUGUUUAAGAAUAUUGAUGGUUAUUUUAAAAUAUAUUCUAAGC---ACACGCCUAUUAAUUUAGUGCGUGAUCUCCCUCAGGGUUUUUCGGCUUUAGAACCAUUGGUAGAUUUGCCAAUAGGUAUUAACAUCACUAGGUUUCAAACUUUACUUGCUUUACAUAGAAGUUAUUUGACUCCUGGUGAUUCUUCUUCAGGUUGGACAGCUGGUGCUGCAGCUUAUUAUGUGGGUUAUCUUCAACCUAGGACUUUUCUAUUAAAAUAUAAUGAAAAUGGAACCAUUACAGAUGCUGUAGACUGUGCACUUGACCCUCUCUCAGAAACAAAGUGUAC-GUUGAAAUCCUUCACUGUAGAAAAAGGAAUCUAUCAAACUUCUAACUUUAGAGUCCAACCAACAGAAUCUAUUGUUAGAUUUCCUAAUAUUACAAACUUGUGCCCUUUUGGUGAAGUUUUUAACGCCACCAGAUUUGCAUCUGUUUAUGCUUGGAACAGGAAGAGAAUCAGCAACUGUGUUGCUGAUUAUUCUGUCCUAUAUAAUUCCGCAUCAUUUUCCACUUUUAAGUGUUAUGGAGUGUCUCCUACUAAAUUAAAUGAUCUCUGCUUUACUAAUGUCUAUGCAGAUUCAUUUGUAAUUAGAGGUGAUGAAGUCAGACAAAUCGCUCCAGGGCAAACUGGAAAGAUUGCUGAUUAUAAUUAUAAAUUACCAGAUGAUUUUACAGGCUGCGUUAUAGCUUGGAAUUCUAACAAUCUUGAUUCUAAGGUUGGUGGUAAUUAUAAUUACCUGUAUAGAUUGUUUAGGAAGUCUAAUCUCAAACCUUUUGAGAGAGAUAUUUCAACUGAAAUCUAUCA-GGCCGGUAACACACCUUGUAAUGGUGUUGAA--GGUUUUAAUUGUUACUUUC--CUUUACAAUCAUAUGGUUUCCAACCCACUAAUGG--U-GUUGGUUACCAACCAUACAGAGUAGUAGUACUUUCUUUUGAACUUCUACAUGCACCAGCAACUGUUUGUGGACCUAAAAAGUCUACUAAUUUGGUUAAAAACAAAUGUGUCAAUUUCAACUUCAAUGGUUUAACAGGCACAGGUGUUCUUACUGAGUCUAACAAAAAGUUUCUGCCUUUCCAACAAUUUGGCAGAGACAUUGCUGACACUACUGAUGCUGUCCGUGAUCCACAGACACUUGAGAUUCUUGACAUUACACCAUGUUCUUUUGGUGGUGUCAGUGUUAUAACACCAGGAACAAAUACUUCUAACCAGGUUGCUGUUCUUUAUCAGGGUGUUAACUGCACAGAAGUCCCUGUUGCUAUUCAUGCAGAUCAACUUACUCCUACUUGGCGUGUUUAUUCUACAGGUUCUAAUGUUUUUCAAACACGUGCAGGCUGUUUAAUAGGGGCUGAACAUGUCAACAACUCAUAUGAGUGUGACAUACCCAUUGGUGCAGGUAUAUGCGCUAGUUAUCAGACUCAGACUAAUUCUCCUCGGCGGGCACGUAGUG-UA-GCUAGUCAAUCCAUCAUUGCCUACACUAUGUCACUUGGUGCAGAAAAUUCAGUUGCUUACUCUAAUAACUCUAUUGCCAUACCCACAAAUUUUACUAUUAGUGUUACCACAGAAAUUCUACCAGUGUCUAUGACCAAGACAUCAGUAGAUUGUACAAUGUACAUUUGUGGUGAUUCAACUGAAUGCAGCAAUCUUUUGUUGCAAUAUGGCAGUUUUUGUACACAAUUAAACCGUGCUUUAACUGGAAUAGCUGUUGAACAAGACAAAAACACCCAAGAAGUUUUUGCACAAGUCAAACAAAUUUACAAAACACCACCAAUUAAAGAUUUUGGUGGUUUUAAUUUUUCACAAAUAUUACCAGAUCCAUCAAAACCAAGCAAGAGGUCAUUUAUUGAAGAUCUACUUUUCAACAAAGUGACACUUGCAGAUGCUGGCUUCAUCAAACAAUAUGGUGAUUGCCUUGGUGAUAUUGCUGCUAGAGACCUCAUUUGUGCACAAAAGUUUAACGGCCUUACUGUUUUGCCACCUUUGCUCACAGAUGAAAUGAUUGCUCAAUACACUUCUGCACU-GUUAGCGGGUACAAUCACUUCUGGUUGGACCUUUGGUGCAGGUGCUGCAUUACAAAUACCAUUUGCUAUGCAAAUGGCUUAUAGGUUUAAUGGUAUUGGAGUUACACAGAAUGUUCUCUAUGAGAACCAAAAAUUGAUUGCCAACCAAUUUAAUAGUGCUAUUGGCAAAAUUCAAGACUCACUUUCUUCCACAGCAAGUGCACUUGGAAAACUUCAAGAUGUGGUCAACCAAAAUGCACAAGCUUUAAACACGCUUGUUAAACAACUUAGCUCCAAUUUUGGUGCAAUUUCAAGUGUUUUAAAUGAUAUCCUUUCACGUCUUGACAAAGUUGAGGCUGAAGUGCAAAUUGAUAGGUUGAUCACAGGCAGACUUCAAAGUUUGCAGACAUAUGUGACUCAACAAUUAAUUAGAGCUGCAGAAAUCAGAGCUUCUGCUAAUCUUGCUGCUACUAAAAUGUCAGAGUGUGUACUUGGACAAUCAAAAAGAGUUGAUUUUUGUGGAAAGGGCUAUCAUCUUAUGUCCUUCCCUCAGUCAGCACCUCAUGGUGUAGUCUUCUUGCAUGUGACUUAUGUCCCUGCACAAGAAAAGAACUUCACAACUGCUCCUGCCAUUUGUCAUGAUGGAAAAGCACACUUUCCUCGUGAAGGUGUCUUUGUUUCAAAUGGCACACACUGGUUUGUAACACAAAGGAAUUUUUAUGAACCACAAAUCAUUACUACAGACAACACAUUUGUGUCUGGUAACUGUGAUGUUGUAAUAGGAAUUGUCAACAACACAGUUUAUGAUCCUUUGCAACCUGAAUUAGACUCAUUCAAGGAGGAGUUAGAUAAAUAUUUUAAGAAUCAUACAUCACCAGAUGUUGAUUUAGGUGACAUCUCUGGCAUUAAUGCUUCAGUUGUAAACAUUCAAAAAGAAAUUGACCGCCUCAAUGAGGUUGCCAAGAAUUUAAAUGAAUCUCUCAUCGAUCUCCAAGAACUUGGAAAGUAUGAGCAGUAUAUAAAAUGGCCAUGGUACAUUUGGCUAGGUUUUAUAGCUGGCUUGAUUGCCAUAGUAAUGGUGACAAUUAUGCUUUGCUGUAUGACCAGUUGCUGUAGUUGUCUCAAGGGCUGUUGUUCUUGUGGAUCCUGCUGCAAAUUUGAUGAAGACGACUCUGAGCCAGUGCUCAAAGGAGUCAAAUUACAUUACACAUAAACGAACUU-AUGGAUUUGUUUAUGAGAAUCUUCACAAUUGGAACUGUAACUUUGAAGCAAGGUGAAAUCAAGGAUGCUACUCCUUCAGAUUUUGUUCGCGCUACUGCAACGAUACCGAUACAAGCCUCACUCCCUUUCGGAUGGCUUAUUGUUGGCGUUGCACUUCUUGCUGUUUUUCAUAGCGCUUCCAAAAUCAUAACCCUCAAAAAGAGAUGGCAACUAGCACUCUCCAAGGGUGUUCACUUUGUUUGCAACUUGCUGUUGUUGUUUGUAACAGUUUACUCACACCUUUUGCUCGUUGCUGCUGGCCUUGAAGCCCCUUUUCUUUAUCUUUAUGCUUUAGUCUACUUCUUGCAGAGUAUAAACUUUGUAAGAAUAAUAAUGAGGCUUUGGCUUUGCUGGAAAUGCCGUUCCAAAAACCCAUUACUUUAUGAUGCCAACUAUUUUCUUUGCUGGCAUACUAAUUGUUACGACUAUUGUAUACCUUACAAUAGUGUAACUUCUUCAAUUGUCAUUACUUCAGGUGAUGGCACAACAAGUCCUAUUUCUGAACAUGACUACCAGAUUGGUGGUUAUACUGAAAAAUGGGAAUCUGGAGUAAAAGACUGUGUUGUAUUACACAGUUACUUCACUUCAGACUAUUACCAGCUGUACUCAACUCAAUUGAGUACAGACACUGGUGUUGAACAUGUUACCUUCUUCAUCUACAAUAAAAUUGUUGAUGAGCCUGAAGAACAUGUCCAAAUUCACACAAUCGACGGUUCAUCCGGAGUUGUUAAUCCAGUAAUGGAACCAAUUUAUGAUGAACCGACGACGACUACUAGCGUGCCUUUGUAAGCACAAGCUGAUGAGUACGAACUUAUGUACUCAUUCGUUUCGGAAGAGACAGGUACGUUAAUAGUUAAUAGCGUACUUCUUUUUCUUGCUUUCGUGGUAUUCUUGCUAGUUACACUAGCCAUCCUUACUGCGCUUCGAUUGUGUGCGUACUGCUGCAAUAUUGUUAACGUGAGUCUUGUAAAACCUUCUUUUUACGUUUACUCUCGUGUUAAAAAUCUGAAUUCUUCU---AGAGUUCCUGAUCUUCUGGUCUAAACGAACUAAAUAUUAUAUUAGUUUUUCUGUUUGGAACUUUAAUUUUA---GCCAUGGCAGAUUCCAACGGUACUAUUACCGUUGAAGAGCUUAAAAAGCUCCUUGAACAAUGGAACCUAGUAAUAGGUUUCCUAUUCCUUACAUGGAUUUGUCUUCUACAAUUUGCCUAUGCCAACAGGAAUAGGUUUUUGUAUAUAAUUAAGUUAAUUUUCCUCUGGCUGUUAUGGCCAGUAACUUUAGCUUGUUUUGUGCUUGCUGCUGUUUAUAGAAUAAAUUGGAUCACCGGUGGAAUUGCUAUCGCAAUGGCUUGUCUUGUAGGCUUGAUGUGGCUCAGCUACUUCAUUGCUUCUUUCAGACUGUUUGCGCGUACGCGUUCCAUGUGGUCAUUCAAUCCAGAAACUAACAUCCUUCUCAACGUGCCACUCCAUGGCACUAUUCUGACCAGACCGCUUCUAGAAAGUGAACUCGUAAUCGGAGCUGUUAUCCUUCGUGGACAUCUUCGUAUUGCUGGACACCAUCUAGGACGCUGUGACAUCAAGGACCUGCCUAAAGAAAUCACUGUUGCUACAUCACGAACGCUUUCUUAUUACAAAUUGGGAGCUUCGCAGCGUGUAGCAGGUGACUCAGGUUUUGCUGCAUACAGUCGCUACAGGAUUGGCAACUAUAAAUUAAACACAGACCAUUCCAGUAGCAGUGACAAUAUUGCUUUGCUUGUACAGUAAGUGACAACAGAUGUUUCAUCUCGUUGACUUUCAGGUUACUAUAGCAGAGAUAUUACUAAUUAUUAUGAGGACUUUUAAAGUUUCCAUUUGGAAUCUUGAUUACAUCAUAAACCUCAUAAUUAAAAAUUUAUCUAAGUCACUAACUGAGAAUAAAUAUUCUCAAUUAGAUGAAGAGCAACCAAUGGAGAUUGAUU-------AAACGAACAUGAAAAUUAUUCUUUUCUUGGCACUGAUAACACUCGCUACUUGUGAGCUUUAUCACUACCAAGAGUGUGUUAGAGGUACAACAGUACUUUUAAAAGAACCUUGCUCUUCUGGAACAUACGAGGGCAAUUCACCAUUUCAUCCUCUAGCUGAUAACAAAUUUGCACUGACUUGCUUUAGCACUCAAUUUGCUUUUGCUUGUCCUGACGGCGUAAAACACGUCUAUCAGUUACGUGCCAGAUCAGUUUCACCUAAACUGUUCAUCAGACAAGAGGAAGUU---CA---AGAACUUUACUCUCCAAUUUUUCUUAUUGUUGCGGCAAUAGUGUUUAUAACACUUUGCUUCACACUCAAAAGAAAGACAGAAUGAUUGAACUUUCAUUAAUUGACUUCUAUUUGUGCUUUUUAGCCUUUCUGCUAUUCCUUGUUUUAAUUAUGCUUAUUAUCUUUUGGUUCUCACUUGAACUGCA-AGAUCAUAAUGAAACUUGUUA---C---GCCUAAACGAACAUGAAAUUUCU---UGUUUUCUUAGGAAUCAUCACAACUGUA-GCUGCAUUUCACCAAGAAUGUAGUUUACAGUCAUGUACUCAACAUCAACCAUAUGUAGUUGAUGACCCGUGUCCUAUUCACUUCUAUUCUAAAUGGUAUAUUAG-------AGUAGGAGCUAGAAAAUCAGCACCUUUAAUUGAAUUGUGCGUGGAUGAGGCUGGUUCUAAAUCACCCAUUCAGUACAUCG----AUA-U---CGGUAAUUAUACAGUUUCCUGUUUACCU---UUUACAAUUAAUUGCCAGGAACCUAAAUUGGGUAGUCUUGUAGU---GCGUUGUUCGUUCUAUGAAGA---CUU-UUUAGAGUAU--CAUGACGUUCGUGUUGUUUUAGAUUUCAUCUAAACGAACAAACUAAAAUGUCUGAUAAUGGACCCCAA---AAUCAGCGAAAUGCACCCCGCAUUACGUUUGGUGGACCCUCAGAUUCAACUGGCAGUAACCAGAAUGGAGAACGCAGUGGGGCGCGAUCAAAACAACGUCGGCCCCAAGGUUUACCCAAUAAUACUGCGUCUUGGUUCACCGCUCUCACUCAACAUGGCAAGGAAGACCUUAAAUUCCCUCGAGGACAAGGCGUUCCAAUUAACACCAAUAGCAGUCCAGAUGACCAAAUUGGCUACUACCGAAGAGCUACCAGACGAAUUCGUGGUGGUGACGGUAAAAUGAAAGAUCUCAGUCCAAGAUGGUAUUUCUACUACCUAGGAACUGGGCCAGAAGCUGGACUUCCCUAUGGUGCUAACAAAGACGGCAUCAUAUGGGUUGCAACUGAGGGAGCCUUGAAUACACCAAAAGAUCACAUUGGCACCCGCAAUCCUGCUAACAAUGCUGCAAUCGUGCUACAACUUCCUCAAGGAACAACAUUGCCAAAAGGCUUCUACGCAGAAGGGAGCAGAGGCGGCAGUCAAGCCUCUUCUCGUUCCUCAUCACGUAGUCGCAACAGUUCAAGAAAUUCAACUCCAGGCAGCAGUAGGGGAACUUCUCCUGCUAGAAUGGCUGGCAAUGGCGGUGAUGCUGCUCUUGCUUUGCUGCUGCUUGACAGAUUGAACCAGCUUGAGAGCAAAAUCUCUGGUAAAGGCCAACAACAACAAGGCCAAACUGUCACUAAGAAAUCUGCUGCUGAGGCUUCUAAGAAGCCUCGGCAAAAACGUACUGCCACUAAAGCAUACAAUGUAACACAAGCUUUCGGCAGACGUGGUCCAGAACAAACCCAAGGAAAUUUUGGGGACCAGGAACUAAUCAGACAAGGAACUGAUUACAAACAUUGGCCGCAAAUUGCACAAUUUGCCCCCAGCGCUUCAGCGUUCUUCGGAAUGUCGCGCAUUGGCAUGGAAGUCACACCUUCGGGAACGUGGUUGACCUACACAGGUGCCAUCAAAUUGGAUGACAAAGAUCCAAAUUUCAAAGAUCAAGUCAUUUUGCUGAAUAAGCAUAUUGACGCAUACAAAACAUUCCCACCAACAGAGCCUAAAAAGGACAAAAAGAAGAAGACUGAUGAAACUCAAGCCUUACCGCAGAGACAGAAGAAACAGCAAACUGUGACUCUUCUUCCUGCUGCAGAUUUGGAUGAUUUCUCCAAACAAUUGCAACAAUCCAUGAGCAG------UGCUGACUCAACUCAGGCCUAAA--CUCAUGCAGACCACACAAGGCAGAUGGGCUAUAUAAACGUUUUCGCUUUUCCGUUUACGAUAUAUAGUCUACUCUUGUGCAGAAUGAAUUCUCGUAACUACAUAGCACAAGUAGAUGUAGUUAACUUUAAUCUCACAUAGCAAUCUUUAAUCAGUGUGUAACAUUAGGGAGGACUUGAAAGAGCCACCACAUUUUCACCGAGGCCACGCGGAGUACGAUCGAGUGUACAGUGAACAAUGCUAGGGAGAGCUGCCUAUAUGGAAGAGCCCUAAUGUGUAAAAUUAAUUUUAGUAGUGCUAUCCCCAUGUGAUUUUAAUAGCUUCUU-------AGGAGAAUGACAAAAAAAAAA------------AAAAAAAAAAA
......(((((.(((((....)))))..)))))...........(((((.....)))))((((((((.((.(((((((((((.((((((((.((.((((.(((.....))).)))))).))))))))..((((((.....)))-)--)).(.(((((((((((..(((((...(((.((((((((.....((((((.(((((......)))))..)))))).........(((((((.((......)))))))))(((....)))))))))))))).))))).))))...))))))).).....(((((((..........((((((...))))))..).)))))).....(((((.(((((((((((((.....)))).)))..)))))).)))))............((((((((.((.((((..((..(((((((....((((...)))))))))))..)))))).)).)))).))))...(((.(((((((((((.((((((((((...((((...)))).)))...))).))))...)))..))))))).).)))......((((((((.((((.(((((..(((.(((......)))))).))))))))).))))))))...((((((......)))))).......(((((..((((.((((.((((.((.((((....(.(((((....)))))))))).)))))))))))))).))))).((((....))))........((....))..((((((((((((((((.(((((((.((((....)))).)).)))).).))))).)))).))))))).((........)).((((((.....))))))......((((((((..(((.....(((((....))))).....))).)))))))).(((((......)))))..............(((((((((...((((..(((((.((.((((((......)))))))).))))).........................)))))))))))))..........((.((((....)))).))........((((((((..(((...)))))))))))...................((.(((((((...))))))).))..((((((....)))))).((((((((..........))))))))(((((((((.....))).))))))((((..(((((.((.....(((((((((.(.((((...)))).).)))))))))..)).)))))..)))).....(((((...........)))))...................(((..(((((.....)))))..)))........((((((..................))))))..............(((((((.........)))))))..................(((........))).((((((....((((((...)))))).....))))))((((((((...(((((((((((.((....((..(((.((((...))))..)))))....))))))))))))).....).)))))))((((..((.(((((((((......(((.....)))))))))))).))))))...........((--(((((.((.((....)).)).))))))).........((((((((.((((......))))))))))))....(((((((((....))))))))).((.....))((((((((........))))))))...........((((...((((((....))))))...))))..(((....(.((((((..((((.((((((..........((((((.(((((((((..((((....)))).)))))..))))))))))....)))))).))))...))))).))......)))...........(((.(((((....))))))))...........((((((((((.(((.(((((.((.(((...))).))))))).))).)))).))))))...........(((((((((.((((((((.....)))))))).))).)))))).........((((((((.(.(...........)).))))))....)).((((((..(((..(((((((.(..(((...)))..).))))))).)))...)))))).........((((((((((((....))))..))))))))(((((..((((..(((((....)))))....))))--..))))).(.((..((((((((.((......)).))))))))..)).)...(((((((..(((((((.((...(.((((((((....)))))))))...)).)))))))..))))))).((((........))))..........(((((..(((.......)))..)))))............(-((........)))........(((...(((((......)))))...)))...((((((((.....)))))))).........((((((((...(((((((((...................(((.(((((((---.((((.....)))).))))))).))).))))))))).......(((((.......)))))..........(((((.......))))).((((((((......(((.((((........)))).)))...((....((((((((.((.((((-(--(...)))))).)).)).))))))....)).))))))))...((((((((.......))))))))..(((.....))).........(((((((......)))))))......((((((.((((((((.(((....)))..)))))))).)))))).....(((((((((...((((...))))....)))))))))............((((((((.((...(((((((((((..(((((....)))))))))))))))).)))))))))).(((((((((..(((((((....((((.((((((((..((((.....))))...)))))))))))---)..))))))).---.....)))))---)))).....(((((...))))).(((((((((.....(((.((((((.....))))))))))))))))))(((((.---(((((-((((........)))))))).)---.)))))..............(((.(((.....((((((.(((.....)))))))))...))).)))))))))))........((((((((.((((((((...(((.....)))...)))))).)).))))))))..((-(((((((((.......)))))))))))........(((..(.(((((((...((((...))))...))))))).))))........((((((((.....((.(((((((....))))))).))))))))))............(((((((..((((((((....)))))).))..)))))))..((((((((..((((...(-..((((--((((((((.....(((((...))))).))))))))))))..)...))))..))).))))).......(((((((((.((((.(((......))).))))..)))))))))...............(((((..((((...))))...)))))............((((((..(.((((....)))).)..))))))...................(((((((((((.((......)))))))))).))).......((((...((........))...))))(((((((((...((((((((--------....))))))))----------------...))--)))))))....----...((((.(((....(((((....)))))....))).)))).((((((((..----.---.....---------))))))))..........(((((---.((((...---...))))...)))))......(((((.((((....((((..((.(((...))).))..))))....)))).))))).((((((((..(.(((((((((......))))..))))).)..)))))))).....(((((..((((((...))))))))).))......(((((((((.((.......((..-(((......))).)).....)))))))))))......(((.(((((((.((.(((.(((......)))))).))...))))))).))).........((((((...((((......)))).....))))))((((((.............)))))).......((((((((((...)))))))))).......((....((((....))))....))(((((((.((((....)))).)))))))(((((.....)))))......................(((((((((..((((((((((((((......)))))))...)))))))...........))))))))).........(((((((.(((((..((((((((.((((((((........)))))))....).))))))))...)))))))))))).....(((((((....(...(((((((..(((....)))..)))))))...)......)))))))((((((((((.(((((.((((....))))..)))))))...))))))))........(((..((((((...)))))).....)))...........((((((..........))))))....((((.(.(((((.(......).))))).).))))(((((.((((......)))))))))......(((....)))....((((((((((((((((((..................---.........(((..((......))..)))...))))))))))......))))))))((((((((((...)))))))))).......((((.((((((((....))))))).).))))..(((((((....).)))))).(((((...)))))...((((.((((((.((((((.....)))))).)))))).))))..............((((.......))))(((((((((((...)))))))))))......(((((.....)))))...(((...(.((((((((....(((((....))))).....)))).)))).)...))).((((((((.........((((......)))).......)))))))).............((((((((((....))))))).)))..............(((.((((.......)))).)))......((((.(((((......(((((......)))))))))).)))).....((........)).((((((.((..(((((((((......))))))))).)).))))))........(((((((........))))))).((((((((.(((((((((((....)))))))).)))..)))))))).............((((((..((.((((....))))))....))))))..((((((((((((.((((((((.........))))))))))))))).......)))))(((((((......))))))).(((((......((((((((....))))))))..))))).........(((((.(((....)))..)))).)(((((......)))))((((((.(((((((((....))))))))).)))))).......................(((((((((.....((.((.(((((......)))))))))..))))))))).(((......)))((((((((....))))))))((...(((((.(((((....((((((.......))))))))))))))))....))..........((......))........(((((((..((.....(((........))).......))..)))))))................((...((((((((.((....)).))))))))...))...............(((...........)))......((((......)))).((((.....)))).................(((..((((((.((((.(((((((..(((.....)))..)))))))))))....))))))..))).((...((((((((((...((........)).))).)))))))))..((..((((((.(((((((.((((......)))).))))))).).))))).))........((((....((((((((....)))))))))))).........((..((((((.((.(......))).))))))....))........(((((((.....((((.(......)))))....))))..)))....(((((((((((((.....((((.......))))...)))))))))))))...............................(((...(((((...........))))).)))...((((<...))))>.((((....))))((((((((((............))))))))))...................((((((((....(((((((((((((....)))))))))...))))...))))))))..........-.....((((((((....))))))))((((.(((((((......)))))))....)))).....................(((((...(((.((((.(((((((((...))))))))))))).)))...)))))......(((((((.(((.(((((........)))))..)))))))))).........(((.(((((((..........)))))))..)))((((.((......)).)))).........((((....))))...((((.(((..((((((....))))))..))).))))...............(((((((...)))))))(((((((..(((((.....))))))))))))....................(((((..((((..(((((((..(((.....))).))))))).))))..)))))((.(((.((((..(((..........)))..)))).))).))(((((.((((((........)))))))))))(((((((((..((......)))))))))))...(.((((((..((....(((((........(((((((((((.((((((....((......)).....)))))).)))).)))))))....))))).......))..)))))).)......((((((..((..((((.(...).))))..))...)))))).((((((((.((((.(((((.........))))).)))).....))))))))((((..((.(((((((((((..(..(((((.((.(.((((((....)))))).).))))))).)..)))).))))))).))..))))(((....(((((.(((.((((.(((((....))))).))))))))))))....))).(((((((((.......)))))))))........((((((...)))))).....(((((((.(((((......))))))))))))......................((..((((((((...................(((((.((((((((.(((......))))))))))).)))))..))))))))..)).........(((.....)))((((((..(((((......)))))..))))))((.((((((.(((((((.....)))).))).)))))))).(((((((.....))))))).((((....)))).......((.((((.((((.....)))).).))).)).((.((((((.((((((((((((((((((((....)))))))).)))))))))))).))..))))))(((((((.(.((((((...((((....))))...))))))))))))))...((...))...........(((.(..((((((...(((...)))...))))))..).)))(.(.(..(((((((((((.(((((.(((...((((((((((.....)))).))))))...))).))))).....)))))))))))..).).)......(((((........))))).....((((..((.((((((((...)))))).....)).))..))))..........(((.(.((((..(....)..))))).)))..(((((....((((((.(((....)))))).....)))...))))).......((..(((((((((((......).))))))))))..)).......((((((..........))))))...(((.(((((..........))))).)))...........((((((....(((.(((((...((((....))))...))))))))...)))))).....(((((.(((.(((..((((((((.(((.((((..(((....)))..))))..))))))))).))..))).))-).))))).........(((((((....)))...))))...((..(((....)))..))..((((((((((...((((((((((....))))))..))))....))))...))))))........(((((((.((..(((.....))).)).))))))).(((((....)))))(((((..(((.............)))...)))))......((..(((.((..(((((((((.((....)).)))))))))..)).)))..)).............((((((....((.....))....))))))..(((((((....))))).)).............((((((......))))))..((((((((..((......)).))))).)))...........(((..(((((((((.....(((.((((....)))).))).....)))))))))..))).......((((.((....((.(((((((((.....)))).))).)).))...)).))))........((((((...((((...))))..))))))........((.(((((((((((((((.((((....)))).))))).))...)))))))).)).(((((((.((((((((...)))))))).)))...))))......((((((((.((((....))))...))))))))((((((((((...............((((((((((((((.((........)).)))))...)))))))))))))))))))(((((..(((((((.(((.((((...)))).)))))))..)))..)))))..((((((..(((.((((..((.(((((.((((....)))).)))))...))..)))).)))..)))))).......((........))..((((((((...............)))))))).....(((((..(......)..)))))...((((........))))...........(.(((((.(((.....))).))))).)..(((..(((...((((.((((..((((.((.......)).))))...)))).)))).....)))..)))...........((((...((((((.....))))))...))))....((((((.....))))))....<<<((((.>>>....((((((..(((((((...(((((((..(((((((((.((.(((....))).)))))))))))....))))))).....)))))))))))))...........))))(((((........<.....((...((((((((.....)))>)).))).))....)))))....(((.((((.(((....))))))).)))........................(((((.((.((......)).)))))))............(((..(((.((..........))))).))).(((.((.(((((...........(((((.......((((...)))).......)))))))))))))))((.(((((..((.........))..)))))))..(((..((((((((((((((((......))))))))..))))))))....)))....(((((.(((((((((..........)))))))))))).))......((((.((((.(.((..(((((...))))))).).))))))))....(...((((((((((...........))))))))))...)..........((.((((.((((.((((....))))...)))).)))).))....(((..((...(((((((((((.....)))))))))))..))..))).((((((....))))))....((((.<(((((<............))))).))))..(((((.((....))))))).....>.....>.(.((((((....)))))).).....((((((....)))))).......((((((.((((((.((.((((((..(((.....)))..))).)))))))))).).))))))......((((....(((((.((......))...)))))..)))).............((((((.....((.((.((....)).)).))...)))))).........(((((((((((((..((((.(......).))))..)..))))))).)))))...((((....((((.((((((.(((.((((((((......)))))))).))))))))).))))....))))..(((...((((((...((((((((...)))))).))))))))....))).((((((.(((.(((((((((((((..(((....)))..)))))))).)......)))).))).)))))).......((..(((((..(.....)..)))))..))...........((....((..(..(((((........)))))..)..))....))(((....))).((((....))))((((.(((((.(((......))).))))).))))..........<....(((((>..((......))<<<))))).>>>.((((...((.(((((((((.((((((((((((.....(((((((.(((((.....))))).)).)))))...))))))))))))))))))))).)).))))..((((.(((.(((((((((......)))).))))).)))))))....(.(((((((((((........)))))..))))))<)(((((((((((((.((((.(((((((......)))).))).))))))))))).)))))).>...........(((((((......)))))))(..((((((......)))).))..)..........................................((((((((((((((....))))))..))))))))...........((((((..................))))))...(((......))).............(((((((((.((((....((((....))))...))))))))))).))........((((...(((........).))...))))........((((.((((((((((((......)))))))).)))).)))).((.(((...))).)).((.(((.(((.((((........))))))).)))))............(((((((.((((.......)))).))))))).............(((((((((.......)))......))))))...........(((...(((...((.(((((((.((.....)).))))))).))...))).....))).....(((((....))))).............................(.....)...((..........)).(((((.((((((((..........((((((...((.((((..(((.((.....)).)))....))))..))...))...)))).)))))))).)))))..........((((((....))))))...(((.(((((....))))).)))((((.(((((((.((((....)))).).....)))))))))).....((.(((...(((.....((((.....))))...)))...))))).((((...(((((..(.(((.....))).)..))))).)))).....(((.(((((((.((.......)).))))))))))............((((((((((....)))))))..)))..........(((((((......)))))))........(((((.((((............)))).))))).......(((((..((((((.(((.((((((...)))).))...))).))))))...)))))(((((((((..(((((...)))))..)))))))))..............(((((.((((..((....))..)))))))))......((((......))))......((((.((((((.((.((((...(((....)))..)))).)).)).))))........))))...(.(((((((.((((..((((((((....(........)...))))))))......)))).))))))).).................(((.((((.(((.........(((((......<.)))))......))))))).>)))((((.(((((.((((...)))).)))))))))((((..(((((((((....)))))))))..)))).....((((((......)))).))((((((((((((...))))))).)))))........((.((((...(....)...)))).)).......-.(((.(..((((((.((.(((((.((.((....)).)).))))).)).))))))..).)))...((((.(.(((((....(((.....))).......))))).).).)))..(((((.(((((((((((((.(.(...((((....(((((...((((.....)))).))))))))))...))))))))))....)))).)))))......((((..((((((....)))))).))))........(((.((((......)))).))).....(((.(((.(((((...)))))))))))........((((((...(((.((((((...))))))..)))...))))))(((((....)))))..((((((((.(((.((((....)))).))).-..............))))))))((((((((.((.....))))))))))(((((((((((((....)).))).))))-)))).(((.((-(((...(((.....)))..)))))..)))(((((............))))).((((((((((.(.(((.......))).)..)))))))))).(((((.(((((...(((((((((.((((.......))))))))))).))....))))).)))))....(((((...(((...(((..(((....)))..)))...)))...)))))((((...(((((.((((.(((((.......))))).)))).)))))..))))...((((((......(((((((.(((((<...)))))...)))))>))..))))))...........((((((.(((((((((((....).)))).)))))).))))))........((.....((((....))))......))...........(((((((((...((....))...)))))))))................(((((((..((..((((((((.(((...)))))))))))..)))))))))......((((((.(((((((((((((.((((.((((((..((...))..))))))...................)))).)))))).)))).)))))))))....(((((.((((................)))).)))))..(((.((((.....)))).)))....((((((.((...........))..))))))((((((.......((((.((((((.......))))))..))))))))))......((((.............))))........(((..(((((.((((((((.....))))..)))).))))).)))(((((((..((((.((((((.(((.(((....)))...))).)))).))))))))))))).((..(.((((((.(((.(((......))).))))))))))..)).((((((((..(((.(((((.......))))))))...).))))))).((..((((((.(((.(((.....(((((.((((((((....((.(((...((....((((((((....)))))))).....))....)))))...)))))))))))))...........))).)))...))))))))...................(((((((.((.(((........))))).))))))..)..((.(((((((...((((.......))))...))))))).))...(((((((....)))))))...(((((((((.......)))))))))......(((.((((..(((((.((((((((((....))))...))))))))))).)))).))).((((((((((((((((.........))).)))).....)))).)))))..........((((((....((((((((...))))))))...)))).)).....(((.((((((.((((((((((((.....((((.((.((.((...........)).)).)))))))))..)))))))))..)))))).)))......((.((((((..((.((((((...((((((....))))))))))))))...))))))))...........((((......))))(((((....)))))....((......))(((((((((((...(((.......)))...)))))))))))((((.....))))........((((((....))))))....(((.((((...)))).)))....((........))..((((((((.((((.....))))...)))))).))..............((.(((((.....))))))).(((((.(((((((((.(((.....)))..)))).)))))..)))))....((((((.(.((((....)))).)))))))..............((((...(((.....)))...))))....((....)).(..(((((..((((((((.(....((((...))))))))))))).)))))..).....(((.((......(((((((.((((....)))).)))))))....)))))((((...))))((((((((.-...)))))))).............((((....((((((((((((....)))))))).))))....))))..........(((.(((((......(((((.....)))))....)))))))).((((....))))...((((((((((.......))))))))))............((...(((((.(((((((((((.(((...((((...(.((((....)))).)))))))))))))))).))))))))....))..........(((((((......)).))))).(((((......((......))....)))))(((..(((((((...(((...)))...)))))))..)))................(((..((((((........))))))..)))..........((.((((....))))))....(.(((((((((...((((.......))))...)))))..)))).)(((((((((((((.((((((...)))))).)))))))).)))))....(.((((.((.((.((((.......)))))))).)))).).((...(.(((((.(.(..(((((((...)))))))..).)..))))).)...)).(((.((((((...((((((((((((((.(((((.(((((((....))).))))))))).)))).........)))))..................)))))...)))))).)))......((((((((((((((((((.((((.(((((....))))))).))...)))).)))).)..........)))))))))..((.((((...((((((((.(........).))))))))....)))).)).............(((((((((...<(((......)..>))...............)).)))))))...(((((..((.((((.(........).)))).))..))).))......(((((((((..((.(((......))))))))))..))))............(((((..((((((((..(((.....))).))))))))..)))))(((......)))....(((...(((((....))..)))..)))..............((((((((((((((((...)))))......)))))))).)))........(((.(((((((...))))))))))..((((.(((((((((((((....))).))))))...((.......)).((((.((((((.((((.((....)))))).))))))))))...))))))))((((.(((((((....).))))))))).).......(((.......)))....(((..........)))........(((....)))...........(((((((((.((((((..(((((((...(((((.....))))).....)).)))))..))))))))))))))).....((((((((...(((((((((((((((((((((((..((......)).)))))..))))))))))))))......................)))).....))))))))...(((((((((((....))))))).))))(((((.....)))))(((.......))).......((.((((((..(((.(((....))).)))..))))))))..........((.(((.((((.......)))).))).))......(((.((((((((((((((((..(.((...((((...))))...)).).))))))))))...)))))))))(((.......(((...)))......)))(((((((.(((...(((...)))..)))))))))).((((((((.....))))))))..((((.((((....)))).))))(((((((.....((((..(((((.......((.((((((((((((((....))))))).))))))).))..))))).))))..)))))))..................(((<<<.)))(((.((((...)))))))...>>><..(((.......)))((>(((((.(....))))))))........((((......))))..(((((((........)))).....))).....((((.(((((.....))))).))))((((.......))))........(((((....(((((((((...))))))))).......)).)))..........((((.(((((((.((((.......))))).)))))).))))...((((..(((.((((..(((((.((((.....))))..)))))..))))))).))))...(((((((((.((((((((....)))))).)).))..................)))))))..........(((((....((((((....))))))...))))).........((((((((((((.((((........)))).))))).))....))))).(((((....((...(((....(((.(((.......((((((((((.....))))))))))...........))).)))...)))...))....)))))...(((((.(((.(((((((.....(((((....)))))...)))))))....))).))).)).........((((((((((((.((((......))))...)))))).....))))))...((((((((.(((...((((....)))).))).)))))))).............((..(((((((.((..(((......))).))))))))))).((((..(((.((.((((((((.((((.(.((((....)))).).)))))))).))))..))..)))..)))).(((((((...)))))))............(((((((((...(((((...))))).)))))))))................................(((...((((((((.(.(((((.....)))))).)))).....)))).))).....................(((((((((((.((((.((((((.(((...)))...))))))..)).)).))))).))))))....((((........))))((((..(((((((((..((.........))..))))))..)))...)))).(((((((((((...)))))))))))((((((((..((((((((.(((((....)))))..)))..)))))..))))))))..........((((.((((((..((((..(((....(((((.......((((.....))))......)))))......)))....))))..)))))).))))......((....)).........(((((.(((((..(((((((.((((..(((((...)))))..)))))))).)))..)).)))..)))))...(((((((......))))))).....((.((((..((((.........))))..))))..))......(((((((((((((((....)))))..))).)))))))......((((.((......((((......)))).....)).))))..(((((.(.((((((.((..(((((((......))))))))))))).))))))))..(((((((((((...(((((.......)))))....))))))..))))).(((((((.(.(.(((...((....))...))).).).)))))))(((((((...((((((((.((((.(((.((((((...)))))).))))))).)))))))).)))))))(((((((((...(((((((((((.....))).).)))))))..))))))).))..(((((....)))))..((......)).(((.(((((.((((.....((.(((((...)))))..))......)))))))))...))).........((((.(......).))))...(((((((.(((..((((...)))).))))))))))....((((((((((.((......)).))))))))))..........((((.......))))........((((((((((.((.(((.((((...))))))).)).)))))))..)))((.(((.((((...((((((((....))))))))...)))).))).))....((((..(((((.(..(......)..).)))))))))........(..(((((.(((...(((((.....)))))...))).)))))..).....(((((..((.(((((((((((......)))))).)))).).))..)))))..........((.((((((......))))))))...((((((.(((.(((.........))).))).))))))............(((..((((((((......)))))...)))..))).........................(((.(((((...((((((((...)))).))))...))))).))).............(((((..(((((.((((..(((.........)))...)))).))))).))))).(((((((.(((((((((.(((((((((...((.((((((...)))))).)).))))))))))))))...)))).)))))))..(((.(((((((((.(((....)))))))))).)).))).......((((.............<<..........))))>>....................((..((((((((((.(((((.(((............))).)))))))))))).)))..))...((((..((((((((((...)))))))))).))))....(..((.(((((((...((.(((((........))))).))..))))))).))..)....(((((.(((.(((((............)))))))))))))................((((((((((.....)))))))))).....((((.(.((..(((.....)))..)).).))))((((((.((((..((((((.(..(((.(........))))..).))))))..)))).)))))).............(((((..........))))).......((((((((((........................((((((.((((((......))))))))))))))))))))))......(((((((((((((....)))).))))).))))...(((((.......(((...))))))))((((.(.(((.((......))))).).))))..((((((((..(((((((.((((....)))))))))))..))))))))....(((..(((.((((((.......(((((.((((((....)))))))))))....)))))).)))..)))...((((((.(((..((((((((((((((((((((((((((((..(((..(((((...)))))))))))))))).))).)))))))).)))))...)).))..))).)))))).(((((..((((((.(((.....))).))))))...)))))(((((((((((.(((((((((((...........).))))).))))).).)))...))))))).......(((((.((((...........)))).)))))...........((((((((((.....(((((((...)))))))...))))..)))))).....((((.(((.((((((......)))))).)))))))((......))..(((..(((.((((((((.((((((...)))))).)))))))).))).)))....(((((..((((((((...)))))))---)...))))-----)...----..((-((((((...--)))))---------.(((((((.......-----....----.....................-.)))-))))...........-....)))..........((((........)))).((((.((((........)))).)))).....((..((((((.....(((.......(((((((((.((.......))...))))))))-))-)-)---.....))))))..))...........(((((((....)))))))........(((((......))))).....((((((((.((((((.(((((((..(((...)))..))))))).)))).))...)))))))).................(((((((.(((...............))).)))))))((((..((((..(((--((..........))))).)).--))..)))).((((((...(((.((((..(((((---.(((((((....)))))))...)))))...---------)))).)-))))))))......((((((..-......))))))...........(((...)))....((((((.(((((((..................)))))))))))---))(((((((......))).))))(((((.((....((((((........))))))...)).)))))((((....)))).....(((((((((..(((((....((((.((......))))))..)))))..)))))))))........((((((..((((....))))))))))......((((((......)))))).....................................(((((...)))))...(((((((((.....(((...)))....))))))))-)..........((......))...(((((...........((((((..((((.((.........)).))))..))))))).))))....(((.((((((.((((.....)))))))))).)))...........((.((...((....)).)).)).((((((((((((((((((...)))))))))).)))).)))).......................(.(((((.......((((...)))).......))))).).......(.(((((..((....((((((....))))))..))..))))).).((((((.((.(((..(((((......)))))..))))))))))).((((((((.(((((((...((.(((.(((((((.....)))))))))).))........................)))))))))))))))((((.(((((((.....((((((((..(((((((...))))))).)))).))))......)))))))))-))..(((((((((((.......)))).....--.........)))))))...--.............((((..((((((((....)))--.-)))))..))))........(((((....)))))((....)).........(((....)))((((((.((((((.......)))))).)))..)))....((((..((((((......((((.....)))).....))))))..)))).................((.(((((((((.............))))))))).)).................((((.(((...))).))))...........((((((..(((((........)))))))))))((((..((((((((((((((...((((......))))...)))))))......)))))))...))))...(((((((((((....................((.(((.....((((((((.....(((........))).....))))))))..)))..)).)))))))))))....((((((.((.(((....)))))))))))....(((((((((......)))))))))...................((......(((..((((((((-((-((.(((.........)))).)))))))))))..).))....))..................................((((..(((..............(((....))).............)))..)))).......(((((.((((.(((((...))))))))))))))((((....))))(((((((....))))))).......(((((...((((...........))))...)))))((((...((((((......(((((((.........)))))))......)))).)).)))).......((((((((.........)))))))).....(((((((..(((((((((((..(.((((((.(((.(((((..(((((((.(((((((.....)))))))..))))))).)))))......))).))...............)))).)..)))))))))))..))..)))))..(((((((((..((((.((.....(((...........))))).))))..)))))))))....................(((((((-(.....((((.((((((....)))))).)))).))))))))..(((.((.(((....(((((<<(((((..>>)))))..)).)))......))).)).)))..........((((((...))))))..........(((((((.................)))))))......((.....)).........(((..(((((.((((...(((.((...)).)))...))))..)))))..)))(((((.(((((((.........((.((.(((....))).))))...))))))))))))...........(((.((((((((...)))))))))))(((.(.(((((((..((((((((((.(((((((....))))))).......))))).))))).))))))).)<)))((((.......(((....))).......))))...>....((((.((((....)))).))))(((((......)))))..(((.((.((((((((......)).)))))).)).)))...(((((....)))))((((((((((((.(.(((....))).))))..))))..))).)).............(((((((((..((......(((((((.((((......))))))).))))))..))))))))).....((((((((((.............))))))))))........(((((.(.((((.....)))).).)))))((((((.(((((((((....)))).))))).))))))......((((((......(((.......))).....))))))..................((((((.(((((....))))))))))).....(((.((..((((....))))..)).)))....(((((.(((....(((.(.(((((...))))).).)))...)))...)))))..((((((....(((((....)))))..).)))))..............((.((((((.(((.((((((.(......))))))).))))))))).))..((((.(....<.(((......))))>)))).((((.((((..(((((((((((....))))))).)))).)))).))))...(((((((...((((((((((....)))))...)))))...)).)))))..((((((((((((.-..)).))))))))))......(((((..(((.................))).)))))...(((((......)))))..(((((((...((((((.(((((((...((((((.(((((....(((.....))).)))))..))))))))))))).................))))))...)))))))...(((((......((((..((.....))..))))..))))).............(((((..((....(.(((..((((....))))..))).)....))..)))))....(((......)))..............................((((((((((((....)))))))))))).....((((((...(((.(((..(((((......))))).))).)))...)))))).((((((.(..........).)))))).......(((((.(((((((((.....)))))))))))))).........((((((((((...)))))))))).......((((((((.(.(..((((((((((...))))))))))..).).)))))))).((((((((((..((((((((......))))))))..)).))))))))....((((((((((((((((.....))))))))))...))))))(((.(((((((..((((((((((.(((((...))))).))))))...))))))))))).)))..........(((.(((((((((..((((((....((((....))))..))))))..))))))))).)))...........((((........))))((((.((((((((((......)))))))))).)))).((((((((..(((((((((........))))))))))))))))).......(((((((.....((((((...))))))......))))))).....((((((.(((...))))))))).......(((.((((..(((((((......)))))))...)))).))).......(((.(((((((...---)))))))..))).....((((((((((((((((........))))))...).))))))).)).........---((....))......((((((((....))))))))..((((((...))))))..........((((((((....))))))))....(((......))).........(((((...((((((.((....)).))))))..))))).......(((((((..((...((((((.....)))))).))..)))))))((((((((...((....)).))))))))..(((((((.(((((((((((.(((((((((((((.(((....(.((((.(((.(((((...))))).)))..)))))...))).)))).)))).))).))))))))).)))).)))))))...............((..(((..((((((.....)))))).....)))..))...(((((((((..(((..(..((((((((((.((...(((.....))))).))))).))))).)..)))..))))))).))((((.((.(.((((((((.....((...(((((..((((((((..((((.((((((............))))))))))....)))))))))))))))))))))))).))))))..((((((((.(((.(((...(...............).))).))).)))))...)))(((((..(((((((.((((.(.((((..(((((((((...))))).)))))))).)..).)))...)))))))))))).......(((((((((....(((.((.((((....)))).)))))............)))))))))................(((((((.(((((((....))))))).)))).))).............((((.(((((-------.............))))).))))(((((((.(.((((((..(((((.....)))))..)))))).).)))))))....((((((((((....))))))))))..(((..((((((.((.(.......))))))))))))................((.(((.....))).))...(((..((...((((.......))))...))..)))((((.(((((.....)))))..))))..........((.((((((.....)))))).)).....(((((.((((((.---((---((((.((((.((.....((((((((...((((.(((((.((((((...))))))))))).)).))....))))))))......)).))))..))).....))))))))).)))))......((((......))))...(..(((((.((((((......(((((.((((((......)))))).)-)))))))))))))))..)...---.---.(((((..(((((.((....)).---)))))..))))).......(((((((((-(((((((((......))))))))).))))))..)))......(((((((........)))))))....((((....(((.((((((((((((........))))-------))))))))...))).....)))).....(((((..(((((.((((((.((.(((((...)))))))))))))))))))))----)).-.---.((((((((.((((....))))......---........))))))))....(((((...)))))((((((((((.---(((.....))).)))).))))---)).-.......(((--((.((((((...((((((((((((...))))))...))))).)...)))))))))))..((.((((((---.....(((.(((((.....))))).))))))).)).)).((((......)))).........((((.(((.((((((((((((.((((.........)))))))))).................))))))))).))))...(((............)))..((((..((((...(((....)))...))))..))))........(((((....(((.....)))...)))))....(((((....(((((((((<....))>)))))))..)))))...........((((((((.((.(((((....))))).)).)).))))))((((...)))).......(((((((((.........))))))))).(((((((......(((.(((........................))).)))))))))).........((..(((....)))..))..((((....)))).......(((....)))..(((((..((.(((((((((((.(((......))).))))).))))))..)).))))).........((((((...(((((((.(((((((((((((.........................(((((.((((((...)))))).))))))))))))))))))..)).)))))....))))))((((..((.((((((...((((...........))))........))).))).)).))))(((((((((((...)))))))))))....((((.(((((...(((((................))))).)))))))))(((((.........((((((...)))))))))))......(((((((........))))))).......(((..(((((((....)))))))..)))((((....((((((....)))))).))))...(...(.((((......)))).)...)(((((..((((....)))))))))....((((((.......))))))..............((((...((((.....))))...))))..........................((((....))).)...........(..(((......)))..)......((((.((.((((((.((((....))))...))))))))))))(((((.((((((.(....)))))))...)))))......((((((.((------..((((......))))..))...--)))))).......((((((..((.(((((((((((..(((...((......))...))).))))))))))))))))))).((((....)))).((((((((((.((....))..))))))))).).......((((((((((.(((..(((.(((.....(((((((((....((......((((.((.(((((((((.(..((.((.(((.......))).)))).).))))).))))...))..).)))........)).....))))))))).....))).)))..)).).)))))......))))))))))).)).)))))-------.))))))))............------------...........
>hCoV-19_England_MILK-B3D791_2020_EPI_ISL_704698_2020-11-01_Europe:
AUUAAAGGUUUAUACCUUCCCAGGUAACAAACCAACCAACUUUCGAUCUCUUGUAGAUCUGUUCUCUAAACGAACUUUAAAAUCUGUGUGGCUGUCACUCGGCUGCAUGCUUAGUGCACUCACGCAGUAUAAUUAAUAACUAA-U--UACUGUCGUUGACAGGACACGAGUAACUCGUCUAUCUUCUGCAGGCUGCUUACGGUUUCGUCCGUGUUGCAGCCGAUCAUCAGCACAUCUAGGUUUUGUCCGGGUGUGACCGAAAGGUAAGAUGGAGAGCCUUGUCCCUGGUUUCAACGAGAAAACACACGUCCAACUCAGUUUGCCUGUUUUACAGGUUCGCGACGUGCUCGUACGUGGCUUUGGAGACUCCGUGGAGGAGGUCUUAUCAGAGGCACGUCAACAUCUUAAAGAUGGCACUUGUGGCUUAGUAGAAGUUGAAAAAGGCGUUUUGCCUCAACUUGAACAGCCCUAUGUGUUCAUCAAACGUUCGGAUGCUCGAACUGCACCUCAUGGUCAUGUUAUGGUUGAGCUGGUAGCAGAACUCGAAGGCAUUCAGUACGGUCGUAGUGGUGAGACACUUGGUGUCCUUGUCCCUCAUGUGGGCGAAAUACCAGUGGCUUACCGCAAGGUUCUUCUUCGUAAGAACGGUAAUAAAGGAGCUGGUGGCCAUAGUUACGGCGCCGAUCUAAAGUCAUUUGACUUAGGCGACGAGCUUGGCACUGAUCCUUAUGAAGAUUUUCAAGAAAACUGGAACACUAAACAUAGCAGUGGUGUUACCCGUGAACUCAUGCGUGAGCUUAACGGAGGGGCAUACACUCGCUAUGUCGAUAACAACUUCUGUGGCCCUGAUGGCUACCCUCUUGAGUGCAUUAAAGACCUUCUAGCACGUGCUGGUAAAGCUUCAUGCACUUUGUCUGAACAACUGGACUUUAUUGACACUAAGAGGGGUGUAUACUGCUGCCGUGAACAUGAGCAUGAAAUUGCUUGGUACACGGAACGUUCUGAAAAGAGCUAUGAAUUGCAGACACCUUUUGAAAUUAAAUUGGCAAAGAAAUUUGACACCUUCAAUGGGGAAUGUCCAAAUUUUGUAUUUCCCUUAAAUUCCAUAAUCAAGACUAUUCAACCAAGGGUUGAAAAGAAAAAGCUUGAUGGCUUUAUGGGUAGAAUUCGAUCUGUCUAUCCAGUUGCGUCACCAAAUGAAUGCAACCAAAUGUGCCUUUCAACUCUCAUGAAGUGUGAUCAUUGUGGUGAAACUUCAUGGCAGACGGGCGAUUUUGUUAAAGCCACUUGCGAAUUUUGUGGCACUGAGAAUUUGACUAAAGAAGGUGCCACUACUUGUGGUUACUUACCCCAAAAUGCUGUUGUUAAAAUUUAUUGUCCAGCAUGUCACAAUUCAGAAGUAGGACCUGAGCAUAGUCUUGCCGAAUACCAUAAUGAAUCUGGCUUGAAAACCAUUCUUCGUAAGGGUGGUCGCACUAUUGCCUUUGGAGGCUGUGUGUUCUCUUAUGUUGGUUGCCAUAACAAGUGUGCCUAUUGGGUUCCACGUGCUAGCGCUAACAUAGGUUGUAACCAUACAGGUGUUGUUGGAGAAGGUUCCGAAGGUCUUAAUGACAACCUUCUUGAAAUACUCCAAAAAGAGAA--AGUCAACAUCAAUAUUGUUGGUGACUUUAAACUUAAUGAAGAGAUCGCCAUUAUUUUGGCAUCUUUUUCUGCUUCCACAAGUGCUUUUGUGGAAACUGUGAAAGGUUUGGAUUAUAAAGCAUUCAAACAAAUUGUUGAAUCCUGUGGUAAUUUUAAAGUUACAAAAGGAAAAGCUAAAAAAGGUGCCUGGAAUAUUGGUGAACAGAAAUCAAUACUGAGUCCUCUUUAUGCAUUUGCAUCAGAGGCUGCUCGUGUUGUACGAUCAAUUUUCUCCCGCACUCUUGAAACUGCUCAAAAUUCUGUGCGUGUUUUACAGAAGGCCGCUAUAACAAUACUAGAUGGAAUUUCACAGUAUUCACUGAGACUCAUUGAUGCUAUGAUGUUCACAUCUGAUUUGGCUACUAACAAUCUAGUUGUAAUGGCCUACAUUACAGGUGGUGUUGUUCAGUUGACUUCGCAGUGGCUAACUAACAUCUUUGGCACUGUUUAUGAAAAACUCAAACCCGUCCUUGAUUGGCUUGAAGAGAAGUUUAAGGAAGGUGUAGAGUUUCUUAGAGACGGUUGGGAAAUUGUUAAAUUUAUCUCAACCUGUGCUUGUGAAAUUGUCGGUGGACAAAUUGUCAC--CUGUGCAAAGGAAAUUAAGGAGAGUGUUCAGACAUUCUUUAAGCUUGUAAAUAAAUUUUUGGCUUUGUGUGCUGACUCUAUCAUUAUUGGUGGAGCUAAACUUAAAGCCUUGAAUUUAGGUGAAACAUUUGUCACGCACUCAAAGGGAUUGUACAGAAAGUGUGUUAAAUCCAGAGAAGAAACUG-GCCUACUCAUGCCUCUAAAAGCCCCAAAAGAAAUUAUCUUCUUAGAGGGAGAAACACUUCCCACAGAAGUGUUAACAGAGGAAGUUGUCUUGAAAACUGGUGAUUUACAACCAUUAGAACAACCUACUAGUG---AAGCUGUUGAAGCUCCAUUGGUUGGUACACCAGUUUGUAUUAACGGGCUUAUGUUGCUCGAAAUCAAAGACACAGAAAAGUACUGUGCCCUUGCACCUAAUAUGAUGGUAACAAACAAUACCUUCACACUCAAAGGCGGUGCACCAACAAA-G--GUUACUUUUGGUGAUGACACUGUGAUAGAAGUGCAAGGUUACAAGAGUGUGAAUAUCACUUUUGAACUUGAUGAAAGGAUUGAUAAAGUACUUAAUGAGAAGUGCUCUGCCUAUACAGUUGAACUCGGUACAGAAGUAAAUGAGUUCGCCUGUGUUGUGGCAGAUGCUGUCAUAAAAACUUUGCAACCAGUAUCUGAAUUACUUACACCACUGGGCAUUGAUUUAGAUGAGUGGAGUAUGGCUACAUACUACUUAUUUGAUGAGUCUGGUGAGUUUAAAUUGGCUUCACAUAUGUAUUGUUCUUUUUACCCUCCAGAUGAGGAUGAAGAAGAAGGU---GAUUGUGAAGA---AGAAGAGUUU---GAGCCAUCAACUCAAUAUGAGUAUGGUACUGAAGAUGAUUACCAAGGUAAACCUUUGGAAUUUGGUGCCACUUCUG---CUGCU-CUUCAACCUGAAGAAGAGCAAG---AAGAAGAUUGGUUAGAUGAUGAUAGUCAACAAACUGUUGGUCAACAAGACGGCAGUGAGGACAAUCAGACAACUAUUAUUCAAACAAUUGUUGAGGUUCAACCUCAAUUAGAGAUGGAACUUACACCAGUUGUUCAGA-CUAUUGAAGUGAAUAGUUUUAGUGGUUAUUUAAAACUUACUGACAAUGUAUACAUUAAAAAUGCAGACAUUGUGGAAGAAGCUAAAAAGGUAAAACCAACAGUGGUUGUUAAUGCAGCCAAUGUUUACCUUAAACAUGGAGGAGGUGUUGCAGGAGCCUUAAAUAAGGCUACUAACAAUGCCAUGCAAGUUGAAUCUGAUGA-UUACAU--AGCUACUAAUGGACCACUUAAAGUGGGUGGUAGUUGUGUUUUAAGCGGACACAAUCUUGCUAAACACUGUCUUCAUGUUGUCGGCCCAAAUGUUAACAAAGGUGAAGACAUUCAACUUCUUAAGAGUGCUUAUGAAAAUUUUAAUCAGCACGAAGUUCUACUUGCACCAUUAUUAUCAGCUGGUAUUUUUGGUGCUGACCCUAUACAUUCUUUAAGAGUUUGUGUAGAUACUGUUCGCACAAAUGUCUACUUAGCUGUCUUUGAUAAAAAUCUCUAUGACAAACUUGUUUCAAGCUUUUUG--------GAAAUGAAGAGU----------------GAAAA--GCAAGUUGAAC----AAAAGAUCGCUGAGAUUCCUAAAGAGGAAGUUAAGCCAUUUAUAACUGAAAG----U---AAACC---------UUCAGUUGAACAGAGAAAACAAG---AUGAUAAG---AAAAUCAAAGCUUGUGUUGAAGAAGUUACAACAACUCUGGAAGAAACUAAGUUCCUCACAGAAAACUUGUUACUUUAUAUUGACAUUAAUGGCAAUCUUCAUCCAGAUUCUGCCACUCUUGUUAGUGACAUUGACAUCACUUUCUUAAAGAAAGAUGCUCCAUAUAUAGUGGGUGAUGUUGUUCAAGAG-GGUGUUUUAACUGCUGUGGUUAUACCUACUAAAAAGGCUGGUGGCACUACUGAAAUGCUAGCGAAAGCUUUGAGAAAAGUGCCAACAGACAAUUAUAUAACCACUUACCCGGGUCAGGGUUUAAAUGGUUACACUGUAGAGGAGGCAAAGACAGUGCUUAAAAAGUGUAAAAGUGCCUUUUACAUUCUACCAUCUAUUAUCUCUAAUGAGAAGCAAGAAAUUCUUGGAACUGUUUCUUGGAAUUUGCGAGAAAUGCUUGCACAUGCAGAAGAAACACGCAAAUUAAUGCCUGUCUGUGUGGAAACUAAAGCCAUAGUUUCAACUAUACAGCGUAAAUAUAAGGGUAUUAAAAUACAAGAGGGUGUGGUUGAUUAUGGUGCUAGAUUUUACUUUUACACCAGUAAAACAACUGUAGCGUCACUUAUCAACACACUUAACGAUCUAAAUGAAACUCUUGUUACAAUGCCACUUGGCUAUGUAACACAUGGCUUAAAUUUGGAAGAAGCUGCUCGGUAUAUGAGAUCUCUCAAAGUGCCAGCUACAGUUUCUGUUUCUUCACCUGAUGCUGUUACAGCGUAUAAUGGUUAUCUUACUUCUUCUUCUAAAACACCUGAAGAACAUUUUAUUGAAACCAUCUCACUUGCUGGUUCCUAUAAAGAUUGGUCCUAUUCUGGACAAUCUACACAACUAGGUAUAGAAUUUCUUAAGAGAGGUGAUAAAAGUGUAUAUUACACUAG---UAAUCCUACCACAUUCCACCUAGAUGGUGAAGUUAUCACCUUUGACAAUCUUAAGACACUUCUUUCUUUGAGAGAAGUGAGGACUAUUAAGGUGUUUACAACAGUAGACAACAUUAACCUCCACACGCAAGUUGUGGACAUGUCAAUGACAUAUGGACAACAGUUUGGUCCAACUUAUUUGGAUGGAGCUGAUGUUACUAAAAUAAAACCUCAUAAUUCACAUGAAGGUAAAACAUUUUAUGUUUUACCUAAUGAUGACACUCUACGUGUUGAGGCUUUUGAGUACUACCACACAACUGAUCCUAGUUUUCUGGGUAGGUACAUGUCAGCAUUAAAUCACACUAAAAAGUGGAAAUACCCACAAGUUAAUGGUUUAACUUCUAUUAAAUGGGCAGAUAACAACUGUUAUCUUGCCACUGCAUUGUUAACACUCCAACAAAUAGAGUUGAAGUUUAAUCCACCUGCUCUACAAGAUGCUUAUUACAGAGCAAGGGCUGGUGAAGCUGAUAACUUUUGUGCACUUAUCUUAGCCUACUGUAAUAAGACAGUAGGUGAGUUAGGUGAUGUUAGAGAAACAAUGAGUUACUUGUUUCAACAUGCCAAUUUAGAUUCUUGCAAAAGAGUCUUGAACGUGGUGUGUAAAACUUGUGGACAACAGCAGACAACCCUUAAGGGUGUAGAAGCUGUUAUGUACAUGGGCACACUUUCUUAUGAACAAUUUAAGAAAGGUGUUCAGAUACCUUGUACGUGUGGUAAACAAGCUACAAAAUAUCUAGUACAACAGGAGUCACCUUUUGUUAUGAUGUCAGCACCACCUGCUCAGUAUGAACUUAAGCAUGGUACAUUUACUUGUGCUAGUGAGUACACUGGUAAUUACCAGUGUGGUCACUAUAAACAUAUAACUUCUAAAGAAACUUUGUAUUGCAUAGACGGUGCUUUACUUACAAAGUCCUCAGAAUACAAAGGUCCUAUUACGGAUGUUUUCUACAAAGAAAACAGUUACACAACAACCAUAAAACCAGUUACUUAUAAAUUGGAUGGUGUUGUUUGUACAGAAAUUGACCCUAAGUUGGACAAUUAUUAUAAGAAAGACAAUUCUUAUUUUACAGAGCAACCAAUUGAUCUUGUACCAAACCAACCAUAUCCAAACGCAAGCUUCGAUAAUUUUAAGUUUGUAUGUGAUAAUAUCAAAUUUGCUGAUGAUUUAAACCAGUUAACUGGUUAUAAGAAACCUGCUUCAAGAGAGCUUAAAGUUACAUUUUUCCCUGACUUAAAUGGUGAUGUGGUGGCUAUUGAUUAUAAACACUACACACCCUCUUUUAAGAAAGGAGCUAAAUUGUUACAUAAACCUAUUGUUUGGCAUGUUAACAAUGCAACUAAUAAAGCCACGUAUAAACCAAAUACCUGGUGUAUACGUUGUCUUUGGAGCACAAAACCAGUUGAAACAUCAAAUUCGUUUGAUGUACUGAAGUCAGAGGACGCGCAGGGAAUGGAUAAUCUUGCCUGCGAAGAUCUAAAACCAGUCUCUGAAGAAGUAGUGGAAAAUCCUACCAUACAGAAAGACGUUCUUGAGUGUAAUGUGAAAACUACCGAAGUUGUAGGAGACAUUAUACUUAAACCAGCAAAUAAUAGUUUAAAAAUUACAGAAGAGGUUGGCCACACAGAUCUAAUGGCUGCUUAUGUAGACAAUUCUAGUCUUACUAUUAAGAAACCUAAUGAAUUAUCUAGAGUAUUAGGUUUGAAAACCCUUGCUACUCAUGGUUUAGCUGCUGUUAAUAGUGUCCCUUGGGAUACUAUAGCUAAUUAUGCUAAGCCUUUUCUUAAC-AAAGUUGUUAGUACAACUACUAACAUAGUUACACGGUGUUUAAACCGUGUUUGUACUAAUUAUAUGCCUUAUUUCUUUACUUUAUUGCUACAAUUGUGUACUUUUACUAGAAGUACAAAUUCUAGAAUUAAAGCAUCUAUGCCGACUACUAUAGCAAAGAAUACUGUUAAGAGUGUCGGUAAAUUUUGUCUAGAGGCUUCAUUUAAUUAUUUGAAGUCACCUAAUUUUUCUAAACUGAUAAAUAUUACAAUUUGGUUUUUACUAUUAAGUGUUUGCCUAGGUUCUUUAAUCUACUCAACCGCUGCUUUAGGUGUUUUAAUGUCUAAUUUAGGCAUGCCUUCUUACUGUACUGGUUACAGAGAAGGCUAUUUGAACUCUACUAAUGUCACUAUUGCAACCUACUGUACUGGUUCUAUACCUUGUAGUGUUUGUCUUAGUGGUUUAGAUUCUUUAGACACCUAUCCUUCUUUAGAAACUAUACAAAUUACCAUUUCAUCUUUUAAAUGGGAUUUAACUGCUUUUGGCUUAGUUGCAGAGUGGUUUUUGGCAUAUAUUCUUUUCACUAGGUUUUUCUAUGUACUUGGAUUGGCUGCAAUCAUGCAAUUGUUUUUCAGCUAUUUUGCAGUACAUUUUAUUAGUAAUUCUUGGCUUAUGUGGUUAAUAAUUAAUCUUGUACAAAUGGCCCCGAUUUCAGCUAUGGUUAGAAUGUACAUCUUCUUUGCAUCAUUUUAUUAUGUAUGGAAAAGUUAUGUGCAUGUUGUAGACGGUUGUAAUUCAUCAACUUGUAUGAUGUGUUACAAACGUAAUAGAGCAACAAGAGUCGAAUGUACAACUAUUGUUAAUGGUGUUAGAAGGUCCUUUUAUGUCUAUGCUAAUGGAGGUAAAGGCUUUUGCAAACUACACAAUUGGAAUUGUGUUAAUUGUGAUACAUUCUGUGCUGGUAGUACAUUUAUUAGUGAUGAAGUUGCGAGAGACUUGUCACUACAGUUUAAAAGACCAAUAAAUCCUACUGACCAGUCUUCUUACAUCGUUGAUAGUGUUACAGUGAAGAAUGGUUCCAUCCAUCUUUACUUUGAUAAAGCUGGUCAAAAGACUUAUGAAAGACAUUCUCUCUCUCAUUUUGUUAACUUAGACAACCUGAGAGCUAAUAACACUAAAGGUUCAUUGCCUAUUAAUGUUAUAGUUUUUGAUGGUAAAUCAAAAUGUGAAGAAUCAUCUGCAAAAUCAGCGUCUGUUUACUACAGUCAGCUUAUGUGUCAACCUAUACUGUUACUAGAUCAGGCAUUAGUGUCUGAUGUUGGUGAUAGUGCGGAAGUUGCAGUUAAAAUGUUUGAUGCUUACGUUAAUACGUUUUCAUCAACUUUUAACGUACCAAUGGAAAAACUCAAAACACUAGUUGCAACUGCAGAAGCUGAACUUGCAAAGAAUGUGUCCUUAGACAAUGUCUUAUCUACUUUUAUUUCAGCAGCUCGGCAAGGGUUUGUUGAUUCAGAUGUAGAAACUAAAGAUGUUGUUGAAUGUCUUAAAUUGUCACAUCAAUCUGACAUAGAAGUUACUGGCGAUAGUUGUAAUAACUAUAUGCUCACCUAUAACAAAGUUGAAAACAUGACACCCCGUGACCUUGGUGCUUGUAUUGACUGUAGUGCGCGUCAUAUUAAUGCGCAGGUAGCAAAAAGUCACAACAUUGCUUUGAUAUGGAACGUUAAAGAUUUCAUGUCAUUGUCUGAACAACUACGAAAACAAAUACGUAGUGCUGCUAAAAAGAAUAACUUACCUUUUAAGUUGACAUGUGCAACUACUAGACAAGUUGUUAAUGUUGUAACAACAAAGAUAGCACUUAAGGGUGGUAAAAUUGUUAAUAAUUGGUUGAAGCAGUUAAUUAAAGUUACACUUGUGCUCCUUUUUGUUGCUGCUAUUUUCUAUUU-AAUAACACCUGUUCAUGUCAUGUCUAAACAUACUGACUUUUCAAGUGAAAUCAUAGGAUACAAGGCUAUUGAUGGUGGUGUCACUCGUGACAUAGCAUCUACAGAUACUUGUUUUGCUAACAAACAUGCUGAUUUUGACACAUGGUUUAGCCAGCGUGGUGGUAGUUAUACUAAUGACAAAGCUUGCCCAUUGAUUGCUGCAGUCAUAACAAGAGAAGUGGGUUUUGUCGUGCCUGGUUUGCCUGGCACGAUAUUACGCACAACUAAUGGUGACUUUUUGCAUUUCUUACCUAGAGUUUUUAGUGCAGUUGGUAACAUCUGUUACACACCAUCAAAACUUAUAGAGUACACUGACUUUGCAACAUCAGCUUGUGUUUUGGCUGCUGAAUGUACAAUUUUUAAAGAUGCUUCUGGUAAGCCAGUACCAUAUUGUUAUGAUACCAAUGUACUAGAAGGUUCUGUUGCUUAUGAAAGUUUACGCCCUGACACACGUUAUGUGCUCAUGGAUGGCUCUAUUAUUCAAUUUCCUAACACCUACCUUGAAGGUUCUGUUAGAGUGGUAACAACUUUUGAUUCUGAGUACUGUAGGCACGGCACUUGUGAAAGAUCAGAAGCUGGUGUUUGUGUAUCUACUAGUGGUAGAUGGGUACUUAACAAUGAUUAUUACAGAUCUUUACCAGGAGUUUUCUGUGGUGUAGAUGCUGUAAAUUUACUUACUAAUAUGUUUACACCACUAAUUCAACCUAUUGGUGCUUUGGACAUAUCAGCAUCUAUAGUAGCUGGUGGUAUUGUAGCUAUCGUAGUAACAUGCCUUGCCUACUAUUUUAUGAGGUUUAGAAGAGCUUUUGGUGAAUACAGUCAUGUAGUUGCCUUUAAUACUUUACUAUUCCUUAUGUCAUUCACUGUACUCUGUUUAACACCAGUUUACUCAUUCUUACCUGGUGUUUAUUCUGUUAUUUACUUGUACUUGACAUUUUAUCUUACUAAUGAUGUUUCUUUUUUAGCACAUAUUCAGUGGAUGGUUAUGUUCACACCUUUAGUACCUUUCUGGAUAACAAUUGCUUAUAUCAUUUGUAUUUCCACAAAGCAUUUCUAUUGGUUCUUUAGUAAUUACCUAAAGAGACGUGUAGUCUUUAAUGGUGUUUCCUUUAGUACUUUUGAAGAAGCUGCGCUGUGCACCUUUUUGUUAAAUAAAGAAAUGUAUCUAAAGUUGCGUAGUGAUGUGCUAUUACCUCUUACGCAAUAUAAUAGAUACUUAGCUCUUUAUAAUAAGUACAAGUAUUUUAGUGGAGCAAUGGAUACAACUAGCUACAGAGAAGCUGCUUGUUGUCAUCUCGCAAAGGCUCUCAAUGACUUCAGUAACUCAGGUUCUGAUGUUCUUUACCAACCACCACAAACCUCUAUCACCUCAGCUGUUUUGCAGAGUGGUUUUAGAAAAAUGGCAUUCCCAUCUGGUAAAGUUGAGGGUUGUAUGGUACAAGUAACUUGUGGUACAACUACACUUAACGGUCUUUGGCUUGAUGACGUAGUUUACUGUCCAAGACAUGUGAUCUGCACCUCUGAAGACAUGCUUAACCCUAAUUAUGAAGAUUUACUCAUUCGUAAGUCUAAUCAUAAUUUCUUGGUACAGGCUGGUAAUGUUCAACUCAGGGUUAUUGGACAUUCUAUGCAAAAUUGUGUACUUAAGCUUAAGGUUGAUACAGCCAAUCCUAAGACACCUAAGUAUAAGUUUGUUCGCAUUCAACCAGGACAGACUUUUUCAGUGUUAGCUUGUUACAAUGGUUCACCAUCUGGUGUUUACCAAUGUGCUAUGAGGCCCAAUUUCACUAUUAAGGGUUCAUUCCUUAAUGGUUCAUGUGGUAGUGUUGGUUUUAACAUAGAUUAUGACUGUGUCUCUUUUUGUUACAUGCACCAUAUGGAAUUACCAACUGGAGUUCAUGCUGGCACAGACUUAGAAGGUAACUUUUAUGGACCUUUUGUUGACAGGCAAACAGCACAAGCAGCUGGUACGGACACAACUAUUACAGUUAAUGUUUUAGCUUGGUUGUACGCUGCUGUUAUAAAUGGAGACAGGUGGUUUCUCAAUCGAUUUACCACAACUCUUAAUGACUUUAACCUUGUGGCUAUGAAGUACAAUUAUGAACCUCUAACACAAGACCAUGUUGACAUACUAGGACCUCUUUCUGCUCAAACUGGAAUUGCCGUUUUAGAUAUGUGUGCUUCAUUAAAAGAAUUACUGCAAAAUGGUAUGAAUGGACGUACCAUAUUGGGUAGUGCUUUAUUAGAAGAUGAAUUUACACCUUUUGAUGUUGUUAGACAAUGCUCAGGUGUUACUUUCCAAAGUGCAGUGAAAAGAACAAUCAAGGGUACACACCACUGGUUGUUACUCACAAUUUUGACUUCACUUUUAGUUUUAGUCCAGAGUACUCAAUGGUCUUUGUUCUUUUUUUUGUAUGAAAAUGCCUUUUUACCUUUUGCUAUGGGUAUUAUUGCUAUGUCUGCUUUUGCAAUGAUGUUUGUCAAACAUAAGCAUGCAUUUCUCUGUUUGUUUUUGUUACCUUCUCUUGCCACUGUAGCUUAUUUUAAUAUGGUCUAUAUGCCUGCUAGUUGGGUGAUGCGUAUUAUGACAUGGUUGGAUAUGGUUGAUACUAGUUUG---------AAGCUAAAAGACUGUGUUAUGUAUGCAUCAGCUGUAGUGUUACUAAUCCUUAUGACAGCAAGAACUGUGUAUGAUGAUGGUGCUAGGAGAGUGUGGACACUUAUGAAUGUCUUGACACUCGUUUAUAAAGUUUAUUAUGGUAAUGCUUUAGAUCAAGCCAUUUCCAUGUGGGCUCUUAUAAUCUCUGUUACUUCUAACUACUCAGGUGUAGUUACAACUGUCAUGUUUUUGGCCAGAGGUAUUGUUUUUAUGUGUGUUGAGUAUUGCCCUAUUUUCUUCAUAACUGGUAAUACACUUCAGUGUAUAAUGCUAGUUUAUUGUUUCUUAGGCUAUUUUUGUACUUGUUACUUUGGCCUCUUUUGUUUACUCAACCGCUACUUUAGACUGACUCUUGGUGUUUAUGAUUACUUAGUUUCUACACAGGAGUUUAGAUAUAUGAAUUCACAGGGACUACUCCCACCCAAGAAUAGCAUAGAUGCCUUCAAACUCAACAUUAAAUUGUUGGGUGUUGGUGGCAAACCUUGUAUCAAAGUAGCCACUGUACAGUCUAAAAUGUCAGAUGUAAAGUGCACAUCAGUAGUCUUACUCUCAGUUUUGCAACAACUCAGAGUAGAAUCAUCAUCUAAAUUGUGGGCUCAAUGUGUCCAGUUACACAAUGACAUUCUCUUAGCUAAAGAUACUACUGAAGCCUUUGAAAAAAUGGUUUCACUACUUUCUGUUUUGCUUUCCAUGCAGGGUGCUGUAGACAUAAACAAGCUUUGUGAAGAAAUGCUGGACAACAGGGCAACCUUACAAGCUAUAGCCUCAGAGUUUAGUUCCCUUCCAUCAUAUGCAGCUUUUGCUACUGCUCAAGAAGCUUAUGAGCAGGCUGUUGCUAAUGGUGAUUCUGAAGUUGUUCUUAAAAAGUUGAAGAAGUCUUUGAAUGUGGCUAAAUCUGAAUUUGACCGUGAUGCAGCCAUGCAACGUAAGUUGGAAAAGAUGGCUGAUCAAGCUAUGACCCAAAUGUAUAAACAGGCUAGAUCUGAGGACAAGAGGGCAAAAGUUACUAGUGCUAUGCAGACAAUGCUUUUCACUAUGCUUAGAAAGUUGGAUAAUGAUGCACUCAACAACAUUAUCAACAAUGCAAGAGAUGGUUGUGUUCCCUUGAACAUAAUACCUCUUACAACAGCAGCCAAACUAAUGGUUGUCAUACCAGACUAUAACACAUAUAAAAAUACGUGUGAUGGUACAACAUUUACUUAUGCAUCAGCAUUGUGGGAAAUCCAACAGGUUGUAGAUGCAGAUAGUAAAAUUGUUCAACUUAGUGAAAUUAGUAUGGACAAUUCACCUAAUUUAGCAUGGCCUCUUAUUGUAACAGCUUUAAGGGCCAAUUCUGCUGUCAAAUUACAGAAUAAUGAGCUUAGUCCUGUUGCACUACGACAGAUGUCUUGUGCUGCCGGUACUACACAAACUGCUUGCACUGAUGACAAUGCGUUAGCUUACUACAACACAACAAAGGGAGGUAGGUUUGUACUUGCACUGUUAUCCGAUUUACAGGAUUUGAAAUGGGCUAGAUUCCCUAAGAGUGAUGGAACUGGUACUAUCUAUACAGAACUGGAACCACCUUGUAGGUUUGUUACAGACACACCUAAAGGUCCUAAAGUGAAGUAUUUAUACUUUAUUAAAGGAUUAAACAACCUAAAUAGAGGUAUGGUACUUGGUAGUUUAGCUGCCACAGUACGUCUACAAGCUGGUAAUGCAACAGAAGUGCCUGCCAAUUCA-ACUGUAUUAUCUUUCUGUGCUUUUGCUGUAGAUGCUGCUAAAGCUUACAAAGAUUAUCUAGCUAGUGGGGGACAACCAAUCACUAAUUGUGUUAAGAUGUUGUGUACACACACUGGUACUGGUCAGGCAAUAACAGUUACACCGGAAGCCAAUAUGGAUCAAGAAUCCUUUGGUGGUGCAUCGUGUUGUCUGUACUGCCGUUGCCACAUAGAUCAUCCAAAUCCUAAAGGAUUUUGUGACUUAAAAGGUAAGUAUGUACAAAUACCUACAACUUGUGCUAAUGACCCUGUGGGUUUUACACUUAAAAACACAGUCUGUACCGUCUGCGGUAUGUGGAAAGGUUAUGGCUGUAGUUGUGAUCAACUCCGCGAACCCAUGCUUCAGUCAGCUGAUGCAC-AAUCGUUUUUAAACGGGUUUGCGGUGUAAGUGCAGCCCGUCUUACACCGUGCGGCACAGGCACUAGUACUGAUGUC-GUAUACAGGGC-UUUUGACAUCUACAAUGAUAAAGUAGCUGGUUUUGCUAAAUUCCUAAAAACUAAUUGUUGUCGCUUCCAAGAAAAGGACGAAGAUGACAAUUUAAUUGAUUCUUACUUUGUAGUUAAGAGACACACUUUCUCUAACUACCAACAUGAAGAAACAAUUUAUAAUUUACUUAAGGAUUGUCCAGCUGUUGCUAAACAUGACUUCUUUAAGUUUAGAAUAGACGGUGACAUGGUACCACAUAUAUCACGUCAACGUCUUACUAAAUACACAAUGGCAGACCUCGUCUAUGCUUUAAGGCAUUUUGAUGAAGGUAAUUGUGACACAUUAAAAGAAAUACUUGUCACAUACAAUUGUUGUGAUGAUGAUUAUUUCAAUAAAAAGGACUGGUAUGAUUUUGUAGAAAACCCAGAUAUAUUACGCGUAUACGCCAACUUAGGUGAACGUGUACGCCAAGCUUUGUUAAAAACAGUACAAUUCUGUGAUGCCAUGCGAAAUGCUGGUAUUGUUGGUGUACUGACAUUAGAUAAUCAAGAUCUCAAUGGUAACUGGUAUGAUUUCGGUGAUUUCAUACAAACCACGCCAGGUAGUGGAGUUCCUGUUGUAGAUUCUUAUUAUUCAUUGUUAAUGCCUAUAUUAACCUUGACCAGGGCUUUAACUGCAGAGUCACAUGUUGACACUGACUUAACAAAGCCUUACAUUAAGUGGGAUUUGUUAAAAUAUGACUUCACGGAAGAGAGGUUAAAACUCUUUGACCGUUAUUUUAAAUAUUGGGAUCAGACAUACCACCCAAAUUGUGUUAACUGUUUGGAUGACAGAUGCAUUCUGCAUUGUGCAAACUUUAAUGUUUUAUUCUCUACAGUGUUCCCACUUACAAGUUUUGGACCACUAGUGAGAAAAAUAUUUGUUGAUGGUGUUCCAUUUGUAGUUUCAACUGGAUACCACUUCAGAGAGCUAGGUGUUGUACAUAAUCAGGAUGUAAACUUACAUAGCUCUAGACUUAGUUUUAAGGAAUUACUUGUGUAUGCUGCUGACCCUGCUAUGCACGCUGCUUCUGGUAAUCUAUUACUAGAUAAACGCACUACGUGCUUUUCAGUAGCUGCACUUACUAACAAUGUUGCUUUUCAAACUGUCAAACCUGGUAAUUUUAACAAAGACUUCUAUGACUUUGCUGUGUCUAAGGGUUUCUUUAAGGAAGGAAGUUCUGUUGAAUUAAAACACUUCUUCUUUGCUCAGGAUGGUAAUGCUGCUAUCAGCGAUUAUGACUACUAUCGUUAUAAUCUACCAACAAUGUGUGAUAUCAGACAACUACUAUUUGUAGUUGAAGUUGUUGAUAAGUACUUUGAUUGUUACGAUGGUGGCUGUAUUAAUGCUAACCAAGUCAUCGUCAACAACCUAGACAAAUCAGCUGGUUUUCCAUUUAAUAAAUGGGGUAAGGCUAGACUUUAUUAUGAUUCAAUGAGUUAUGAGGAUCAAGAUGCACUUUUCGCAUAUACAAAACGUAAUGUCAUCCCUACUAUAACUCAAAUGAAUCUUAAGUAUGCCAUUAGUGCAAAGAAUAGAGCUCGCACCGUAGCUGGUGUCUCUAUCUGUAGUACUAUGACCAAUAGACAGUUUCAUCAAAAAUUAUUGAAAUCAAUAGCCGCCACUAGAGGAGCUACUGUAGUAAUUGGAACAAGCAAAUUCUAUGGUGGUUGGCACAACAUGUUAAAAACUGUUUAUAGUGAUGUAGAAAACCCUCAUCUUAUGGGUUGGGAUUAUCCUAAAUGUGAUAGAGCCAUGCCUAACAUGCUUAGAAUUAUGGCCUCACUUGUUCUUGCUCGCAAACAUACAACGUGUUGUAGCUUGUCACACCGUUUCUAUAGAUUAGCUAAUGAGUGUGCUCAAGUAUUGAGUGAAAUGGUCAUGUGUGGCGGUUCACUAUAUGUUAAACCAGGUGGAACCUCAUCAGGAGAUGCCACAACUGCUUAUGCUAAUAGUGUUUUUAACAUUUGUCAAGCUGUCACGGCCAAUGUUAAUGCACUUUUAUCUACUGAUGGUAACAAAAUUGCCGAUAAGUAUGUCCGCAAUUUACAACACAGACUUUAUGAGUGUCUCUAUA-GAAAUAGAGAUGUUGACACAGACUUUGUGAAUGAGUUUUACGCAUAUUUGCGUAAACAUUUCUCAAUGAUGAUACUCUCUGACGAUGCUGUUGUGUGUUUCAAUAGCACUUAUGCAUCUCAAGGUCUAGUGGCUAGCAUAAAGAACUUUAAGUCAGUUCUUUAUUAUCAAAACAAUGUUUUUAUGUCUGAAGCAAAAUGUUGGACUGAGACUGACCUUACUAAAGGACCUCAUGAAUUUUGCUCUCAACAUACAAUGCUAGUUAAACAGGGUGAUGAUUAUGUGUACCUUCCUUACCCAGAUCCAUCAAGAAUCCUAGGGGCCGGCUGUUUUGUAGAUGAUAUCGUAAAAACAGAUGGUACACUUAUGAUUGAACGGUUCGUGUCUUUAGCUAUAGAUGCUUACCCACUUACUAAACAUCCUAAUCAGGAGUAUGCUGAUGUCUUUCAUUUGUACUUACAAUACAUAAGAAAGCUACAUGAUGAGUUAACAGGACACAUGUUAGACAUGUAUUCUGUUAUGCUUACUAAUGAUAACACCUCAAGGUAUUGGGAACCUGAGUUUUAUGAGGCUAUGUACACACCGCAUACAGUCUUACAGGCUGUUGGGGCUUGUGUUCUUUGCAAUUCACAGACUUCAUUAAGAUGUGGUGCUUGCAUACGUAGACCAUUCUUAUGUUGUAAAUGCUGUUACGACCAUGUCAUAUCAACAUCACAUAAAUUAGUCUUGUCUGUUAAUCCGUAUGUUUGCAAUGCUCCAGGUUGUGAUGUCACAGAUGUGACUCAACUUUACUUAGGAGGUAUGAGCUAUUAUUGUAAAUCACAUAAACCACCCAUUAGUUUUCCAUUGUGUGCUAAUGGACAAGUUUUUGGUUUAUAUAAAAAUACAUGUGUUGGUAGCGAUAAUGUUACUGACUUUAAUGCAAUUGCAACAUGUGACUGGACAAAUGCUGGUGAUUACAUUUUAGCUAACACCUGUACUGAAAGACUCAAGCUUUUUGCAGCAGAAACGCUCAAAGCUACUGAGGAGACAUUUAAACUGUCUUAUGGUAUUGCUACUGUACGUGAAGUGCUGUCUGACAGAGAAUUACAUCUUUCAUGGGAAGUUGGUAAACCUAGACCACCACUUAACCGAAAUUAUGUCUUUACUGGUUAUCGUGUAACUAAAAACAGUAAAGUACAAAUAGGAGAGUACACCUUUGAAAAAGGUGACUAUGGUGAUGCUGUUGUUUACCGAGGUACAACAACUUACAAAUUAAAUGUUGGUGAUUAUUUUGUGCUGACAUCACAUACAGUAAUGCCAUUAAGUGCACCUACACUAGUGCCACAAGAGCACUAUGUUAGAAUUACUGGCUUAUACCCAACACUCAAUAUCUCAGAUGAGUUUUCUAGCAAUGUUGCAAAUUAUCAAAAGGUUGGUAUGCAAAAGUAUUCUACACUCCAGGGACCACCUGGUACUGGUAAGAGUCAUUUUGCUAUUGGCCUAGCUCUCUACUACCCUUCUGCUCGCAUAGUGUAUACAGCUUGCUCUCAUGCCGCUGUUGAUGCACUAUGUGAGAAGGCAUUAAAAUAUUUGCCUAUAGAUAAAUGUAGUAGAAUUAUACCUGCACGUGCUCGUGUAGAGUGUUUUGAUAAAUUCAAAGUGAAUUCAACAUUAGAACAGUAUGUCUUUUGUACUGUAAAUGCAUUGCCUGAGACGACAGCAGAUAUAGUUGUCUUUGAUGAAAUUUCAAUGGCCACAAAUUAUGAUUUGAGUGUUGUCAAUGCCAGAUUACGUGCUAAGCACUAUGUGUACAUUGGCGACCCUGCUCAAUUACCUGCACCACGCACAUUGCUAACUAAGGGCACACUAGAACCAGAAUAUUUCAAUUCAGUGUGUAGACUUAUGAAAACUAUAGGUCCAGACAUGUUCCUCGGAACUUGUCGGCGUUGUCCUGCUGAAAUUGUUGACACUGUGAGUGCUUUGGUUUAUGAUAAUAGGCUUAAAGCACAUAAAGACAAAUCAGCUCAAUGCUUUAAAAUGUUUUAUAAGGGUGUUAUCACGCAUGAUGUUUCAUCUGCAAUUAACAGGCCACAAAUAGGCGUGGUAAGAGAAUUCCUUACACGUAACCCUGCUUGGAGAAAAGCUGUCUUUAUUUCACCUUAUAAUUCACAGAAUGCUGUAGCCUCAAAGAUUUUGGGACUACCAACUCAAACUGUUGAUUCAUCACAGGGCUCAGAAUAUGACUAUGUCAUAUUCACUCAAACCACUGAAACAGCUCACUCUUGUAAUGUAAACAGAUUUAAUGUUGCUAUUACCAGAGCAAAAGUAGGCAUACUUUGCAUAAUGUCUGAUAGAGACCUUUAUGACAAGUUGCAAUUUACAAGUCUUGAAAUUCCACGUAGGAAUGUGGCAACUUUACAAGCUGAAAAUGUAACAGGACUCUUUAAAGAUUGUAGUAAGGUAAUCACUGGGUUACAUCCUACACAGGCACCUACACACCUCAGUGUUGACACUAAAUUCAAAACUGAAGGUUUAUGUGUUGACAUACCUGGCAUACCUAAGGACAUGACCUAUAGAAGACUCAUCUCUAUGAUGGGUUUUAAAAUGAAUUAUCAAGUUAAUGGUUACCCUAACAUGUUUAUCACCCGCGAAGAAGCUAUAAGACAUGUACGUGCAUGGAUUGGCUUCGAUGUCGAGGGGUGUCAUGCUACUAGAGAAGCUGUUGGUACCAAUUUACCUUUACAGCUAGGUUUUUCUACAGGUGUUAACCUAGUUGCUGUACCUACAGGUUAUGUUGAUACACCUAAUAAUACAGAUUUUUCCAGAGUUAGUGCUAAACCACCGCCUGGAGAUCAAUUUAAACACCUCAUACCACUUAUGUACAAAGGACUUCCUUGGAAUGUAGUGCGUAUAAAGAUUGUACAAAUGUUAAGUGACACACUUAAAAAUCUCUCUGACAGAGUCGUAUUUGUCUUAUGGGCACAUGGCUUUGAGUUGACAUCUAUGAAGUAUUUUGUGAAAAUAGGACCUGAGCGCACCUGUUGUCUAUGUGAUAGACGUGCCACAUGCUUUUCCACUGCUUCAGACACUUAUGCCUGUUGGCAUCAUUCUAUUGGAUUUGAUUACGUCUAUAAUCCGUUUAUGAUUGAUGUUCAACAAUGGGGUUUUACAGGUAACCUACAAAGCAACCAUGAUCUGUAUUGUCAAGUCCAUGGUAAUGCACAUGUAGCUAGUUGUGAUGCAAUCAUGACUAGGUGUCUAGCUGUCCACGAGUGCUUUGUUAAGCGUGUUGACUGGACUAUUGAAUAUCCUAUAAUUGGUGAUGAACUGAAGAUUAAUGCGGCUUGUAGAAAGGUUCAACACAUGGUUGUUAAAGCUGCAUUAUUAGCAGACAAAUUCCCAGUUCUUCACGACAUUGGUAACCCUAAAGCUAUUAAGUGUGUACCUCAAGCUGAUGUAGAAUGGAAGUUCUAUGAUGCACAGCCUUGUAGUGACAAAGCUUAUAAAAUAGAAGAAUUAUUCUAUUCUUAUGCCACACAUUCUGACAAAUUCACAGAUGGUGUAUGCCUAUUUUGGAAUUGCAAUGUCGAUAGAUAUCCUGCUAAUUCCAUUGUUUGUAGAUUUGACACUAGAGUGCUAUCUAACCUUAACUUGCCUGGUUGUGAUGGUGGCAGUUUGUAUGUAAAUAAACAUGCAUUCCACACACCAGCUUUUGAUAAAAGUGCUUUUGUUAAUUUAAAACAAUUACCAUUUUUCUAUUACUCUGACAGUCCAUGUGAGUCUCAUGGAAAACAAGUAGUGUCAGAUAUAGAUUAUGUACCACUAAAGUCUGCUACGUGUAUAACACGUUGCAAUUUAGGUGGUGCUGUCUGUAGACAUCAUGCUAAUGAGUACAGAUUGUAUCUCGAUGCUUAUAACAUGAUGAUCUCAGCUGGCUUUAGCUUGUGGGUUUACAAACAAUUUGAUACUUAUAACCUCUGGAACACUUUUACAAGACUUCAGAGUUUAGAAAAUGUGGCUUUUAAUGUUGUAAAUAAGGGACACUUUGAUGGACAACAGGGUGAAGUACCAGUUUCUAUCAUUAAUAACACUGUUUACACAAAAGUUGAUGGUGUUGAUGUAGAAUUGUUUGAAAAUAAAACAACAUUACCUGUUAAUGUAGCAUUUGAGCUUUGGGCUAAGCGCAACAUUAAACCAGUACCAGAGGUGAAAAUACUCAAUAAUUUGGGUGUGGACAUUGCUGCUAAUACUGUGAUCUGGGACUACAAAAGAGAUGCUCCAGCACAUAUAUCUACUAUUGGUGUUUGUUCUAUGACUGACAUAGCCAAGAAACCAACUGAAACGAUUUGUGCACCACUCACUGUCUUUUUUGAUGGUAGAGUUGAUGGUCAAGUAGACUUAUUUAGAAAUGCCCGUAAUGGUGUUCUUAUUACAGAAGGUAGUGUUAAAGGUUUACAACCAUCUGUAGGUCCCAAACAAGCUAGUCUUAAUGGAGUCACAUUAAUUGGAGAAGCCGUAAAAACACAGUUCAAUUAUUAUAAGAAAGUUGAUGGUGUUGUCCAACAAUUACCUGAAACUUACUUUACUCAGAGUAGAAAUUUACAAGAAUUUAAACCCAGGAGUCAAAUGGAAAUUGAUUUCUUAGAAUUAGCUAUGGAUGAAUUCAUUGAACGGUAUAAAUUAGAAGGCUAUGCCUUCGAACAUAUCGUUUAUGGAGAUUUUAGUCAUAGUCAGUUAGGUGGUUUACAUCUACUGAUUGGACUAGCUAAACGUUUUAAGGAAUCACCUUUUGAAUUAGAAGAUUUUAUUCCUAUGGACAGUACAGUUAAAAACUAUUUCAUAACAGAUGCGCAAACAGGUUCAUCUAAGUGUGUGUGUUCUGUUAUUGAUUUAUUACUUGAUGAUUUUGUUGAAAUAAUAAAAUCCCAAGAUUUAUCUGUAGUUUCUAAGGUUGUCAAAGUGACUAUUGACUAUACAGAAAUUUCAUUUAUGCUUUGGUGUAAAGAUGGCCAUGUAGAAACAUUUUACCCAAAAUUACAAUCUAGUCAAGCGUGGCAACCGGGUGUUGCUAUGCCUAAUCUUUACAAAAUGCAAAGAAUGCUAUUAGAAAAGUGUGACCUUCAAAAUUAUGGUGAUAGUGCAACAUUACCUAAAGGCAUAAUGAUGAAUGUCGCAAAAUAUACUCAACUGUGUCAAUAUUUAAACACAUUAACAUUAGCUGUACCCUAUAAUAUGAGAGUUAUACAUUUUGGUGCUGGUUCUGAUAAAGGAGUUGCACCAGGUACAGCUGUUUUAAGACAGUGGUUGCCUACGGGUACGCUGCUUGUCGAUUCAGAUCUUAAUGACUUUGUCUCUGAUGCAGAUUCAACUUUGAUUGGUGAUUGUGCAACUGUACAUACAGCUAAUAAAUGGGAUCUCAUUAUUAGUGAUAUGUACGACCCUAAGACUAAAAAUGUUACAAAAGAAAAUGACUCUAAAGAGGGUUUUUUCACUUACAUUUGUGGGUUUAUACAACAAAAGCUAGCUCUUGGAGGUUCCGUGGCUAUAAAGAUAACAGAACAUUCUUGGAAUGCUGAUCUUUAUAAGCUCAUGGGACACUUCGCAUGGUGGACAGCCUUUGUUACUAAUGUGAAUGCGUCAUCAUCUGAAGCAUUUUUAAUUGGAUGUAAUUAUCUUGGCAAACCACGCGAACAAAUAGAUGGUUAUGUCAUGCAUGCAAAUUACAUAUUUUGGAGGAAUACAAAUCCAAUUCAGUUGUCUUCCUAUUCUUUAUUUGACAUGAGUAAAUUUCCCCUUAAAUUAAGGGGUACUGCUGUUAUGUCUUUAAAAGAAGGUCAAAUCAAUGAUAUGAUUUUAUCUCUUCUUAGUAAAGGUAGACUUAUAAUUAGAGAAAACAACAGAGUUGUUAUUUCUAGUGAUGUUCUUGUUAACAACUAAACGAACAAUGUUUGUU---UUUCUUGU-----UUUA----UUGC-CACUAGUCU--CUAGU---------CAGUGUGUUAAUCUU-----ACAA----CCAGAACUCAAUUACCCCCUG-CAUA-CACUAAUUCUUUCAC-ACGUGGUGUUUAUUACCCUGACAAAGUUUUCAGAUCCUCAGUUUUACAUUCAACUCAGGACUUGUUCUUACCUUUCUUUUCCAAUGUUACUUGGUUCCAUGCUAU------CUCUGGGACCA-AU-G-G---UACUAAGAGGUUUGAUAACCCUGUCCUACCAUUUAAUGAUGGUGUUUAUUUUGCUUCCACUGAGAAGUCUAACAUAAUAAGAGGCUGGAUUUUUGGUACUACUUUAGAUUCGAAGACCCAGUCCCUACUUAUUGUUAAUAACGCUACUAAUGUUGUUAUUAAAGUCUGUGAAUUUCAAUUUUGUAAUGAUCCAUUUUUGGGUGU--UU---ACCACAAAAACAACAA--AAGUUGGAUGGAAAGUGAGUUCAGAGUUUAUUC---UAGUGCGAAUAAUUGCACUUUUGAAUAUGU---------CUCUCA-GCCUUUUCUUAUGGACCUUGAA-GGAAAACAGGGUAAUUUCAAAAAUCUUAGGGAAUUUGUGUUUAAGAAUAUUGAUGGUUAUUUUAAAAUAUAUUCUAAGC---ACACGCCUAUUAAUUUAGUGCGUGAUCUCCCUCAGGGUUUUUCGGCUUUAGAACCAUUGGUAGAUUUGCCAAUAGGUAUUAACAUCACUAGGUUUCAAACUUUACUUGCUUUACAUAGAAGUUAUUUGACUCCUGGUGAUUCUUCUUCAGGUUGGACAGCUGGUGCUGCAGCUUAUUAUGUGGGUUAUCUUCAACCUAGGACUUUUCUAUUAAAAUAUAAUGAAAAUGGAACCAUUACAGAUGCUGUAGACUGUGCACUUGACCCUCUCUCAGAAACAAAGUGUAC-GUUGAAAUCCUUCACUGUAGAAAAAGGAAUCUAUCAAACUUCUAACUUUAGAGUCCAACCAACAGAAUCUAUUGUUAGAUUUCCUAAUAUUACAAACUUGUGCCCUUUUGGUGAAGUUUUUAACGCCACCAGAUUUGCAUCUGUUUAUGCUUGGAACAGGAAGAGAAUCAGCAACUGUGUUGCUGAUUAUUCUGUCCUAUAUAAUUCCGCAUCAUUUUCCACUUUUAAGUGUUAUGGAGUGUCUCCUACUAAAUUAAAUGAUCUCUGCUUUACUAAUGUCUAUGCAGAUUCAUUUGUAAUUAGAGGUGAUGAAGUCAGACAAAUCGCUCCAGGGCAAACUGGAAAGAUUGCUGAUUAUAAUUAUAAAUUACCAGAUGAUUUUACAGGCUGCGUUAUAGCUUGGAAUUCUAACAAUCUUGAUUCUAAGGUUGGUGGUAAUUAUAAUUACCUGUAUAGAUUGUUUAGGAAGUCUAAUCUCAAACCUUUUGAGAGAGAUAUUUCAACUGAAAUCUAUCA-GGCCGGUAGCACACCUUGUAAUGGUGUUGAA--GGUUUUAAUUGUUACUUUC--CUUUACAAUCAUAUGGUUUCCAACCCACUUAUGG--U-GUUGGUUACCAACCAUACAGAGUAGUAGUACUUUCUUUUGAACUUCUACAUGCACCAGCAACUGUUUGUGGACCUAAAAAGUCUACUAAUUUGGUUAAAAACAAAUGUGUCAAUUUCAACUUCAAUGGUUUAACAGGCACAGGUGUUCUUACUGAGUCUAACAAAAAGUUUCUGCCUUUCCAACAAUUUGGCAGAGACAUUGAUGACACUACUGAUGCUGUCCGUGAUCCACAGACACUUGAGAUUCUUGACAUUACACCAUGUUCUUUUGGUGGUGUCAGUGUUAUAACACCAGGAACAAAUACUUCUAACCAGGUUGCUGUUCUUUAUCAGGGUGUUAACUGCACAGAAGUCCCUGUUGCUAUUCAUGCAGAUCAACUUACUCCUACUUGGCGUGUUUAUUCUACAGGUUCUAAUGUUUUUCAAACACGUGCAGGCUGUUUAAUAGGGGCUGAACAUGUCAACAACUCAUAUGAGUGUGACAUACCCAUUGGUGCAGGUAUAUGCGCUAGUUAUCAGACUCAGACUAAUUCUCAUCGGCGGGCACGUAGUG-UA-GCUAGUCAAUCCAUCAUUGCCUACACUAUGUCACUUGGUGCAGAAAAUUCAGUUGCUUACUCUAAUAACUCUAUUGCCAUACCCAUAAAUUUUACUAUUAGUGUUACCACAGAAAUUCUACCAGUGUCUAUGACCAAGACAUCAGUAGAUUGUACAAUGUACAUUUGUGGUGAUUCAACUGAAUGCAGCAAUCUUUUGUUGCAAUAUGGCAGUUUUUGUACACAAUUAAACCGUGCUUUAACUGGAAUAGCUGUUGAACAAGACAAAAACACCCAAGAAGUUUUUGCACAAGUCAAACAAAUUUACAAAACACCACCAAUUAAAGAUUUUGGUGGUUUUAAUUUUUCACAAAUAUUACCAGAUCCAUCAAAACCAAGCAAGAGGUCAUUUAUUGAAGAUCUACUUUUCAACAAAGUGACACUUGCAGAUGCUGGCUUCAUCAAACAAUAUGGUGAUUGCCUUGGUGAUAUUGCUGCUAGAGACCUCAUUUGUGCACAAAAGUUUAACGGCCUUACUGUUUUGCCACCUUUGCUCACAGAUGAAAUGAUUGCUCAAUACACUUCUGCACU-GUUAGCGGGUACAAUCACUUCUGGUUGGACCUUUGGUGCAGGUGCUGCAUUACAAAUACCAUUUGCUAUGCAAAUGGCUUAUAGGUUUAAUGGUAUUGGAGUUACACAGAAUGUUCUCUAUGAGAACCAAAAAUUGAUUGCCAACCAAUUUAAUAGUGCUAUUGGCAAAAUUCAAGACUCACUUUCUUCCACAGCAAGUGCACUUGGAAAACUUCAAGAUGUGGUCAACCAAAAUGCACAAGCUUUAAACACGCUUGUUAAACAACUUAGCUCCAAUUUUGGUGCAAUUUCAAGUGUUUUAAAUGAUAUCCUUGCACGUCUUGACAAAGUUGAGGCUGAAGUGCAAAUUGAUAGGUUGAUCACAGGCAGACUUCAAAGUUUGCAGACAUAUGUGACUCAACAAUUAAUUAGAGCUGCAGAAAUCAGAGCUUCUGCUAAUCUUGCUGCUACUAAAAUGUCAGAGUGUGUACUUGGACAAUCAAAAAGAGUUGAUUUUUGUGGAAAGGGCUAUCAUCUUAUGUCCUUCCCUCAGUCAGCACCUCAUGGUGUAGUCUUCUUGCAUGUGACUUAUGUCCCUGCACAAGAAAAGAACUUCACAACUGCUCCUGCCAUUUGUCAUGAUGGAAAAGCACACUUUCCUCGUGAAGGUGUCUUUGUUUCAAAUGGCACACACUGGUUUGUAACACAAAGGAAUUUUUAUGAACCACAAAUCAUUACUACACACAACACAUUUGUGUCUGGUAACUGUGAUGUUGUAAUAGGAAUUGUCAACAACACAGUUUAUGAUCCUUUGCAACCUGAAUUAGACUCAUUCAAGGAGGAGUUAGAUAAAUAUUUUAAGAAUCAUACAUCACCAGAUGUUGAUUUAGGUGACAUCUCUGGCAUUAAUGCUUCAGUUGUAAACAUUCAAAAAGAAAUUGACCGCCUCAAUGAGGUUGCCAAGAAUUUAAAUGAAUCUCUCAUCGAUCUCCAAGAACUUGGAAAGUAUGAGCAGUAUAUAAAAUGGCCAUGGUACAUUUGGCUAGGUUUUAUAGCUGGCUUGAUUGCCAUAGUAAUGGUGACAAUUAUGCUUUGCUGUAUGACCAGUUGCUGUAGUUGUCUCAAGGGCUGUUGUUCUUGUGGAUCCUGCUGCAAAUUUGAUGAAGACGACUCUGAGCCAGUGCUCAAAGGAGUCAAAUUACAUUACACAUAAACGAACUU-AUGGAUUUGUUUAUGAGAAUCUUCACAAUUGGAACUGUAACUUUUAAGCAAGGUGAAAUCAAGGAUGCUACUCCUUCAGAUUUUGUUCGCGCUACUGCAACGAUACCGAUACAAGCCUCACUCCCUUUCGGAUGGCUUAUUGUUGGCGUUGCACUUCUUGCUGUUUUUCAGAGCGCUUCCAAAAUCAUAACCCUCAAAAAGAGAUGGCAACUAGCACUCUCCAAGGGUGUUCACUUUGUUUGCAACUUGCUGUUGUUGUUUGUAACAGUUUACUCACACCUUUUGCUCGUUGCUGCUGGCCUUGAAGCCCCUUUUCUCUAUCUUUAUGCUUUAGUCUACUUCUUGCAGAGUAUAAACUUUGUAAGAAUAAUAAUGAGGCUUUGGCUUUGCUGGAAAUGCCGUUCCAAAAACCCAUUACUUUAUGAUGCCAACUAUUUUCUUUGCUGGCAUACUAAUUGUUACGACUAUUGUAUACCUUACAAUAGUGUAACUUCUUCAAUUGUCAUUACUUCAGGUGAUGGCACAACAAGUCCUAUUUCUGAACAUGACUACCAGAUUGGUGGUUAUACUGAAAAAUGGGAAUCUGGAGUAAAAGACUGUGUUGUAUUACACAGUUACUUCACUUCAGACUAUUACCAGCUGUACUCAACUCAAUUGAGUACAGACACUGGUGUUGAACAUGUUACCUUCUUCAUCUACAAUAAAAUUGUUGAUGAGCCUGAAGAACAUGUCCAAAUUCACACAAUCGACGGUUCAUCCGGAGUUGUUAAUCCAGUAAUGGAACCAAUUUAUGAUGAACCGACGACGACUACUAGCGUGCCUUUGUAAGCACAAGCUGAUGAGUACGAACUUAUGUACUCAUUCGUUUCGGAAGAGACAGGUACGUUAAUAGUUAAUAGCGUACUUCUUUUUCUUGCUUUCGUGGUAUUCUUGCUAGUUACACUAGCCAUCCUUACUGCGCUUCGAUUGUGUGCGUACUGCUGCAAUAUUGUUAACGUGAGUCUUGUAAAACCUUCUUUUUACGUUUACUCUCGUGUUAAAAAUCUGAAUUCUUCU---AGAGUUCCUGAUCUUCUGGUCUAAACGAACUAAAUAUUAUAUUAGUUUUUCUGUUUGGAACUUUAAUUUUA---GCCAUGGCAGAUUCCAACGGUACUAUUACCGUUGAAGAGCUUAAAAAGCUCCUUGAACAAUGGAACCUAGUAAUAGGUUUCCUAUUCCUUACAUGGAUUUGUCUUCUACAAUUUGCCUAUGCCAACAGGAAUAGGUUUUUGUAUAUAAUUAAGUUAAUUUUCCUCUGGCUGUUAUGGCCAGUAACUUUAGCUUGUUUUGUGCUUGCUGCUGUUUACAGAAUAAAUUGGAUCACCGGUGGAAUUGCUAUCGCAAUGGCUUGUCUUGUAGGCUUGAUGUGGCUCAGCUACUUCAUUGCUUCUUUCAGACUGUUUGCGCGUACGCGUUCCAUGUGGUCAUUCAAUCCAGAAACUAACAUUCUUCUCAACGUGCCACUCCAUGGCACUAUUCUGACCAGACCGCUUCUAGAAAGUGAACUCGUAAUCGGAGCUGUGAUCCUUCGUGGACAUCUUCGUAUUGCUGGACACCAUCUAGGACGCUGUGACAUCAAGGACCUGCCUAAAGAAAUCACUGUUGCUACAUCACGAACGCUUUCUUAUUACAAAUUGGGAGCUUCGCAGCGUGUAGCAGGUGACUCAGGUUUUGCUGCAUACAGUCGCUACAGGAUUGGCAACUAUAAAUUAAACACAGACCAUUCCAGUAGCAGUGACAAUAUUGCUUUGCUUGUACAGUAAGUGACAACAGAUGUUUCAUCUCGUUGACUUUCAGGUUACUAUAGCAGAGAUAUUACUAAUUAUUAUGAGGACUUUUAAAGUUUCCAUUUGGAAUCUUGAUUACAUCAUAAACCUCAUAAUUAAAAAUUUAUCUAAGUCACUAACUGAGAAUAAAUAUUCUCAAUUAGAUGAAGAGCAACCAAUGGAGAUUGAUU-------AAACGAACAUGAAAAUUAUUCUUUUCUUGGCACUGAUAACACUCGCUACUUGUGAGCUUUAUCACUACCAAGAGUGUGUUAGAGGUACAACAGUACUUUUAAAAGAACCUUGCUCUUCUGGAACAUACGAGGGCAAUUCACCAUUUCAUCCUCUAGCUGAUAACAAAUUUGCACUGACUUGCUUUAGCACUCAAUUUGCUUUUGCUUGUCCUGACGGCGUAAAACACGUCUAUCAGUUACGUGCCAGAUCAGUUUCACCUAAACUGUUCAUCAGACAAGAGGAAGUU---CA---AGAACUUUACUCUCCAAUUUUUCUUAUUGUUGCGGCAAUAGUGUUUAUAACACUUUGCUUCACACUCAAAAGAAAGACAGAAUGAUUGAACUUUCAUUAAUUGACUUCUAUUUGUGCUUUUUAGCCUUUCUGCUAUUCCUUGUUUUAAUUAUGCUUAUUAUCUUUUGGUUCUCACUUGAACUGCA-AGAUCAUAAUGAAACUUGUCA---C---GCCUAAACGAACAUGAAAUUUCU---UGUUUUCUUAGGAAUCAUCACAACUGUA-GCUGCAUUUCACCAAGAAUGUAGUUUACAGUCAUGUACUUAACAUCAACCAUAUGUAGUUGAUGACCCGUGUCCUAUUCACUUCUAUUCUAAAUGGUAUAUUAG-------AGUAGGAGCUAUAAAAUCAGCACCUUUAAUUGAAUUGUGCGUGGAUGAGGCUGGUUCUAAAUCACCCAUUCAGUGCAUCG----AUA-U---CGGUAAUUAUACAGUUUCCUGUUUACCU---UUUACAAUUAAUUGCCAGGAACCUAAAUUGGGUAGUCUUGUAGU---GCGUUGUUCGUUCUAUGAAGA---CUU-UUUAGAGUAU--CAUGACGUUCGUGUUGUUUUAGAUUUCAUCUAAACGAACAAACUA-AAUGUCUCUAAAUGGACCCCAA---AAUCAGCGAAAUGCACCCCGCAUUACGUUUGGUGGACCCUCAGAUUCAACUGGCAGUAACCAGAAUGGAGAACGCAGUGGGGCGCGAUCAAAACAACGUCGGCCCCAAGGUUUACCCAAUAAUACUGCGUCUUGGUUCACCGCUCUCACUCAACAUGGCAAGGAAGACCUUAAAUUCCCUCGAGGACAAGGCGUUCCAAUUAACACCAAUAGCAGUCCAGAUGACCAAAUUGGCUACUACCGAAGAGCUACCAGACGAAUUCGUGGUGGUGACGGUAAAAUGAAAGAUCUCAGUCCAAGAUGGUAUUUCUACUACCUAGGAACUGGGCCAGAAGCUGGACUUCCCUAUGGUGCUAACAAAGACGGCAUCAUAUGGGUUGCAACUGAGGGAGCCUUGAAUACACCAAAAGAUCACAUUGGCACCCGCAAUCCUGCUAACAAUGCUGCAAUCGUGCUACAACUUCCUCAAGGAACAACAUUGCCAAAAGGCUUCUACGCAGAAGGGAGCAGAGGCGGCAGUCAAGCCUCUUCUCGUUCCUCAUCACGUAGUCGCAACAGUUCAAGAAAUUCAACUCCAGGCAGCAGUAAACGAACUUCUCCUGCUAGAAUGGCUGGCAAUGGCGGUGAUGCUGCUCUUGCUUUGCUGCUGCUUGACAGAUUGAACCAGCUUGAGAGCAAAAUGUUUGGUAAAGGCCAACAACAACAAGGCCAAACUGUCACUAAGAAAUCUGCUGCUGAGGCUUCUAAGAAGCCUCGGCAAAAACGUACUGCCACUAAAGCAUACAAUGUAACACAAGCUUUCGGCAGACGUGGUCCAGAACAAACCCAAGGAAAUUUUGGGGACCAGGAACUAAUCAGACAAGGAACUGAUUACAAACAUUGGCCGCAAAUUGCACAAUUUGCCCCCAGCGCUUCAGCGUUCUUCGGAAUGUCGCGCAUUGGCAUGGAAGUCACACCUUCGGGAACGUGGUUGACCUACACAGGUGCCAUCAAAUUGGAUGACAAAGAUCCAAAUUUCAAAGAUCAAGUCAUUUUGCUGAAUAAGCAUAUUGACGCAUACAAAACAUUCCCACCAACAGAGCCUAAAAAGGACAAAAAGAAGAAGGCUGAUGAAACUCAAGCCUUACCGCAGAGACAGAAGAAACAGCAAACUGUGACUCUUCUUCCUGCUGCAGAUUUGGAUGAUUUCUCCAAACAAUUGCAACAAUCCAUGAGCAG------UGCUGACUCAACUCAGGCCUAAA--CUCAUGCAGACCACACAAGGCAGAUGGGCUAUAUAAACGUUUUCGCUUUUCCGUUUACGAUAUAUAGUCUACUCUUGUGCAGAAUGAAUUCUCGUAACUACAUAGCACAAGUAGAUGUAGUUAACUUUAAUCUCACAUAGCAAUCUUUAAUCAGUGUGUAACAUUAGGGAGGACUUGAAAGAGCCACCACAUUUUCACCGAGGCCACGCGGAGUACGAUCGAGUGUACAGUGAACAAUGCUAGGGAGAGCUGCCUAUAUGGAAGAGCCCUAAUGUGUAAAAUUAAUUUUAGUAGUGCUAUCCCCAUGUGAUUUUAAUAGCUUCUU-------AGGAGAAUGACAAAAAAAAAA------------AAAAAAAAAAA
......(((((.(((((....)))))..)))))...........(((((.....)))))((((((((.((.(((((((((((.((((((((.((.((((.(((.....))).)))))).))))))))..((((((.....)))-)--)).(.(((((((((((..(((((...(((.((((((((.....((((((.(((((......)))))..)))))).........(((((((.((......)))))))))(((....)))))))))))))).))))).))))...))))))).).....((((((.......((..((((((...))))))..)))))))).....(((((.(((((((((((((.....)))).)))..)))))).)))))............((((((((.((.((((..((..(((((((....((((...)))))))))))..)))))).)).)))).))))...(((.(((((((((((.((((((((((...((((...)))).)))...))).))))...)))..))))))).).)))......((((((((.((((.(((((..(((.(((......)))))).))))))))).))))))))...((((((......)))))).......(((((..((((.((((.((((.((.((((......(((((....))))).)))).)))))))))))))).))))).((((....))))..................(((((((((((((((..(((((((.((((....)))).)).)))).)..)))).)))).))))))).((........)).((((((.....))))))......((((((((..(((.....(((((....))))).....))).)))))))).(((((......)))))..............(((((((((...((((..(((((.((.((((((......)))))))).))))).........................)))))))))))))..........((.((((....)))).))........((((((((..((.....))))))))))...................((.(((((((...))))))).))..((((((....)))))).((((((((..........))))))))(((((((((.....))).))))))((((..(((((.((.....(((((((((.(.((((...)))).).)))))))))..)).)))))..)))).....(((((...........)))))...................(((.((((((.....))))).))))........((((((..................))))))..............(((((((.........)))))))..................(((........))).((((((..((((((((...))))))..)).))))))(((((((....(((((((((((.((....((..(((.((((...))))..)))))....))))))))))))).......)))))))((((..((.(((((((((......(((.....)))))))))))).))))))...........((--(((((.((.((....)).)).))))))).........((((((((.((((......))))))))))))....(((((((((....))))))))).((.....))((((((((........))))))))...........((((...((((((....))))))...))))..(((.....(((((((..((((.((((((..........((((((.(((((((((..((((....)))).)))))..))))))))))....)))))).))))...)))).)))......)))...........(((.(((((....))))))))...........((((((((((.(((.((((.(((.(((...))).))))))).))).)))).))))))........((((((((((((.((((((((.....)))))))).))).)))))).))).......((((((.(..............).)))))).......((((((..(((..(((((((.(..(((...)))..).))))))).)))...)))))).........((((((((((((....))))..))))))))(((((..((((..(((((....)))))....))))--..))))).(.((..((((((((.((......)).))))))))..)).)...(((((((..(((((((.((...(.((((((((....)))))))))...)).)))))))..))))))).((((........))))..........(((((..(((.......)))..)))))............(-((........)))........(((...(((((......)))))...)))...((((((((.....)))))))).........((((((((...(((((((((...................(((.(((((((---.((((.....)))).))))))).))).))))))))).......(((((.......)))))..........(((((.......)))))...............(((.((((........)))).)))(((((....((((((((.((.((((-(--(...)))))).)).)).))))))....).))))(.(((((.((((((((.......))))))))))))))................(((((((......)))))))((((..((((((.((((((((.(((....)))..)))))))).)))))).))))(((((((((...((((...))))....)))))))))............((((((((.((...(((((((((((..(((((....)))))))))))))))).)))))))))).(((((((((..(((((((....((((.((((((((..((((.....))))...)))))))))))---)..))))))).---.....)))))---)))).....(((((...))))).((((((((((.....((.((((((.....))))))))))))))))))(((((.---(((((-((((........)))))))).)---.)))))..............(((.(((.....(((((((.((.....)))))))))...))).)))))))))))........((((((((.((((((((...(((.....)))...)))))).)).))))))))..((-(((((((((.......)))))))))))........(((..(.(((((((...((((...))))...))))))).))))........(((((((.....(((.(((((((....))))))).))))))))))............(((((((..((((((((....)))))).))..)))))))..((((((((..((((...(-..((((--((((((((.....(((((...))))).))))))))))))..)...))))..))).))))).......(((((((((.((((.(((......))).))))..)))))))))...............(((((.((((.....))).).)))))............((((((..(.((((....)))).)..))))))...................(((((((((((.((......)))))))))).))).......((((...((........))...))))(((((((((...((((((((--------....))))))))----------------...))--)))))))....----...((((.(((....(((((....)))))....))).)))).((((((((..----.---.....---------))))))))..........(((((---.((((...---...))))...)))))......(((((.((((....((((..((.(((...))).))..))))....)))).))))).((((((((....(((((((((......))))..)))))....)))))))).......(((..((((((...))))))))).........(((((((((.((.......((..-(((......))).)).....)))))))))))......(((.(((((((.((.(((.(((......)))))).))...))))))).))).........((((((...((((......)))).....))))))((((((.............)))))).......((((((((((...)))))))))).............((((....))))......(((((((.((((....)))).)))))))(((((.....)))))......................(((((((((..((((((((((((((......)))))))...)))))))...........))))))))).........(((((((.(((((..((((((((.((((((((........)))))))....).))))))))...)))))))))))).....(((((((....(...(((((((..(((....)))..)))))))...)......)))))))((((((((((.(((((.((((....))))..))))))))...)))))))........(((..((((((...)))))).....)))...........((((((..........))))))....((((.(.(((((.(......).))))).).))))(((((.((((......)))))))))......(((....)))....((((((((((((((((((..................---.........(((..((......))..)))...))))))))))......))))))))((((((((((...))))))))))........((..((((((((....))))))).)..))...(((((((....).)))))).(((((...)))))...((((.((((((.((((((.....)))))).)))))).))))..............((((.......))))(((((((((((...)))))))))))......(((((.....)))))...(((...(.((((((((.((.(((((....)))))...)))))).)))).)...))).((((((((.........((((......)))).......)))))))).............((((((((((....))))))).)))..............(((.((((.......)))).)))......((((.(((((......(((((......)))))))))).))))..................((((((.(((.(((((((((......)))))))))))).))))))........(((((((........))))))).((((((((.(((((((((((....)))))))).)))..)))))))).............((((((..((.((((....))))))....)))))).(((((((((((((.((((((((.........))))))))))))))).......))))))((((((......))))))..(((((......((((((((....))))))))..))))).........(((((.(((....)))..)))).)(((((......)))))((((((.(((((((((....))))))))).)))))).......................(((((((((.....((.((.(((((......)))))))))..)))))))))((((......))))(((((((....)))))))......(((((.(((((....((((((.......)))))))))))))))).........(((((..((......)).)))))...(((((((......)))))))..((((((.((......)).))).)))............((((.....((((((((.((....)).))))))))....)))).(((((.......))))).....((((((....))))))...........((((.....)))).................(((..((((((.((((.(((((((..(((.....)))..)))))))))))....))))))..))).((...((((((((((...((........)).))).)))))))))..((..((((((.(((((((.((((......)))).))))))).).))))).))........((((....((((((((....)))))))))))).....(((.....((((((.((.(......))).))))))....))).......(((((((.....((((.(......)))))....))))..)))....(((((((((((((.....((((.......))))...)))))))))))))................................((...(((((...........))))).))...((((((.......)))).)).......((((((((((............))))))))))...................((((((((....(((.(((((((((....)))))))))))).......))))))))..........-.....((((((((....))))))))((((.(((((((......)))))))....)))).....................(((((...(((.((((.(((((((((...))))))))))))).)))...)))))......(((((((.(((.(((((........)))))..)))))))))).........(((.(((((((..........)))))))..)))(((..((......))..))).........((((....))))...((((.(((..((((((....))))))..))).))))...............(((((((...)))))))(((((((..(((((.....))))))))))))....................(((((..((((.(.((((((..(((.....))).))))))).))))..)))))((.(((.((((..(((..........)))..)))).))).)).(((..((((((........)))))).))).(((((((((..((......)))))))))))...(.((((((..((....(((((........(((((((((((.((((((....((......)).....)))))).)))).)))))))....))))).......))..)))))).)......((((((..((..((((.(...).))))..))...)))))).((((((((.((((.(((((.........))))).)))).....))))))))((((..((.(((((((((((..(..(((((.((.(.((((((....)))))).).))))))).)..)))).))))))).))..))))(((....(((((.(((.((((.(((((....))))).))))))))))))....))).(((((((((.......)))))))))........((((((...)))))).....(((((((.(((((......))))))))))))......................((..((((((((...................(((((.((((((((.(((......))))))))))).)))))..))))))))..)).........(((.....)))((((((..(((((......)))))..))))))((.((((((.(((((((.....)))).))).)))))))).(((((((.....))))))).((((....)))).......((.((((.((((.....)))).).))).)).((.((((((.((((((((((((((((((((....)))))))).)))))))))))).))..))))))(((((((.(.((((((...((((....))))...))))))))))))))...((...))...........(((....((((((...(((...)))...))))))....))).......(((((((((((.(((((.(((...((((((((((.....)))).))))))...))).))))).....))))))))))).............(((((........))))).....((((..((.((((((((...)))))).....)).))..))))..........(((.(.((((..(....)..))))).)))..(((((....((((((.(((....)))))).....)))...))))).......((..(((((((((((......).))))))))))..)).......((((((..........)))))).(.(((.(((((..........))))).))).).........((((((....(((.(((((...((((....))))...))))))))...)))))).....(((((.(((.(((..((((((((.....((((..(<.....)>...)))).....)))))).))..))).))-).))))).........((((.............))))...((..(((....)))..))..((((((((((...((((((((((....))))))..))))....))))...))))))........(((((((.....(((.....)))....)))))))((((((((((.......................))))))))))((((((..((..((..(((.((..(((((((((.((....)).)))))))))..)).)))..))..))))))))...((((((....((.....))....))))))..(((((((....))))).))..............(((((......)))))...((((((((..((......)).))))).)))...........(((..(((((((((.....(((.((((....)))).))).....)))))))))..)))........(((.((....((.(((((((((.....)))).))).)).))...)).))).........((((((...((((...))))..))))))........((.(((((((((((((((.((((....)))).))))).))...)))))))).))..(((..(.((((((((...)))))))).).....))).......((((((((.((((....))))...))))))))((((((((((...............((((((((((((((.((........)).)))))...)))))))))))))))))))(((((..(((((((.(((.((((...)))).)))))))..)))..))))).(((((((..(((.((((..((.(((((.((((....)))).)))))...))..)))).)))..)))))))....................((((((((...............)))))))).....(((((............)))))...((((........))))...........(.(((((.(((.....))).))))).)..(((..(((...((((.((((..((((.((.......)).))))...)))).)))).....)))..)))...........((((...((((((.....))))))...))))....((((((.....))))))....(((.....)))....((((((..(((((((...(((((((..(((((((((.((.(((....))).)))))))))))....))))))).....)))))))))))))...............(((((...(((((((((.(((..(......)..))).))))).)))).......)))))....(((.((((.(((....))))))).))).....................((((((((.((.((......)).)))))))...)))......(((..(((.((..........))))).))).(((.(((.(((((((((.((.((((((.(((....)))...))).))))).))).))).)))))))))((.(((((..((.........))..)))))))..(((..((((((((((((((((......))))))))..))))))))....)))....(((((.(((((((((..........)))))))))))).))......((((.((((.(.(...(((((...))))).).).))))))))........((((((((((...........)))))))))).................((((.((((.((((....))))...)))).)))).......(((.......(((((((((((.....)))))))))))......))).((((((....))))))....((((..(((((..(.....)....))))).))))..(((((.((....))))))).....((..((....((((((....))))))))..)).((((((....)))))).......((((((.((((((.((.((((((..(((.....)))..))).)))))))))).).)))))).......((((...(((((.((......))...)))))...))))....((((((.((<<<<))...)))))).((((.(((..........>>>>...)))))))(((((((((((((..((((.(......).))))..)..))))))).)))))...((((....((((.((((((.(((.((((((((......)))))))).))))))))).))))....))))..(((...((((((...((((((((...)))))).))))))))....))).((((((.(((.(((((((((((((..(((....)))..)))))))).)......)))).))).)))))).......((..(((((..(.....)..)))))..))...........((....((..(..(((((........)))))..)..))....))(((....))).((((....))))((((.(((((.(((......))).))))).))))..........((.......))............(((......))).((((...((.(((((((((.((((((((((((.....(((((............---------.)))))...))))))))))))))))))))).)).))))..((((.(((.(((((((((......)))).))))).))))))).((((.(((((((((((........)))))..)))))).))))((((((((((.((((.(((((((......)))).))).))))))))))).)))................(((((((......)))))))...((((((......)))).)).............................................((((((((((((((....))))))..))))))))...........((((((..................))))))....((......))..............(((((((((.((((....((((....))))...))))))))))).))........((((...((((....))))......)))).(((....((((.((((((((((((......)))))))).)))).)))).....))).........((.(((.(((.((((........))))))).)))))............(((((((.((((.......)))).))))))).............(((((((((.......)))......))))))...........(((...(((...((.(((((((.((.....)).))))))).))...))).....))).....(((((....)))))..........((((.(((((.(...((((.........)))).).)))))))))(((((.((((((((..........((((((...((.((((..(((.((.....)).)))....))))..))...))...)))).)))))))).)))))..........((((((....))))))...(((.(((((....))))).)))((((.(((((((.((((....)))).).....)))))))))).....((.(((...(((.....((((.....))))...)))...))))).((((...(((((..(.(((.....))).)..))))).)))).....(((.(((((((.((.......)).))))))))))..((.(((((...(((((((((....)))))))))..))))).))...(((((((......)))))))........(((((.((((.(((....))).)))).))))).......(((((..((((((.((((((((((...)))).)))..))).))))))...)))))(((((((((..(((((...)))))..)))))))))..............(((((.((((..((....))..)))))))))......((((......))))......((((.((((((.((.((((...(((....)))..)))).)).)).))))........))))...(.(((((((.((((..((((((((....(........)...))))))))......)))).))))))).)..................(((.......)))................(((.((((((....)))..))).))).((((.(((((.((((...)))).)))))))))((((..(((((((((....)))))))))..)))).....((((((......)))).))((((((((((((...))))))).)))))........((.((((...(....)...)))).)).......-.(((.(..((((((.((.(((((.((.((....)).)).))))).)).))))))..).)))...((((.(.(((((....(((.....))).......))))).).).)))..(((((.(((((((((((((...((..(((((((.........((((.....)))))))))))..))....)))))))))....)))).)))))....(.((((..((((((....)))))).))))).......(((.((((......)))).))).....(((.(((.(((((...)))))))))))........((((((...(((.((((((...))))))..)))...))))))(((((....)))))..((((((((.(((.((((....)))).))).-..............))))))))((((((((.((.....))))))))))(((((((((((((....)).))).))))-)))).(((.((-(((....(((......))))))))..)))(((((............))))).((((((((((.(.(((.......))).)..)))))))))).(((((.(((((...(((((((((.((((.......))))))))))).))....))))).)))))........(((((((((.(((..(((....)))..))).....)))))))))((((...(((((.((((.(((((.......))))).)))).)))))..))))...((((((.....((((((((.(((((....)))))...))))).))).))))))...........((((((.(((((((((((....).)))).)))))).))))))...........(((((((......)))......)))).........(((((((((...((....))...)))))))))................(((((((..((..((((((((.(((...)))))))))))..)))))))))......((((((.(((((((((((((.((((.((((((..((...))..))))))...................)))).)))))).)))).)))))))))....(((((.((((................)))).)))))..(((.((((.....)))).)))..((((((((.((.(((.....))))).))))))))...........((((.((((((.......))))))..))))...........(((((.............))))).....(((((..(((((.((((((((.....))))..)))).))))).)))))((((..(((((.((((((.(((.(((....)))...))).)))).)))))))))))..(((..(.((((((.(((.(((......))).))))))))))..)))(((((((.(((((.(((((.......))))))))..)).))))))).(((..(((((.(((.(((.....(((((.((((((((....((.(((...((....((((((((....)))))))).....))....)))))...)))))))))))))...........))).)))...))))))))....................((((((.((.(((........))))).)))))).....((.(((((((...((((.......))))...))))))).))...(((((((....)))))))...(((((((((.......)))))))))......(((.((((..(((((.((((((((((....))))...))))))))))).)))).))).((((((((((((((((.........))).)))).....)))).)))))..........((((((....((((((((...))))))))...)))).)).....(((.((((((.((((((((((((.....((((.((.((.((...........)).)).)))))))))..)))))))))..)))))).)))......((.((((((..((.((((((...((((((....))))))))))))))...))))))))........................((((((....))))))...((......))(((((((((((...(((.......)))...)))))))))))((((.....))))........((((((....)))))).(((((.........)))))(((.....)))....((((..(.((((((.((((.....))))...))))))))))).(((........))).((((.....))))....(((((.(((((((((.(((.....)))..)))).)))))..)))))....((((((.(.((((....)))).)))))))..............((((...(((.....)))...))))....((....))(((.(((((..((((((((.(((.....(...)))).)))))))).))))).)))....(((.((......(((((((.((((....)))).)))))))....)))))((((...))))((((((((.-...)))))))).....((((.....))))...((((((((((((....)))))))).))))..................(((.(((((......(((((.....)))))....)))))))).((((....))))...((((((((((.......)))))))))).................(((((.(((((((((((.......((((...(.((((....)))).)))))...)))))))).))))))))................(((((((......)).))))).(((((....((((......)).)).)))))((((.(((((((...(((...)))...))))))).))))................(((..((((((........))))))..)))..........((.((((....))))))....(.(((((((((...((((.......))))...)))))..)))).)(((((((((((((.((((((...)))))).)))))))).)))))....(.((((.(.((((.(((.......)))))))).)))).).((...(.(((((((.((.(((((((...))))))))).))..))))).)...)).(((.((((((...((((((((((((((((((((.(((((((....)).))))))))))..)).......))))))))..................)))))...)))))).)))......((((((((((((((((((.((((.(((((....))))))).))...)))).)))).))..........))))))))..((.((((...((((((((............))))))))....)))).)).............((((((((((((((((......)))))))))...............)))))))...(((((..((.((((.(........).)))).))..))).))......(((((((((..((.(((......))))))))))..))))............(((((..((((((((..(((.....))).))))))))..))))).(((........)))..(((((((.((....)).....(((((..............((((((((((((((((...)))))......)))))))).)))........(((.(((((((...)))))))))).))))).....(((((((((....))).))))))...............((((.((((((.((((.((....)))))).))))))))))...((((...(((((.(((((((....).))))))))).))...))))((......).)...(((((..........)))))......(((....)))...........(((((((((.((((((..(((((((...(((((.....))))).....)).)))))..))))))))))))))).....((((((((...(((((((((((((((((((((((..((......)).)))))..))))))))))))))......................)))).....))))))))...(((((((((((....))))))).))))(((((.....)))))(((.......))).......((.((((((..(((.(((....))).)))..))))))))..........((.(((.((((.......)))).))).)).......((.((((((((((((((((..(.((...((((...))))...)).).))))))))))...)))))))).(((.......(((...)))......)))(((((((.(((...(((...)))..)))))))))).((((((((.....))))))))..((((.((((....)))).))))(((((((....(((((..(((((.......((.((((((((((((((....))))))).))))))).))..))))).))))).)))))))................((<(((((...>(((.((((...)))))))...)))))..))........((((.(((((.(....))))))))))...((.....)).....(((..(((((((........)))).....)))..)))((((.((((((...)))))).))))((((.......))))........(((((....(((((((((...))))))))).......)).)))..........((((.((((((..((((.......))))..)))))).))))...((((..(((.((((..(((((.((((.....))))..)))))..))))))).))))...(((((((...((((((((....)))))).)).....................)))))))..........(((((....((((((....))))))...))))).........((((((((((((.((((........)))).))))).))....))))).(((((....((...(((....(((.(((.......((((((((((.....))))))))))...........))).)))...)))...))....)))))...(((((.(((.(((((((..(..(((((....)))))..))))))))....)))..))))).........((((((((((((.((((......))))...)))))).....))))))...((((((((.(((...((((....)))).))).)))))))).............((..(((((((.((..(((......))).))))))))))).((((..(((.((.((((((((.((((.(.((((....)))).).)))))))).))))..))..)))..)))).(((((((...)))))))............(((((((((...(((((...))))).)))))))))............(((((((.............(((...((((((((.(.(((((.....)))))).)))).....)))).)))..)))))))............(((((((((((.((((.((((((.(((...)))...))))))..)).)).))))).))))))....((((........))))((((..(((((((((..((.........))..))))))..)))...)))).(((((((((((...)))))))))))((((.(((..((((((((.(((((....)))))..)))..)))))..))).))))........(.((((.((((((..((((..(((....(((((.......((((.....))))......)))))......)))....))))..)))))).)))).)....((....)).........(((((.(((((..(((((((.((((..(((((...)))))..)))))))).)))..)).)))..)))))...(((((((......))))))).....((.((((..((((.........))))..))))..))......(((((((((((((((....)))))..))).)))))))......((((.((......((((......)))).....)).))))..(((((.(.((((((.(...(((((((......))))))).))))).))))))))..(((((((((((...(((((.......)))))....))))))..))))).(((((((.(.(.(((...((....))...))).).).)))))))(((((((...((((((((.((((.(((.((((((...)))))).))))))).)))))))).)))))))(((((((((...((((((((((((...)))).).)))))))..))))))).))..(((((....)))))..(<.....)>..(((.(((((.((((.....((.((((.....))))..))......)))))))))...))).........((((.(......).))))...(((((((.(((..((((...)))).))))))))))....((((((((((.((......)).)))))))))).........(((((.......))))).......((((((((((.((.(((.((((...))))))).)).)))))))..))).(.(((.((((...((((((((....))))))))...)))).))).).....((((..(((((.(..(......)..).)))))))))........(..(((((.(((...(((((.....)))))...))).)))))..).....(((((..((.(((((((((((......)))))).)))).).))..)))))..........((.((((((......))))))))..(((((((.(((.(((.........))).))).)))))))...........(((..((((((((......)))))...)))..)))..........................((.(((((...((((((((...)))).))))...))))).))(((.(((.(((...(((((..(((((.((((..(((.........)))...)))).))))).))))).))).))).))).(((((.(((((((((...(..((((((...))))))..).))))))))))))))....((((((.((((((((.(((((.....)))))))))))))))))))(...((((((..((((((....((((.......))))....))))))..)))).))...)........((..((((((((((.(((((.(((............))).)))))))))))).)))..))...((((..((((((((((...)))))))))).))))....(..((.(((((((...((.(((((........))))).))..))))))).))..)....(((((.(((.(((((............)))))))))))))................((((((((((.....))))))))))................(((.....)))...........((((((.((((..((((((.(..(((.(........))))..).))))))..)))).)))))).............(((((..........))))).......((((((((((........................((((((.(.((((.....)))).).))))))))))))))))......(((((((((((((....)))).))))).))))...(((((.......(((...))))))))((((.(.(((.((......))))).).))))..((((((((..(((((((.((((....)))))))))))..))))))))....(((..(((.((((((.......(((((.((((((....)))))))))))....)))))).)))..)))...((((((.(((..((((((((((((((((((((((((((((..(((..(((((...)))))))))))))))).))).)))))))).)))))...)).))..))).)))))).(((((..((((((.(((.....))).))))))...)))))(((((((((((.(((((((((((...........).))))).))))).).))...)))))))).......(((((.((((...........)))).)))))..(((((....((((((((((.....(((((((...)))))))...)))..)))))))....)))))((((.((((((......)))))).))))...(((....)))..(((..(((.((((((((.((((((...)))))).)))))))).))).)))....(((((..((((((((...)))))))---)...))))-----)..(----(((.-.(((((...--)))))---------))))..((.......-----....----.....................-.))(-(((((..........-...))))))........((((........)))).((((.((((........)))).)))).....((..((((((.....(((.......(((((((((......------...))))))))-))-)-)---.....))))))..))...........(((((((....)))))))........(((((......))))).....(((((((((((((((.(((((((..(((...)))..))))))).)))).).)).))))))))................((((((((.(((...............))).))))))))...(((((((((..--..---))).))))))((((..--..))))...((((((...(((.(((((.(((((---.(((((((....)))))))...))))).).---------)))).)-))))))))......((((((..-......))))))........................((((((.(((((((..................)))))))))))---))(((((((......))).))))(((((.((....((((((........))))))...)).)))))((((....)))).....(((((((((..(((((....((((.((......))))))..)))))..)))))))))........((((((..((((....))))))))))......((((((......))))))....(((((..............))))).........(((((...))))).(.(((((((((.....(((...)))....))))))))-)).....((((((......)...)))))............((((((..((((.((.........)).))))..))))))..(((.........((((..((((...(((((((..(((...)))..)))))))...))))..))))......)))..((((((((((((((((((...)))))))))).)))).)))).....((((((...(((((.........)))))...))))))(((.(((.((((..(((((((..(((((...((....))....))))).)))))))...))))))).)))..((((((.((.(((..(((((......)))))..))))))))))).((((((((.(((((((...((.(((.(((((((.....)))))))))).))........................)))))))))))))))((((.(((((((.....((((((((..(((((((...))))))).)))).))))......)))))))))-))..(((((((((((.......)))).....--.........)))))))...--.............((((..((((((((....)))--.-)))))..)))).............((((....(((....)))...)))).(((....)))((((((.((((((.......)))))).)))..)))....((((..((((((..((..((((.....)))).))..))))))..))))........(((......((.(((((((((.............))))))))).))...)))...........((((.(((...))).))))...........((((((..(((((........)))))))))))((((..((((((((((((((...((((......))))...)))))))......)))))))...))))...(((((((((((........((((...............((((((((((((.....(((........))).....)))))))).)))))))).)))))))))))....((((((.((.(((....)))))))))))....(((((((((......)))))))))..................((((((((..((..((((((((-((-(.((((.........)))).)))))))))))..))))))).)))...................((((....)))).........................(((....)))......(((((..((((((.......))))))..))))).(((((...))))).........((((....))))(((((((....)))))))..(((..(((((...((((...........))))...)))))..)))..((((((......(((((((.........)))))))......))).)))..........(.((((((((.........)))))))).)...(((((((..(((((((((((..(.((((...(((.(((((..(((((((.(((((((.....)))))))..))))))).)))))........................))))))).)..)))))))))))..))..)))))..(((((((((..((((.((.....(((...........))))).))))..)))))))))....................(((((((-(.....((((.((((((....)))))).)))).))))))))(((((.((.(((....(((((..(((((....)))))..)).)))......))).)).))).)).......((((((...))))))......(((((((((((.................)))))))...)))).................(((..(((((.((((...(((.((...)).)))...))))..)))))..)))(((((.(((((((............((.(((....))).)).....)))))))))))).........((.((.((((((((...))))))))))))((.(.(((((((..((((((((((.(((((((....))))))).......))))).))))).))))))).)<)).((((.......(((....))).......))))...>....((((.((((....)))).))))(((((......)))))..(((.((.((((((((......)).)))))).)).)))...(((((....)))))((((((((((((.(.(((....)))).))))..)))..))).)).............(((((((((..((......((((.((((((((.....))))))))))))))..))))))))).....((((((((((.............))))))))))........(((((.((((((.....)))))).)))))((((((.(((((((((....)))).))))).))))))......((((((......(((.......))).....))))))..................((((((.(((((....))))))))))).....(((.((..((((....))))..)).)))....(((((....((..(((.(.(((((...))))).).)))...))....)))))((((((((....(((((....)))))..).))))).)).........((((((.........))))))((((.((((((.(((.((((((((((....))))...)))))).)))..)))))).))))..((((.((((..(((((((((((....))))))).)))).)))).))))...(((((((...((((((((((....)))))...)))))...)).)))))..((((((((((((.-..)).))))))))))......(((((..(((.................))).)))))...(((((......)))))..(((((((...(((((..(((((((...((((((.(((((....(((.....))).)))))..)))))))))))))..................)))))...)))))))...(((((......((((..((.....))..))))..))))).............(((((..((....(.(((..((((....))))..))).)....))..)))))....(((......)))..................((((((......((((((((((((....)))))))))))).....<))))))..(((.(((..(((((......))))).))).)))........>.((((((.(..........).)))))).......(((((.(((((((((.....)))))))))))))).........((((((((((...)))))))))).......((((((((.(.(..((((((((((...))))))))))..).).)))))))).((((((((((..((((((((......))))))))..)).))))))))....((((((((((((((((.....))))))))))...))))))(((.(((((((..((((((((((.(((((...))))).))))))...))))))))))).)))..........(((.(((((((((..((((((....((((....))))..))))))..))))))))).)))...........((((........))))((((.((((((((((......)))))))))).)))).((((((((..(((((((((........))))))))))))))))).......(((((((.....((((((...))))))......))))))).....((((((.(((...))))))))).......(((.((((..(((((((......)))))))...)))).))).......(((.(((((((...---)))))))..))).....((((((((((((((((........)))))))....))))))).)).........---((....))......((((((((....))))))))..((((((...))))))..........((((((((....))))))))....(((......))).........(((((...((((((.((....)).))))))..))))).......(((((((..((...((((((.....)))))).))..)))))))((((((((...((....)).))))))))..(((((((.((((((((((.((((((((((((((.(((....(.((((.(((.(((((...))))).)))..)))))...))).)))).)))).))).))))))))).)))).)))))))..((((.......))))..(((..((((((.....)))))).....))).......(((((((((..(((..(..((((((((((..(((.(((.....))))))))))).))))).)..)))..))))))).))((((.((.(.((((((((..........(((((..((((((((..((((.((((((............))))))))))....)))))))))))))..))))))))).))))))..((((((((.(((.(((...(...............).))).))).)))))...)))(((((..(((((((.((((.(.((((..(((((((((...))))).)))))))).)..).)))...)))))))))))).......(((((((((....(((.((.((((....)))).)))))............)))))))))................(((((((.(((((((....))))))).)))).))).............((((.(((((-------.............))))).))))(((((((.(.((((((..(((((.....)))))..)))))).).)))))))....((((((((((....))))))))))..(((..((((((.((.(.......))))))))))))................((.(((.....))).))...(((..((...((((.......))))...))..)))((((.(((((.....)))))..))))..........((.((((((.....)))))).)).....(((((.((((((.---((---((((.((((.((.....((((((((...((((.(((((.((((((...))))))))))).)).))....))))))))......)).))))..))).....))))))))).)))))......((((......))))...(..(((((.((((((......(((((.((((((......)))))).)-)))))))))))))))..)...---.---.(((((..(((((.((....)).---)))))..))))).......(((((((((-(((((((((......))))))))).))))))..)))......(((((((........)))))))....((((........((((((((((((........))))-------))))))))...........)))).....((((....(((((((((((.((.(((((...))))))))))))).)))))))----)).-.---.((((((((.((((....))))......---........))))))))....(((((...)))))((((((((((.---(((.....))).)))).))))---)).-..........--...((((((..(((...(((((((...)))))))...))).....-)))))).......((.((((((---.....(((.(((((.....))))).))))))).)).)).((((......)))).........((((.(((.((((((((((((.((((.........)))))))))).................))))))))).))))...(((............)))..((((..((((...(((....)))...))))..))))........(((((....(((.....)))...)))))....(((((....(((((((((<....))>)))))))..)))))...........((((((((.((.(((((....))))).)).)).))))))((((...)))))))))))(((((((((.........))))))))).(((((((......(((.(((........................))).)))))))))).........((..(((....)))..))..((((....)))).......(((....)))..(((((..((.(((((((((((.(((......))).))))).))))))..)).))))).........((((((...(((((((.(((((((((((((.........................(((((.((((((...)))))).))))))))))))))))))..)).)))))....))))))((((.....((((((...((((...........))))........)))))).....))))(((((((((((...)))))))))))....((((.(((((...(((((................))))).)))))))))(((((.........((((((...)))))))))))......(((((((........))))))).......(((..(((((((....)))))))..)))((((....((((((....)))))).))))...(...(.((((......)))).)...)(((((..((((....)))))))))....((((((.......))))))..............((((...((((.....))))...))))..........................((((....))).).........((((((((......))).)))))...((((.((.((((((.((((....))))...))))))))))))(((((.((((((.(....)))))))...)))))......((((((.((------..((((......))))..))...--)))))).......((((((..((.(((((((((((..(((...((......))...))).))))))))))))))))))).((((....)))).((((((((((.((....))..))))))))).).......((((((((((.(((..(((.(((.....(((((((((....((......((((.((.(((((((((.(..((.((.(((.......))).)))).).))))).))))...))..).)))........)).....))))))))).....))).)))..)).).)))))......))))))))))).)).)))))-------.))))))))............------------...........
>hCoV-19_Scotland_QEUH-A77C42_2020_EPI_ISL_638950_2020-10-14_Europe:
AUUAAAGGUUUAUACCUUCCCAGGUAACAAACCAACCAACUUUCGAUCUCUUGUAGAUCUGUUCUCUAAACGAACUUUAAAAUCUGUGUGGCUGUCACUCGGCUGCAUGCUUAGUGCACUCACGCAGUAUAAUUAAUAACUAA-U--UACUGUCGUUGACAGGACACGAGUAACUCGUCUAUCUUCUGCAGGCUGCUUACGGUUUCGUCCGUGUUGCAGCCGAUCAUCAGCACAUCUAGGUUUUGUCCGGGUGUGACCGAAAGGUAAGAUGGAGAGCCUUGUCCCUGGUUUCAACGAGAAAACACACGUCCAACUCAGUUUGCCUGUUUUACAGGUUCGCGACGUGCUCGUACGUGGCUUUGGAGACUCCGUGGAGGAGGUCUUAUCAGAGGCACGUCAACAUCUUAAAGAUGGCACUUGUGGCUUAGUAAAAGUUGAAAAAGGCGUUUUGCCUCAACUUGAACAGCCCUAUGUGUUCAUCAAACGUUCGGAUGCUCGAACUGCACCUCAUGGUCAUGUUAUGGUUGAGCUGGUAGCAGAACUCGAAGGCAUUCAGUACGGUCGUAGUGGUGAGACACUUGGUGUCCUUGUCCCUCAUGUGGGCGAAAUACCAGUGGCUUACCGCAAGGUUCUUCUUCGUAAGAACGGUAAUAAAGGAGCUGGUGGCCAUAGUUACGGCGCCGAUCUAAAGUCAUUUGACUUAGGCGACGAGCUUGGCACUGAUCCUUAUGAAGAUUUUCAAGAAAACUGGAACACUAAACAUAGCAGUGGUGUUACCCGUGAACUCAUGCGUGAGCUUAACGGAGGGGCAUACACUCGCUAUGUCGAUAACAACUUCUGUGGCCCUGAUGGCUACCCUCUUGAGUGCAUUAAAGACCUUCUAGCACGUGCUGGUAAAGCUUCAUGCACUUUGUCCGAACAACUGGACUUUAUUGACACUAAGAGGGGUGUAUACUGCUGCCGUGAACAUGAGCAUGAAAUUGCUUGGUACACGGAACGUUCUGAAAAGAGCUAUGAAUUGCAGACACCUUUUGAAAUUAAAUUGGCAAAGAAAUUUGACACCUUCAAUGGGGAAUGUCCAAAUUUUGUAUUUCCCUUAAAUUCCAUAAUCAAGACUAUUCAACCAAGGGUUGAAAAGAAAAAGCUUGAUGGCUUUAUGGGUAGAAUUCGAUCUGUCUAUCCAGUUGCGUCACCAAAUGAAUGCAACCAAAUGUGCCUUUCAACUCUCAUGAAGUGUGAUCAUUGUGGUGAAACUUCAUGGCAGACGGGCGAUUUUGUUAAAGCCACUUGCGAAUUUUGUGGCACUGAGAAUUUGACUAAAGAAGGUGCCACUACUUGUGGUUACUUACCCCAAAAUGCUGUUGUUAAAAUUUAUUGUCCAGCAUGUCACAAUUCAGAAGUAGGACCUGAGCAUAGUCUUGCCGAAUACCAUAAUGAAUCUGGCUUGAAAACCAUUCUUCGUAAGGGUGGUCGCACUAUUGCCUUUGGAGGCUGUGUGUUCUCUUAUGUUGGUUGCCAUAACAAGUGUGCCUAUUGGGUUCCACGUGCUAGCGCUAACAUAGGUUGUAACCAUACAGGUGUUGUUGGAGAAGGUUCCGAAGGUCUUAAUGACAACCUUCUUGAAAUACUCCAAAAAGAGAA--AGUCAACAUCAAUAUUGUUGGUGACUUUAAACUUAAUGAAGAGAUCGCCAUUAUUUUGGCAUCUUUUUCUGCUUCCACAAGUGCUUUUGUGGAAACUGUGAAAGGUUUGGAUUAUAAAGCAUUCAAACAAAUUGUUGAAUCCUGUGGUAAUUUUAAAGUUACAAAAGGAAAAGCUAAAAAAGGUGCCUGGAAUAUUGGUGAACAGAAAUCAAUACUGAGUCCUCUUUAUGCAUUUGCAUCAGAGGCUGCUCGUGUUGUACGAUCAAUUUUCUCCCGCACUCUUGAAACUGCUCAAAAUUCUGUGCGUGUUUUACAGAAGGCCGCUAUAACAAUACUAGAUGGAAUUUCACAGUAUUCACUGAGACUCAUUGAUGCUAUGAUGUUCACAUCUGAUUUGGCUACUAACAAUCUAGUUGUAAUGGCCUACAUUACAGGUGGUGUUGUUCAGUUGACUUCGCAGUGGCUAACUAAUAUCUUUGGCACUGUUUAUGAAAAACUCAAACCCGUCCUUGAUUGGCUUGAAGAGAAGUUUAAGGAAGGUGUAGAGUUUCUUAGAGACGGUUGGGAAAUUGUUAAAUUUAUCUCAACCUGUGCUUGUGAAAUUGUCGGUGGACAAAUUGUCAC--CUGUGCAAAGGAAAUUAAGGAGAGUGUUCAGACAUUCUUUAAGCUUGUAAAUAAAUUUUUGGCUUUGUGUGCUGACUCUAUCAUUAUUGGUGGAGCUAAACUUAAAGCCUUGAAUUUAGGUGAAACAUUUGUCACGCACUCAAAGGGAUUGUACAGAAAGUGUGUUAAAUCCAGAGAAGAAACUG-GCCUACUCAUGCCUCUAAAAGCCCCAAAAGAAAUUAUCUUCUUAGAGGGAGAAACACUUCCCACAGAAGUGUUAACAGAGGAAGUUGUCUUGAAAACUGGUGAUUUACAACCAUUAGAACAACCUACUAGUG---AAGCUGUUGAAGCUCCAUUGGUUGGUACACCAGUUUGUAUUAACGGGCUUAUGUUGCUCGAAAUCAAAGACACAGAAAAGUACUGUGCCCUUGCACCUAAUAUGAUGGUAACAAACAAUACCUUCACACUCAAAGGCGGUGCACCAACAAA-G--GUUACUUUUGGUGAUGACACUGUGAUAGAAGUGCAAGGUUACAAGAGUGUGAAUAUCACUUUUGAACUUGAUGAAAGGAUUGAUAAAGUACUUAAUGAGAAGUGCUCUGCCUAUACAGUUGAACUCGGUACAGAAGUAAAUGAGUUCGCCUGUGUUGUGGCAGAUGCUGUCAUAAAAACUUUGCAACCAGUAUCUGAAUUACUUACACCACUGGGCAUUGAUUUAGAUGAGUGGAGUAUGGCUACAUACUACUUAUUUGAUGAGUCUGGUGAGUUUAAAUUGGCUUCACAUAUGUAUUGUUCUUUUUACCCUCCAGAUGAGGAUGAAGAAGAAGGU---GAUUGUGAAGA---AGAAGAGUUU---GAGCCAUCAACUCAAUAUGAGUAUGGUACUGAAGAUGAUUACCAAGGUAAACCUUUGGAAUUUGGUGCCACUUCUG---CUGCU-CUUCAACCUGAAGAAGAGCAAG---AAGAAGAUUGGUUAGAUGAUGAUAGUCAACAAACUGUUGGUCAACAAGACGGCAGUGAGGACAAUCAGACAACUACUAUUCAAACAAUUGUUGAGGUUCAACCUCAAUUAGAGAUGGAACUUACACCAGUUGUUCAGA-CUAUUGAAGUGAAUAGUUUUAGUGGUUAUUUAAAACUUACUGACAAUGUAUACAUUAAAAAUGCAGACAUUGUGGAAGAAGCUAAAAAGGUAAAACCAACAGUGGUUGUUAAUGCAGCCAAUGUUUACCUUAAACAUGGAGGAGGUGUUGCAGGAGCCUUAAAUAAGGCUACUAACAAUGCCAUGCAAGUUGAAUCUGAUGA-UUACAU--AGCUACUAAUGGACCACUUAAAGUGGGUGGUAGUUGUGUUUUAAGCGGACACAAUCUUGCUAAACACUGUCUUCAUGUUGUCGGCCCAAAUGUUAACAAAGGUGAAGACAUUCAACUUCUUAAGAGUGCUUAUGAAAAUUUUAAUCAGCACGAAGUUCUACUUGCACCAUUAUUAUCAGCUGGUAUUUUUGGUGCUGACCCUAUACAUUCUUUAAGAGUUUGUGUAGAUACUGUUCGCACAAAUGUCUACUUAGCUGUCUUUGAUAAAAAUCUCUAUGACAAACUUGUUUCAAGCUUUUUG--------GAAAUGAAGAGU----------------GAAAA--GCAAGUUGAAC----AAAAGAUCGCUGAGAUUCCUAAAGAGGAAGUUAAGCCAUUUAUAACUGAAAG----U---AAACC---------UUCAGUUGAACAGAGAAAACAAG---AUGAUAAG---AAAAUCAAAGCUUGUGUUGAAGAAGUUACAACAACUCUGGAAGAAACUAAGUUCCUCACAGAAAACUUGUUACUUUAUAUUGACAUUAAUGGCAAUCUUCAUCCAGAUUCUGCCACUCUUGUUAGUGACAUUGACAUCACUUUCUUAAAGAAAGAUGCUCCAUAUAUAGUGGGUGAUGUUGUUCAAGAG-GGUGUUUUAACUGCUGUGGUUAUACCUACUAAAAAUGCUGGUGGCACUACUGAAAUGCUAGCGAAAGCUUUGAGAAAAGUGCCAACAGACAAUUAUAUAACCACUUACCCGGGUCAGGGUUUAAAUGGUUACACUGUAGAGGAGGCAAAGACAGUGCUUAAAAAGUGUAAAAGUGCCUUUUACAUUCUACCAUCUAUUAUCUCUAAUGAGAAGCAAGAAAUUCUUGGAACUGUUUCUUGGAAUUUGCGAGAAAUGCUUGCACAUGCAGAAGAAACACGCAAAUUAAUGCCUGUCUGUGUGGAAACUAAAGCCAUAGUUUCAACUAUACAGCGUAAAUAUAAGGGUAUUAAAAUACAAGAGGGUGUGGUUGAUUAUGGUGCUAGAUUUUACUUUUACACCAGUAAAACAACUGUAGCGUCACUUAUCAACACACUUAACGAUCUAAAUGAAACUCUUGUUACAAUGCCACUUGGCUAUGUAACACAUGGCUUAAAUUUGGAAGAAGCUGCUCGGUAUAUGAGAUCUCUCAAAGUGCCAGCUACAGUUUCUGUUUCUUCACCUGAUGCUGUUACAGCGUAUAAUGGUUAUCUUACUUCUUCUUCUAAAACACCUGAAGAACAUUUUAUUGAAACCAUCUCACUUGCUGGUUCCUAUAAAGAUUGGUCCUAUUCUGGACAAUCUACACAACUAGGUAUAGAAUUUCUUAAGAGAGGUGAUAAAAGUGUAUAUUACACUAG---UAAUCCUACCACAUUCCACCUAGAUGGUGAAGUUAUCACCUUUGACAAUCUUAAGACACUUCUUUCUUUGAGAGAAGUGAGGACUAUUAAGGUGUUUACAACAGUAGACAACAUUAACCUCCACACGCAAGUUGUGGACAUGUCAAUGACAUAUGGACAACAGUUUGGUCCAACUUAUUUGGAUGGAGCUGAUGUUACUAAAAUAAAACCUCAUAAUUCACAUGAAGGUAAAACAUUUUAUGUUUUACCUAAUGAUGACACUCUACGUGUUGAGGCUUUUGAGUACUACCACACAACUGAUCCUAGUUUUCUGGGUAGGUACAUGUCAGCAUUAAAUCACACUAAAAAGUGGAAAUACCCACAAGUUAAUGGUUUAACUUCUAUUAAAUGGGCAGAUAACAACUGUUAUCUUGCCACUGCAUUGUUAACACUCCAACAAAUAGAGUUGAAGUUUAAUCCACCUGCUCUACAAGAUGCUUAUUAUAGAGCAAGGGCUGGUGAAGCUGCUAACUUUUGUGCACUUAUCUUAGCCUACUGUAAUAAGACAGUAGGUGAGUUAGGUGAUGUUAGAGAAACAAUGAGUUACUUGUUUCAACAUGCCAAUUUAGAUUCUUGCAAAAGAGUCUUGAACGUGGUGUGUAAAACUUGUGGACAACAGCAGACAACCCUUAAGGGUGUAGAAGCUGUUAUGUACAUGGGCACACUUUCUUAUGAACAAUUUAAGAAAGGUGUUCAGAUACCUUGUACGUGUGGUAAACAAGCUACAAAAUAUCUAGUACAACAGGAGUCACCUUUUGUUAUGAUGUCAGCACCACCUGCUCAGUAUGAACUUAAGCAUGGUACAUUUACUUGUGCUAGUGAGUACACUGGUAAUUACCAGUGUGGUCACUAUAAACAUAUAACUUCUAAAGAAACUUUGUAUUGCAUAGACGGUGCUUUACUUACAAAGUCCUCAGAAUACAAAGGUCCUAUUACGGAUGUUUUCUACAAAGAAAACAGUUACACAACAACCAUAAAACCAGUUACUUAUAAAUUGGAUGGUGUUGUUUGUACAGAAAUUGACCCUAAGUUGGACAAUUAUUAUAAGAAAGACAAUUCUUAUUUCACAGAGCAACCAAUUGAUCUUGUACCAAACCAACCAUAUCCAAACGCAAGCUUCGAUAAUUUUAAGUUUGUAUGUGAUAAUAUCAAAUUUGCUGAUGAUUUAAACCAGUUAACUGGUUAUAAGAAACCUGCUUCAAGAGAGCUUAAAGUUACAUUUUUCCCUGACUUAAAUGGUGAUGUGGUGGCUAUUGAUUAUAAACACUACACACCCUCUUUUAAGAAAGGAGCUAAAUUGUUACAUAAACCUAUUGUUUGGCAUGUUAACAAUGCAACUAAUAAAGCCACGUAUAAACCAAAUACCUGGUGUAUACGUUGUCUUUGGAGCACAAAACCAGUUGAAACAUCAAAUUCGUUUGAUGUACUGAAGUCAGAGGACGCGCAGGGAAUGGAUAAUCUUGCCUGCGAAGAUCUAAAACCAGUCUCUGAAGAAGUAGUGGAAAAUCCUACCAUACAGAAAGACGUUCUUGAGUGUAAUGUGAAAACUACCGAAGUUGUAGGAGACAUUAUACUUAAACCAGCAAAUAAUAGUUUAAAAAUUACAGAAGAGGUUGGCCACACAGAUCUAAUGGCUGCUUAUGUAGACAAUUCUAGUCUUACUAUUAAGAAACCUAAUGAAUUAUCUAGAGUAUUAGGUUUGAAAACCCUUGCUACUCAUGGUUUAGCUGCUGUUAAUAGUGUCCCUUGGGAUACUAUAGCUAAUUAUGCUAAGCCUUUUCUUAAC-AAAGUUGUUAGUACAACUACUAACAUAGUUACACGGUGUUUAAACCGUGUUUGUACUAAUUAUAUGCCUUAUUUCUUUACUUUAUUGCUACAAUUGUGUACUUUUACUAGAAGUACAAAUUCUAGAAUUAAAGCAUUUAUGCCGACUACUAUAGCAAAGAAUACUGUUAAGAGUGUCGGUAAAUUUUGUCUAGAGGCUUCAUUUAAUUAUUUGAAGUCACCUAAUUUUUCUAAACUGAUAAAUAUUAUAAUUUGGUUUUUACUAUUAAGUGUUUGCCUAGGUUCUUUAAUCUAUUCAACCGCUGCUUUAGGUGUUUUAAUGUCUAAUUUAGGCAUGCCUUCUUACUGUACUGGUUACAGAGAAGGCUAUUUGAACUCUACUAAUGUCACUAUUGCAACCUACUGUACUGGUUCUAUACCUUGUAGUGUUUGUCUUAGUGGUUUAGAUUCUUUAGACACCUAUCCUUCUUUAGAAACUAUACAAAUUACCAUUUCAUCUUUUAAAUGGGAUUUAACUGCUUUUGGCUUAGUUGCAGAGUGGUUUUUGGCAUAUAUUCUUUUCACUAGGUUUUUCUAUGUACUUGGAUUGGCUGCAAUCAUGCAAUUGUUUUUCAGCUAUUUUGCAGUACAUUUUAUUAGUAAUUCUUGGCUUAUGUGGUUAAUAAUUAAUCUUGUACAAAUGGCCCCGAUUUCAGCUAUGGUUAGAAUGUACAUCUUCUUUGCAUCAUUUUAUUAUGUAUGGAAAAGUUAUGUGCAUGUUGUAGACGGUUGUAAUUCAUCAACUUGUAUGAUGUGUUACAAACGUAAUAGAGCAACAAGAGUCGAAUGUACAACUAUUGUUAAUGGUGUUAGAAGGUCCUUUUAUGUCUAUGCUAAUGGAGGUAAAGGCUUUUGCAAACUACACAAUUGGAAUUGUGUUAAUUGUGAUACAUUCUGUGCUGGUAGUACAUUUAUUAGUGAUGAAGUUGCGAGAGACUUGUCACUACAGUUUAAAAGACCAAUAAAUCCUACUGACCAGUCUUCUUACAUCGUUGAUAGUGUUACAGUGAAGAAUGGUUCCAUCCAUCUUUACUUUGAUAAAGCUGGUCAAAAGACUUAUGAAAGACAUUCUCUCUCUCAUUUUGUUAACUUAGACAACCUGAGAGCUAAUAACACUAAAGGUUCAUUGCCUAUUAAUGUUAUAGUUUUUGAUGGUAAAUCAAAAUGUGAAGAAUCAUCUGCAAAAUCAGCGUCUGUUUACUACAGUCAGCUUAUGUGUCAACCUAUACUGUUACUAGAUCAGGCAUUAGUGUCUGAUGUUGGUGAUAGUGCGGAAGUUGCAGUUAAAAUGUUUGAUGCUUACGUUAAUACGUUUUCAUCAACUUUUAACGUACCAAUGGAAAAACUCAAAACACUAGUUGCAACUGCAGAAGCUGAACUUGCAAAGAAUGUGUCCUUAGACAAUGUCUUAUCUACUUUUAUUUCAGCAGCUCGGCAAGGGUUUGUUGAUUCAGAUGUAGAAACUAAAGAUGUUGUUGAAUGUCUUAAAUUGUCACAUCAAUCUGACAUAGAAGUUACUGGCGAUAGUUGUAAUAACUAUAUGCUCACCUAUAACAAAGUUGAAAACAUGACACCCCGUGACCUUGGUGCUUGUAUUGACUGUAGUGCGCGUCAUAUUAAUGCGCAGGUAGCAAAAAGUCACAACAUUGCUUUGAUAUGGAACGUUAAAGAUUUCAUGUCAUUGUCUGAACAACUACGAAAACAAAUACGUAGUGCUGCUAAAAAGAAUAACUUACCUUUUAAGUUGACAUGUGCAACUACUAGACAAGUUGUUAAUGUUGUAACAACAAAGAUAGCACUUAAGGGUGGUAAAAUUGUUAAUAAUUGGUUGAAGCAGUUAAUUAAAGUUACACUUGUGUUCCUUUUUGUUGCUGCUAUUUUCUAUUU-AAUAACACCUGUUCAUGUCAUGUCUAAACAUACUGACUUUUCAAGUGAAAUCAUAGGAUACAAGGCUAUUGAUGGUGGUGUCACUCGUGACAUAGCAUCUACAGAUACUUGUUUUGCUAACAAACAUGCUGAUUUUGACACAUGGUUUAGCCAGCGUGGUGGUAGUUAUACUAAUGACAAAGCUUGCCCAUUGAUUGCUGCAGUCAUAACAAGAGAAGUGGGUUUUGUCGUGCCUGGUUUGCCUGGCACGAUAUUACGCACAACUAAUGGUGACUUUUUGCAUUUCUUACCUAGAGUUUUUAGUGCAGUUGGUAACAUCUGUUACACACCAUCAAAACUUAUAGAGUACACUGACUUUGCAACAUCAGCUUGUGUUUUGGCUGCUGAAUGUACAAUUUUUAAAGAUGCUUCUGGUAAGCCAGUACCAUAUUGUUAUGAUACCAAUGUACUAGAAGGUUCUGUUGCUUAUGAAAGUUUACGCCCUGACACACGUUAUGUGCUCAUGGAUGGCUCUAUUAUUCAAUUUCCUAACACCUACCUUGAAGGUUCUGUUAGAGUGGUAACAACUUUUGAUUCUGAGUACUGUAGGCACGGCACUUGUGAAAGAUCAGAAGCUGGUGUUUGUGUAUCUACUAGUGGUAGAUGGGUACUUAACAAUGAUUAUUACAGAUCUUUACCAGGAGUUUUCUGUGGUGUAGAUGCUGUAAAUUUACUUACUAAUAUGUUUACACCACUAAUUCAACCUAUUGGUGCUUUGGACAUAUCAGCAUCUAUAGUAGCUGGUGGUAUUGUAGCUAUCGUAGUAACAUGCCUUGCCUACUAUUUUAUGAGGUUUAGAAGAGCUUUUGGUGAAUACAGUCAUGUAGUUGCCUUUAAUACUUUACUAUUCCUUAUGUCAUUCACUGUACUCUGUUUAACACCAGUUUACUCAUUCUUACCUGGUGUUUAUUCUGUUAUUUACUUGUACUUGACAUUUUAUCUUACUAAUGAUGUUUCUUUUUUAGCACAUAUUCAGUGGAUGGUUAUGUUCACACCUUUAGUACCUUUCUGGAUAACAAUUGCUUAUAUCAUUUGUAUUUCCACAAAGCAUUUCUAUUGGUUCUUUAGUAAUUACCUAAAGAGACGUGUAGUCUUUAAUGGUGUUUCCUUUAGUACUUUUGAAGAAGCUGCGCUGUGCACCUUUUUGUUAAAUAAAGAAAUGUAUCUAAAGUUGCGUAGUGAUGUGCUAUUACCUCUUACGCAAUAUAAUAGAUACUUAGCUCUUUAUAAUAAGUACAAGUAUUUUAGUGGAGCAAUGGAUACAACUAGCUACAGAGAAGCUGCUUGUUGUCAUCUCGCAAAGGCUCUCAAUGACUUCAGUAACUCAGGUUCUGAUGUUCUUUACCAACCACCACAAACCUCUAUCACCUCAGCUGUUUUGCAGAGUGGUUUUAGAAAAAUGGCAUUCCCAUCUGGUAAAGUUGAGGGUUGUAUGGUACAAGUAACUUGUGGUACAACUACACUUAACGGUCUUUGGCUUGAUGACGUAGUUUACUGUCCAAGACAUGUGAUCUGCACCUCUGAAGACAUGCUUAACCCUAAUUAUGAAGAUUUACUCAUUCGUAAGUCUAAUCAUAAUUUCUUGGUACAGGCUGGUAAUGUUCAACUCAGGGUUAUUGGACAUUCUAUGCAAAAUUGUGUACUUAAGCUUAAGGUUGAUACAGCCAAUCCUAAGACACCUAAGUAUAAGUUUGUUCGCAUUCAACCAGGACAGACUUUUUCAGUGUUAGCUUGUUACAAUGGUUCACCAUCUGGUGUUUACCAAUGUGCUAUGAGGCCCAAUUUCACUAUUAAGGGUUCAUUCCUUAAUGGUUCAUGUGGUAGUGUUGGUUUUAACAUAGAUUAUGACUGUGUCUCUUUUUGUUACAUGCACCAUAUGGAAUUACCAACUGGAGUUCAUGCUGGCACAGACUUAGAAGGUAACUUUUAUGGACCUUUUGUUGACAGGCAAACAGCACAAGCAGCUGGUAUGGACACAACUAUUACAGUUAAUGUUUUAGCUUGGUUGUACGCUGCUGUUAUAAAUGGAGACAGGUGGUUUCUCAAUCGAUUUACCACAACUCUUAAUGACUUUAACCUUGUGGUUAUGAAGUACAAUUAUGAACCUCUAACACAAGACCAUGUUGACAUACUAGGACCUCUUUCUGCUCAAACUGGAAUUGCCGUUUUAGAUAUGUGUGCUUCAUUAAAAGAAUUACUGCAAAAUGGUAUGAAUGGACGUACCAUAUUGGGUAGUGCUUUAUUAGAAGAUGAAUUUACACCUUUUGAUGUUGUUAGACAAUGCUCAGGUGUUACUUUCCAAAGUGCAGUGAAAAGAACAAUCAAGGGUACACACCACUGGUUGUUACUCACAAUUUUGACUUCACUUUUAGUUUUAGUCCAGAGUACUCAAUGGUCUUUGUUCUUUUUUUUGUAUGAAAAUGCCUUUUUACCUUUUGCUAUGGGUAUUAUUGCUAUGUCUGCUUUUGCAAUGAUGUUUGUCAAACAUAAGCAUGCAUUUCUCUGUUUGUUUUUGUUACCUUCUCUUGCCACUGUAGCUUAUUUUAAUAUGGUCUAUAUGCCUGCUAGUUGGGUGAUGCGUAUUAUGACAUGGUUGGAUAUGGUUGAUACUAGUUUGUCUGGUUUUAAGCUAAAAGACUGUGUUAUGUAUGCAUCAGCUGUAGUGUUACUAAUCCUUAUGACAGCAAGAACUGUGUAUGAUGAUGGUGCUAGGAGAGUGUGGACACUUAUGAAUGUCUUGACACUCGUUUAUAAAGUUUAUUAUGGUAAUGCUUUAGAUCAAGCCAUUUCCAUGUGGGCUCUUAUAAUCUCUGUUACUUCUAACUACUCAGGUGUAGUUACAACUGUCAUGUUUUUGGCCAGAGGUAUUGUUUUUAUGUGUGUUGAGUAUUGCCCUAUUUUCUUCAUAACUGGUAAUACACUUCAGUGUAUAAUGCUAGUUUAUUGUUUCUUAGGCUAUUUUUGUACUUGUUACUUUGGCCUCUUUUGUUUACUCAACCGCUACUUUAGACUGACUCUUGGUGUUUAUGAUUACUUAGUUUCUACACAGGAGUUUAGAUAUAUGAAUUCACAGGGACUACUCCCUCCCAAGAAUAGCAUAGAUGCCUUCAAACUCAACAUUAAAUUGUUGGGUGUUGGUGGCAAACCUUGUAUCAAAGUAGCCACUGUACAGUCUAAAAUGUCAGAUGUAAAGUGCACAUCAGUAGUCUUACUCUCAGUUUUGCAACAACUCAGAGUAGAAUCAUCAUCUAAAUUGUGGGCUCAAUGUGUCCAGUUACACAAUGACAUUCUCUUAGCUAAAGAUACUACUGAAGCCUUUGAAAAAAUGGUUUCACUACUUUCUGUUUUGCUUUCCAUGCAGGGUGCUGUAGACAUAAACAAGCUUUGUGAAGAAAUGCUGGACAACAGGGCAACCUUACAAGCUAUAGCCUCAGAGUUUAGUUCCCUUCCAUCAUAUGCAGCUUUUGCUACUGCUCAAGAAGCUUAUGAGCAGGCUGUUGCUAAUGGUGAUUCUGAAGUUGUUCUUAAAAAGUUGAAGAAGUCUUUGAAUGUGGCUAAAUCUGAAUUUGACCGUGAUGCAGCCAUGCAACGUAAGUUGGAAAAGAUGGCUGAUCAAGCUAUGACCCAAAUGUAUAAACAGGCUAGAUCUGAGGACAAGAGGGCAAAAGUUACUAGUGCUAUGCAGACAAUGCUUUUCACUAUGCUUAGAAAGUUGGAUAAUGAUGCACUCAACAACAUUAUCAACAAUGCAAGAGAUGGUUGUGUUCCCUUGAACAUAAUACCUCUUACAACAGCAGCCAAACUAAUGGUUGUCAUACCAGACUAUAACAUAUAUAAAAAUACGUGUGAUGGUACAACAUUUACUUAUGCAUCAGCAUUGUGGGAAAUCCAACAGGUUGUAGAUGCAGAUAGUAAAAUUGUUCAACUUAGUGAAAUUAGUAUGGACAAUUCACCUAAUUUAGCAUGGCCUCUUAUUGUAACAGCUUUAAGGGCCAAUUCUGCUGUCAAAUUACAGAAUAAUGAGCUUAGUCCUGUUGCACUACGACAGAUGUCUUGUGCUGCCGGUACUACACAAACUGCUUGCACUGAUGACAAUGCGUUAGCUUACUACAACACAACAAAGGGAGGUAGGUUUGUACUUGCACUGUUAUCCGAUUUACAGGAUUUGAAAUGGGCUAGAUUCCCUAAGAGUGAUGGAACUGGUACUAUCUAUACAGAACUGGAACCACCUUGUAGGUUUGUUACAGACACACCUAAAGGUCCUAAAGUGAAGUAUUUAUACUUUAUUAAAGGAUUAAACAACCUAAAUAGAGGUAUGGUACUUGGUAGUUUAGCUGCCACAGUACGUCUACAAGCUGGUAAUGCAACAGAAGUGCCUGCCAAUUCA-ACUGUAUUAUCUUUCUGUGCUUUUGCUGUAGAUGCUGCUAAAGCUUACAAAGAUUAUCUAGCUAGUGGGGGACAACCAAUCACUAAUUGUGUUAAGAUGUUGUGUACACACACUGGUACUGGUCAGGCAAUAACAGUUACACCGGAAGCCAAUAUGGAUCAAGAAUCCUUUGGUGGUGCAUCGUGUUGUCUGUACUGCCGUUGCCACAUAGAUCAUCCAAAUCCUAAAGGAUUUUGUGACUUAAAAGGUAAGUAUGUACAAAUACCUACAACUUGUGCUAAUGACCCUGUGGGUUUUACACUUAAAAACACAGUCUGUACCGUCUGCGGUAUGUGGAAAGGUUAUGGCUGUAGUUGUGAUCAACUCAGCGAACCCAUGCUUCAGUCAGCUGAUGCAC-AAUCGUUUUUAAACGGGUUUGCGGUGUAAGUGCAGCCCGUCUUACACCGUGCGGCACAGGCACUAGUACUGAUGUC-GUAUACAGGGC-UUUUGACAUCUACAAUGAUAAAGUAGCUGGUUUUGCUAAAUUCCUAAAAACUAAUUGUUGUCGCUUCCAAGAAAAGGACGAAGAUGACAAUUUAAUUGAUUCUUACUUUGUAGUUAAGAGACACACUUUCUCUAACUACCAACAUGAAGAAACAAUUUAUAAUUUACUUAAGGAUUGUCCAGCUGUUGCUAAACAUGACUUCUUUAAGUUUAGAAUAGACGGUGACAUGGUACCACAUAUAUCACGUCAACGUCUUACUAAAUACACAAUGGCAGACCUCGUCUAUGCUUUAAGGCAUUUUGAUGAAGGUAAUUGUGACACAUUAAAAGAAAUACUUGUCACAUACAAUUGUUGUGAUGAUGAUUAUUUCAAUAAAAAGGACUGGUAUGAUUUUGUAGAAAACCCAGAUAUAUUACGCGUAUACGCCAACUUAGGUGAACGUGUACGCCAAGCUUUGUUAAAAACAGUACAAUUCUGUGAUGCCAUGCGAAAUGCUGGUAUUGUUGGUGUACUGACAUUAGAUAAUCAAGAUCUCAAUGGUAACUGGUAUGAUUUCGGUGAUUUCAUACAAACCACGCCAGGUAGUGGAGUUCCUGUUGUAGAUUCUUAUUAUUCAUUGUUAAUGCCUAUAUUAACCUUGACCAGGGCUUUAACUGCAGAGUCACAUGUUGACACUGACUUAACAAAGCCUUACAUUAAGUGGGAUUUGUUAAAAUAUGACUUCACGGAAGAGAGGUUAAAACUCUUUGACCGUUAUUUUAAAUAUUGGGAUCAGACAUACCACCCAAAUUGUGUUAACUGUUUGGAUGACAGAUGCAUUCUGCAUUGUGCAAACUUUAAUGUUUUAUUCUCUACAGUGUUCCCACUUACAAGUUUUGGACCACUAGUGAGAAAAAUAUUUGUUGAUGGUGUUCCAUUUGUAGUUUCAACUGGAUACCACUUCAGAGAGCUAGGUGUUGUACAUAAUCAGGAUGUAAACUUACAUAGCUCUAGACUUAGUUUUAAGGAAUUACUUGUGUAUGCUGCUGACCCUGCUAUGCACGCUGCUUCUGGUAAUCUAUUACUAGAUAAACGCACUACGUGCUUUUCAGUAGCUGCACUUACUAACAAUGUUGCUUUUCAAACUGUCAAACCCGGUAAUUUUAACAAAGACUUCUAUGACUUUGCUGUGUCUAAGGGUUUCUUUAAGGAAGGAAGUUCUGUUGAAUUAAAACACUUCUUCUUUGCUCAGGAUGGUAAUGCUGCUAUCAGCGAUUAUGACUACUAUCGUUAUAAUCUACCAACAAUGUGUGAUAUCAGACAACUACUAUUUGUAGUUGAAGUUGUUGAUAAGUACUUUGAUUGUUACGAUGGUGGCUGUAUUAAUGCUAACCAAGUCAUCGUCAACAACCUAGACAAAUCAGCUGGUUUUCCAUUUAAUAAAUGGGGUAAGGCUAGACUUUAUUAUGAUUCAAUGAGUUAUGAGGAUCAAGAUGCACUUUUCGCAUAUACAAAACGUAAUGUCAUCCCUACUAUAACUCAAAUGAAUCUUAAGUAUGCCAUUAGUGCAAAGAAUAGAGCUCGCACCGUAGCUGGUGUCUCUAUCUGUAGUACUAUGACCAAUAGACAGUUUCAUCAAAAAUUAUUGAAAUCAAUAGCCGCCACUAGAGGAGCUACUGUAGUAAUUGGAACAAGCAAAUUCUAUGGUGGUUGGCACAACAUGUUAAAAACUGUUUAUAGUGAUGUAGAAAACCCUCACCUUAUGGGUUGGGAUUAUCCUAAAUGUGAUAGAGCCAUGCCUAACAUGCUUAGAAUUAUGGCCUCACUUGUUCUUGCUCGCAAACAUACAACGUGUUGUAGCUUGUCACACCGUUUCUAUAGAUUAGCUAAUGAGUGUGCUCAAGUAUUGAGUGAAAUGGUCAUGUGUGGCGGUUCACUAUAUGUUAAACCAGGUGGAACCUCAUCAGGAGAUGCCACAACUGCUUAUGCUAAUAGUGUUUUUAACAUUUGUCAAGCUGUCACGGCCAAUGUUAAUGCACUUUUAUCUACUGAUGGUAACAAAAUUGCCGAUAAGUAUGUCCGCAAUUUACAACACAGACUUUAUGAGUGUCUCUAUA-GAAAUAGAGAUGUUGACACAGACUUUGUGAAUGAGUUUUACGCAUAUUUGCGUAAACAUUUCUCAAUGAUGAUACUCUCUGACGAUGCUGUUGUGUGUUUCAAUAGCACUUAUGCAUCUCAAGGUCUAGUGGCUAGCAUAAAGAACUUUAAGUCAGUUCUUUAUUAUCAAAACAAUGUUUUUAUGUCUGAAGCAAAAUGUUGGACUGAGACUGACCUUACUAAAGGACCUCAUGAAUUUUGCUCUCAACAUACAAUGCUAGUUAAACAGGGUGAUGAUUAUGUGUACCUUCCUUACCCAGAUCCAUCAAGAAUCCUAGGGGCCGGCUGUUUUGUAGAUGAUAUCGUAAAAACAGAUGGUACACUUAUGAUUGAACGGUUCGUGUCUUUAGCUAUAGAUGCUUACCCACUUACUAAACAUCCUAAUCAGGAGUAUGCUGAUGUCUUUCAUUUGUACUUACAAUACAUAAGAAAGCUACAUGAUGAGUUAACAGGACACAUGUUAGACAUGUAUUCUGUUAUGCUUACUAAUGAUAACACUUCAAGGUAUUGGGAACCUGAGUUUUAUGAGGCUAUGUACACACCGCAUACAGUCUUACAGGCUGUUGGGGCUUGUGUUCUUUGCAAUUCACAGACUUCAUUAAGAUGUGGUGCUUGCAUACGUAGACCAUUCUUAUGUUGUAAAUGCUGUUACGACCAUGUCAUAUCAACAUCACAUAAAUUAGUCUUGUCUGUUAAUCCGUAUGUUUGCAAUGCUCCAGGUUGUGAUGUCACAGAUGUGACUCAACUUUACUUAGGAGGUAUGAGCUAUUAUUGUAAAUCACAUAAACCACCCAUUAGUUUUCCAUUGUGUGCUAAUGGACAAGUUUUUGGUUUAUAUAAAAAUACAUGUGUUGGUAGCGAUAAUGUUACUGACUUUAAUGCAAUUGCAACAUGUGACUGGACAAAUGCUGGUGAUUACAUUUUAGCUAACACCUGUACUGAAAGACUCAAGCUUUUUGCAGCAGAAACGCUCAAAGCUACUGAGGAGACAUUUAAACUGUCUUAUGGUAUUGCUACUGUACGUGAAGUGCUGUCUGACAGAGAAUUACAUCUUUCAUGGGAAGUUGGUAAACCUAGACCACCACUUAACCGAAAUUAUGUCUUUACUGGUUAUCGUGUAACUAAAAACAGUAAAGUACAAAUAGGAGAGUACACCUUUGAAAAAGGUGACUAUGGUGAUGCUGUUGUUUACCGAGGUACAACAACUUACAAAUUAAAUGUUGGUGAUUAUUUUGUGCUGACAUCACAUACAGUAAUGCCAUUAAGUGCACCUACACUAGUGCCACAAGAGCACUAUGUUAGAAUUACUGGCUUAUACCCAACACUCAAUAUCUCAGAUGAGUUUUCUAGCAAUGUUGCAAAUUAUCAAAAGGUUGGUAUGCAAAAGUAUUCUACACUCCAGGGACCACCUGGUACUGGUAAGAGUCAUUUUGCUAUUGGCCUAGCUCUCUACUACCCUUCUGCUCGCAUAGUGUAUACAGCUUGCUCUCAUGCCGCUGUUGAUGCACUAUGUGAGAAGGCAUUAAAAUAUUUGCCUAUAGAUAAAUGUAGUAGAAUUAUACCUGCACGUGCUCGUGUAGAGUGUUUUGAUAAAUUCAAAGUGAAUUCAACAUUAGAACAGUAUGUCUUUUGUACUGUAAAUGCAUUUCCUGAGACGACAGCAGAUAUAGUUGUCUUUGAUGAAAUUUCAAUGGCCACAAAUUAUGAUUUGAGUGUUGUCAAUGCCAGAUUACGUGCUAAGCACUAUGUGUACAUUGGCGACCCUGCUCAAUUACCUGCACCACGCACAUUGCUAACUAAGGGCACACUAGAACCAGAAUAUUUCAAUUCAGUGUGUAGACUUAUGAAAACUAUAGGUCCAGACAUGUUCCUCGGAACUUGUCGGCGUUGUCCUGCUGAAAUUGUUGACACUGUGAGUGCUUUGGUUUAUGAUAAUAAGCUUAAAGCACAUAAAGACAAAUCAGCUCAAUGCUUUAAAAUGUUUUAUAAGGGUGUUAUCACGCAUGAUGUUUCAUCUGCAAUUAACAGGCCACAAAUAGGCGUGGUAAGAGAAUUCCUUACACGUAACCCUGCUUGGAGAAAAGCUGUUUUUAUUUCACCUUAUAAUUCACAGAAUGCUGUAGCCUCAAAGAUUUUGGGACUACCAACUCAAACUGUUGAUUCAUCACAGGGCUCAGAAUAUGACUAUGUCAUAUUCACUCAAACCACUGAAACAGCUCACUCUUGUAAUGUAAACAGAUUUAAUGUUGCUAUUACCAGAGCAAAAGUAGGCAUACUUUGCAUAAUGUCUGAUAGAGACCUUUAUGACAAGUUGCAAUUUACAAGUCUUGAAAUUCCACGUAGGAAUGUGGCAACUUUACAAGCUGAAAAUGUAACAGGACUCUUUAAAGAUUGUAGUAAGGUAAUCACUGGGUUACAUCCUACACAGGCACCUACACACCUCAGUGUUGACACUAAAUUCAAAACUGAAGGUUUAUGUGUUGACAUACCUGGCAUACUUAAGGACAUGACCUAUAGAAGACUCAUCUCUAUGAUGGGUUUUAAAAUGAAUUAUCAAGUUAAUGGUUACCCUAACAUGUUUAUCACCCGCGAAGAAGCUAUAAGACAUGUACGUGCAUGGAUUGGCUUCGAUGUCGAGGGGUGUCAUGCUACUAGAGAAGCUGUUGGUACCAAUUUACCUUUACAGCUAGGUUUUUCUACAGGUGUUAACCUAGUUGCUGUACCUACAGGUUAUGUUGAUACACCUAAUAAUACAGAUUUUUCCAGAGUUAGUGCUAAACCACCGCCUGGAGAUCAAUUUAAACACCUCAUACCACUUAUGUACAAAGGACUUCCUUGGAAUGUAGUGCGUAUAAAGAUUGUACAAAUGUUAAGUGACACACUUAAAAAUCUCUCUGACAGAGUCGUAUUUGUCUUAUGGGCACAUGGCUUUGAGUUGACAUCUAUGAAGUAUUUUGUGAAAAUAGGACCUGAGCGCACCUGUUGUCUAUGUGAUAGACGUGCCACAUGCUUUUCCACUGCUUCAGACACUUAUGCCUGUUGGCAUCAUUCUAUUGGAUUUGAUUACGUCUAUAAUCCGUUUAUGAUUGAUGUUCAACAAUGGGGUUUUACAGGUAACCUACAAAGCAACCAUGAUCUGUAUUGUCAAGUCCAUGGUAAUGCACAUGUAGCUAGUUGUGAUGCAAUCAUGACUAGGUGUCUAGCUGUCCACGAGUGCUUUGUUAAGCGUGUUGACUGGACUAUUGAAUAUCCUAUAAUUGGUGAUGAACUGAAGAUUAAUGCGGCUUGUAGAAAGGUUCAACACAUGGUUGUUAAAGCUGCAUUAUUAGCAGACAAAUUCCCAGUUCUUCACGACAUUGGUAACCCUAAAGCUAUUAAGUGUGUACCUCAAGCUGAUGUAGAAUGGAAGUUCUAUGAUGCACAGCCUUGUAGUGACAAAGCUUAUAAAAUAGAAGAAUUAUUCUAUUCUUAUGCCACACAUUCUGACAAAUUCACAGAUGGUGUAUGCCUAUUUUGGAAUUGCAAUGUCGAUAGAUAUCCUGCUAAUUCCAUUGUUUGUAGAUUUGACACUAGAGUGCUAUCUAACCUUAACUUGCCUGGUUGUGAUGGUGGCAGUUUGUAUGUAAAUAAACAUGCAUUCCACACACCAGCUUUUGAUAAAAGUGCUUUUGUUAAUUUAAAACAAUUACCAUUUUUCUAUUACUCUGACAGUCCAUGUGAGUCUCAUGGAAAACAAGUAGUGUCAGAUAUAGAUUAUGUACCACUAAAGUCUGCUACGUGUAUAACACGUUGCAAUUUAGGUGGUGCUGUCUGUAGACAUCAUGCUAAUGAGUACAGAUUGUAUCUCGAUGCUUAUAACAUGAUGAUCUCAGCUGGCUUUAGCUUGUGGGUUUACAAACAAUUUGAUACUUAUAACCUCUGGAACACUUUUACAAGACUUCAGAGUUUAGAAAAUGUGGCUUUUAAUGUUGUAAAUAAUGGACACUUUGAUGGACAACAGGGUGAAGUACCAGUUUCUAUCAUUAAUAACACUGUUUACACAAAAGUUGAUGGUGUUGAUGUAGAAUUGUUUGAAAAUAAAACAACAUUACCUGUUAAUGUAGCAUUUGAGCUUUGGGCUAAGCGCAACAUUAAACCAGUACCAGAGGUGAAAAUACUCAAUAAUUUGGGUGUGGACAUUGCUGCUAAUACUGUGAUCUGGGACUACAAAAGAGAUGCUCCAGCACAUAUAUCUACUAUUGGUGUUUGUUCUAUGACUGACAUAGCCAAGAAACCAACUGAAACGAUUUGUGCACCACUCACUGUCUUUUUUGAUGGUAGAGUUGAUGGUCAAGUAGACUUAUUUAGAAAUGCCCGUAAUGGUGUUCUUAUUACAGAAGGUAGUGUUAAAGGUUUACAACCAUCUGUAGGUCCCAAACAAGCUAGUCUUAAUGGAGUCACAUUAAUUGGAGAAGCCGUAAAAACACAGUUCAAUUAUUAUAAGAAAGUUGAUGGUGUUGUCCAACAAUUACCUGAAACUUACUUUACUCAGAGUAGAAAUUUACAAGAAUUUAAACCCAGGAGUCAAAUGGAAAUUGAUUUCUUAGAAUUAGCUAUGGAUGAAUUCAUUGAACGGUAUAAAUUAGAAGGCUAUGCCUUCGAACAUAUCGUUUAUGGAGAUUUUAGUCAUAGUCAGUUAGGUGGUUUACAUCUACUGAUUGGACUAGCUAAACGUUUUAAGGAAUCACCUUUUGAAUUAGAAGAUUUUAUUCCUAUGGACAGUACAGUUAAAAACUAUUUCAUAACAGAUGCGCAAACAGGUUCAUCUAAGUGUGUGUGUUCUGUUAUUGAUUUAUUACUUGAUGAUUUUGUUGAAAUAAUAAAAUCCCAAGAUUUAUCUGUAGUUUCUAAGGUUGUCAAAGUGACUAUUGACUAUACAGAAAUUUCAUUUAUGCUUUGGUGUAAAGAUGGCCAUGUAGAAACAUUUUACCCAAAAUUACAAUCUAGUCAAGCGUGGCAACCGGGUGUUGCUAUGCCUAAUCUUUACAAAAUGCAAAGAAUGCUAUUAGAAAAGUGUGACCUUCAAAAUUAUGGUGAUAGUGCAACAUUACCUAAAGGCAUAAUGAUGAAUGUCGCAAAAUAUACUCAACUGUGUCAAUAUUUAAACACAUUAACAUUAGCUGUACCCUAUAAUAUGAGAGUUAUACAUUUUGGUGCUGGUUCUGAUAAAGGAGUUGCACCAGGUACAGCUGUUUUAAGACAGUGGUUGCCUACGGGUACGCUGCUUGUCGAUUCAGAUCUUAAUGACUUUGUCUCUGAUGCAGAUUCAACUUUGAUUGGUGAUUGUGCAACUGUACAUACAGCUAAUAAAUGGGAUCUCAUUAUUAGUGAUAUGUACGACCCUAAGACUAAAAAUGUUACAAAAGAAAAUGACUCUAAAGAGGGUUUUUUCACUUACAUUUGUGGGUUUAUACAACAAAAGCUAGCUCUUGGAGGUUCCGUGGCUAUAAAGAUAACAGAACAUUCUUGGAAUGCUGAUCUUUAUAAGCUCAUGGGACACUUCGCAUGGUGGACAGCCUUUGUUACUAAUGUGAAUGCGUCAUCAUCUGAAGCAUUUUUAAUUGGAUGUAAUUAUCUUGGCAAACCACGCGAACAAAUAGAUGGUUAUGUCAUGCAUGCAAAUUACAUAUUUUGGAGGAAUACAAAUCCAAUUCAGUUGUCUUCCUAUUCUUUAUUUGACAUGAGUAAAUUUCCCCUUAAAUUAAGGGGUACUGCUGUUAUGUCUUUAAAAGAAGGUCAAAUCAAUGAUAUGAUUUUAUCUCUUCUUAGUAAAGGUAGACUUAUAAUUAGAGAAAACAACAGAGUUGUUAUUUCUAGUGAUGUUCUUGUUAACAACUAAACGAACAAUGUUUGUU---UUUCUUGU-----UUUA----UUGC-CACUAGUCU--CUAGU---------CAGUGUGUUAAUCUU-----ACAA----CCAGAACUCAAUUACCCCCUG-CAUA-CACUAAUUCUUUCAC-ACGUGGUGUUUAUUACCCUGACAAAGUUUUCAGAUCCUCAGUUUUACAUUCAACUCAGGACUUGUUCUUACCUUUCUUUUCCAAUGUUACUUGGUUCCAUGCUAUACAUGUCUCUGGGACCA-AU-G-G---UACUAAGAGGUUUGAUAACCCUGUCCUACCAUUUAAUGAUGGUGUUUAUUUUGCUUCCACUGAGAAGUCUAACAUAAUAAGAGGCUGGAUUUUUGGUACUACUUUAGAUUCGAAGACCCAGUCCCUACUUAUUGUUAAUAACGCUACUAAUGUUGUUAUUAAAGUCUGUGAAUUUCAAUUUUGUAAUGAUCCAUUUUUGGGUGU--UUAUUACCACAAAAACAACAA--AAGUUGGAUGGAAAGUGAGUUCAGAGUUUAUUC---UAGUGCGAAUAAUUGCACUUUUGAAUAUGU---------CUCUCA-GCCUUUUCUUAUGGACCUUGAA-GGAAAACAGGGUAAUUUCAAAAAUCUUAGGGAAUUUGUGUUUAAGAAUAUUGAUGGUUAUUUUAAAAUAUAUUCUAAGC---ACACGCCUAUUAAUUUAGUGCGUGAUCUCCCUCAGGGUUUUUCGGCUUUAGAACCAUUGGUAGAUUUGCCAAUAGGUAUUAACAUCACUAGGUUUCAAACUUUACUUGCUUUACAUAGAAGUUAUUUGACUCCUGGUGAUUCUUCUUCAGGUUGGACAGCUGGUGCUGCAGCUUAUUAUGUGGGUUAUCUUCAACCUAGGACUUUUCUAUUAAAAUAUAAUGAAAAUGGAACCAUUACAGAUGCUGUAGACUGUGCACUUGACCCUCUCUCAGAAACAAAGUGUAC-GUUGAAAUCCUUCACUGUAGAAAAAGGAAUCUAUCAAACUUCUAACUUUAGAGUCCAACCAACAGAAUCUAUUGUUAGAUUUCCUAAUAUUACAAACUUGUGCCCUUUUGGUGAAGUUUUUAACGCCACCAGAUUUGCAUCUGUUUAUGCUUGGAACAGGAAGAGAAUCAGCAACUGUGUUGCUGAUUAUUCUGUCCUAUAUAAUUCCGCAUCAUUUUCCACUUUUAAGUGUUAUGGAGUGUCUCCUACUAAAUUAAAUGAUCUCUGCUUUACUAAUGUCUAUGCAGAUUCAUUUGUAAUUAGAGGUGAUGAAGUCAGACAAAUCGCUCCAGGGCAAACUGGAAAGAUUGCUGAUUAUAAUUAUAAAUUACCAGAUGAUUUUACAGGCUGCGUUAUAGCUUGGAAUUCUAACAAUCUUGAUUCUAAGGUUGGUGGUAAUUAUAAUUACCUGUAUAGAUUGUUUAGGAAGUCUAAUCUCAAACCUUUUGAGAGAGAUAUUUCAACUGAAAUCUAUCA-GGCCGGUAGCACACCUUGUAAUGGUGUUGAA--GGUUUUAAUUGUUACUUUC--CUUUACAAUCAUAUGGUUUCCAACCCACUAAUGG--U-GUUGGUUACCAACCAUACAGAGUAGUAGUACUUUCUUUUGAACUUCUACAUGCACCAGCAACUGUUUGUGGACCUAAAAAGUCUACUAAUUUGGUUAAAAACAAAUGUGUCAAUUUCAACUUCAAUGGUUUAACAGGCACAGGUGUUCUUACUGAGUCUAACAAAAAGUUUCUGCCUUUCCAACAAUUUGGCAGAGACAUUGCUGACACUACUGAUGCUGUCCGUGAUCCACAGACACUUGAGAUUCUUGACAUUACACCAUGUUCUUUUGGUGGUGUCAGUGUUAUAACACCAGGAACAAAUACUUCUAACCAGGUUGCUGUUCUUUAUCAGGGUGUUAACUGCACAGAAGUCCCUGUUGCUAUUCAUGCAGAUCAACUUACUCCUACUUGGCGUGUUUAUUCUACAGGUUCUAAUGUUUUUCAAACACGUGCAGGCUGUUUAAUAGGGGCUGAACAUGUCAACAACUCAUAUGAGUGUGACAUACCCAUUGGUGCAGGUAUAUGCGCUAGUUAUCAGACUCAGACUAAUUCUCCUCGGCGGGCACGUAGUG-UA-GCUAGUCAAUCCAUCAUUGCCUACACUAUGUCACUUGGUGCAGAAAAUUCAGUUGCUUACUCUAAUAACUCUAUUGCCAUACCCACAAAUUUUACUAUUAGUGUUACCACAGAAAUUCUACCAGUGUCUAUGACCAAGACAUCAGUAGAUUGUACAAUGUACAUUUGUGGUGAUUCAACUGAAUGCAGCAAUCUUUUGUUGCAAUAUGGCAGUUUUUGUACACAAUUAAACCGUGCUUUAACUGGAAUAGCUGUUGAACAAGACAAAAACACCCAAGAAGUUUUUGCACAAGUCAAACAAAUUUACAAAACACCACCAAUUAAAGAUUUUGGUGGUUUUAAUUUUUCACAAAUAUUACCAGAUCCAUCAAAACCAAGCAAGAGGUCAUUUAUUGAAGAUCUACUUUUCAACAAAGUGACACUUGCAGAUGCUGGCUUCAUCAAACAAUAUGGUGAUUGCCUUGGUGAUAUUGCUGCUAGAGACCUCAUUUGUGCACAAAAGUUUAACGGCCUUACUGUUUUGCCACCUUUGCUCACAGAUGAAAUGAUUGCUCAAUACACUUCUGCACU-GUUAGCGGGUACAAUCACUUCUGGUUGGACCUUUGGUGCAGGUGCUGCAUUACAAAUACCAUUUGCUAUGCAAAUGGCUUAUAGGUUUAAUGGUAUUGGAGUUACACAGAAUGUUCUCUAUGAGAACCAAAAAUUGAUUGCCAACCAAUUUAAUAGUGCUAUUGGCAAAAUUCAAGACUCACUUUCUUCCACAGCAAGUGCACUUGGAAAACUUCAAGAUGUGGUCAACCAAAAUGCACAAGCUUUAAACACGCUUGUUAAACAACUUAGCUCCAAUUUUGGUGCAAUUUCAAGUGUUUUAAAUGAUAUCCUUUCACGUCUUGACAAAGUUGAGGCUGAAGUGCAAAUUGAUAGGUUGAUCACAGGCAGACUUCAAAGUUUGCAGACAUAUGUGACUCAACAAUUAAUUAGAGCUGCAGAAAUCAGAGCUUCUGCUAAUCUUGCUGCUACUAAAAUGUCAGAGUGUGUACUUGGACAAUCAAAAAGAGUUGAUUUUUGUGGAAAGGGCUAUCAUCUUAUGUCCUUCCCUCAGUCAGCACCUCAUGGUGUAGUCUUCUUGCAUGUGACUUAUGUCCCUGCACAAGAAAAGAACUUCACAACUGCUCCUGCCAUUUGUCAUGAUGGAAAAGCACACUUUCCUCGUGAAGGUGUCUUUGUUUCAAAUGGCACACACUGGUUUGUAACACAAAGGAAUUUUUAUGAACCACAAAUCAUUACUACAGACAACACAUUUGUGUCUGGUAACUGUGAUGUUGUAAUAGGAAUUGUCAACAACACAGUUUAUGAUCCUUUGCAACCUGAAUUAGACUCAUUCAAGGAGGAGUUAGAUAAAUAUUUUAAGAAUCAUACAUCACCAGAUGUUGAUUUAGGUGACAUCUCUGGCAUUAAUGCUUCAGUUGUAAACAUUCAAAAAGAAAUUGACCGCCUCAAUGAGGUUGCCAAGAAUUUAAAUGAAUCUCUCAUCGAUCUCCAAGAACUUGGAAAGUAUGAGCAGUAUAUAAAAUGGCCAUGGUACAUUUGGCUAGGUUUUAUAGCUGGCUUGAUUGCCAUAGUAAUGGUGACAAUUAUGCUUUGCUGUAUGACCAGUUGCUGUAGUUGUCUCAAGGGCUGUUGUUCUUGUGGAUCCUGCUGCAAAUUUGAUGAAGACGACUCUGAGCCAGUGCUCAAAGGAGUCAAAUUACAUUACACAUAAACGAACUU-AUGGAUUUGUUUAUGAGAAUCUUCACAAUUGGAACUGUAACUUUGAAGCAAGGUGAAAUCAAGGAUGCUACUCCUUCAGAUUUUGUUCGCGCUACUGCAACGAUACCGAUACAAGCCUCACUCCCUUUCGGAUGGCUUAUUGUUGGCGUUGCACUUCUUGCUGUUUUUCAGAGCGCUUCCAAAAUCAUAACCCUCAAAAAGAGAUGGCAACUAGCACUCUCCAAGGGUGUUCACUUUGUUUGCAACUUGCUGUUGUUGUUUGUAACAGUUUACUCACACCUUUUGCUCGUUGCUGCUGGCCUUGAAGCCCCUUUUCUCUAUCUUUAUGCUUUAGUCUACUUCUUGCAGAGUAUAAACUUUGUAAGAAUAAUAAUGAGGCUUUGGCUUUGCUGGAAAUGCCGUUCCAAAAACCCAUUACUUUAUGAUGCCAACUAUUUUCUUUGCUGGCAUACUAAUUGUUACGACUAUUGUAUACCUUACAAUAGUGUAACUUCUUCAAUUGUCAUUACUUCAGGUGAUGGCACAACAAGUCCUAUUUCUGAACAUGACUACCAGAUUGGUGGUUAUACUGAAAAAUGGGAAUCUGGAGUAAAAGACUGUGUUGUAUUACACAGUUACUUCACUUCAGACUAUUACCAGCUGUACUCAACUCAAUUGAGUACAGACACUGGUGUUGAACAUGUUACCUUCUUCAUCUACAAUAAAAUUGUUGAUGAGCCUGAAGAACAUGUCCAAAUUCACACAAUCGACGGUUCAUCCGGAGUUGUUAAUCCAGUAAUGGAACCAAUUUAUGAUGAACCGACGACGACUACUAGCGUGCCUUUGUAAGCACAAGCUGAUGAGUACGAACUUAUGUACUCAUUCGUUUCGGAAGAGACAGGUACGUUAAUAGUUAAUAGCGUACUUCUUUUUCUUGCUUUCGUGGUAUUCUUGCUAGUUACACUAGCCAUCCUUACUGCGCUUCGAUUGUGUGCGUACUGCUGCAAUAUUGUUAACGUGAGUCUUGUAAAACCUUCUUUUUACGUUUACUCUCGUGUUAAAAAUCUGAAUUCCUCU---AGAGUUCCUGAUCUUCUGGUCUAAACGAACUAAAUAUUAUAUUAGUUUUUCUGUUUGGAACUUUAAUUUUA---GCCAUGGCAGAUUCCAACGGUACUAUUACCGUUGAAGAGCUUAAAAAGCUCCUUGAACAAUGGAACCUAGUAAUAGGUUUCCUAUUCCUUACAUGGAUUUGUCUUCUACAAUUUGCCUAUGCCAACAGGAAUAGGUUUUUGUAUAUAAUUAAGUUAAUUUUCCUCUGGCUGUUAUGGCCAGUAACUUUAGCUUGUUUUGUGCUUGCUUCUGUUUACAGAAUAAAUUGGAUCACCGGUGGAAUUGCUAUCGCAAUGGCUUGUCUUGUAGGCUUGAUGUGGCUCAGCUACUUCAUUGCUUCUUUCAGACUGUUUGCGCGUACGCGUUCCAUGUGGUCAUUCAAUCCAGAAACUAACAUUCUUCUCAACGUGCCACUCCAUGGCACUAUUCUGACCAGACCGCUUCUAGAAAGUGAACUCGUAAUCGGAGCUGUGAUCCUUCGUGGACAUCUUCGUAUUGCUGGACACCAUCUAGGACGCUGUGACAUCAAGGACCUGCCUAAAGAAAUCACUGUUGCUACAUCACGAACGCUUUCUUAUUACAAAUUGGGAGCUUCGCAGCGUGUAGCAGGUGACUCAGGUUUUGCUGCAUACAGUCGCUACAGGAUUGGCAACUAUAAAUUAAACACAGACCAUUCCAGUAGCAGUGACAAUAUUGCUUUGCUUGUACAGUAAGUGACAACAGAUGUUUCAUCUCGUUGACUUUCAGGUUACUAUAGCAGAGAUAUUACUAAUUAUUAUGAGGACUUUUAAAGUUUCCAUUUGGAAUCUUGAUUACAUCAUAAACCUCAUAAUUAAAAAUUUAUCUAAGUCACUAACUGAGAAUAAAUAUUCUCAAUUAGAUGAAGAGCAACCAAUGGAGAUUGAUU-------AAACGAACAUGAAAAUUAUUCUUUUCUUGGCACUGAUAACACUCGCUACUUGUGAGCUUUAUCACUACCAAGAGUGUGUUAGAGGUACAACAGUACUUUUAAAAGAACCUUGCUCUUCUGGAACAUACGAGGGCAAUUCACCAUUUCAUCCUCUAGCUGAUAACAAAUUUGCACUGACUUGCUUUAGCACUCAAUUUGCUUUUGCUUGUCCUGACGGCGUAAAACACGUCUAUCAGUUACGUGCCAGAUCAGUUUCACCUAAACUGUUCAUCAGACAAGAGGAAGUU---CA---AGAACUUUACUCUCCAAUUUUUCUUAUUGUUGCGGCAAUAGUGUUUAUAACACUUUGCUUCACACUCAAAAGAAAGACAGAAUGAUUGAACUUUCAUUAAUUGACUUCUAUUUGUGCUUUUUAGCCUUUCUGCUAUUCCUUGUUUUAAUUAUGCUUAUUAUCUUUUGGUUCUCACUUGAACUGCA-AGAUCAUAAUGAAAUUUGUCA---C---GCCUAAACGAACAUGAAAUUUCU---UGUUUUCUUAGGAAUCAUCACAACUGUA-GCUGCAUUUCACCAAGAAUGUAGUUUACAGUCAUGUACUCAACAUCAACCAUAUGUAGUUGAUGACCCGUGUCCUAUUCACUUCUAUUCUAAAUGGUAUAUUAG-------AGUAGGAGCUAGAAAAUCAGCACCUUUAAUUGAAUUGUGCGUGGAUGAGGCUGGUUCUAAAUCACCCAUUCAGUACAUCG----AUA-U---CGGUAAUUAUACAGUUUCCUGUUUACCU---UUUACAAUUAAUUGCCAGGAACCUAAAUUGGGUAGUCUUGUAGU---GCGUUGUUCGUUCUAUGAAGA---CUU-UUUAGAGUAU--CAUGACGUUCGUGUUGUUUUAGAUUUCAUCUAAACGAACAAACUAAAAUGUCUGAUAAUGGACCCCAA---AAUCAGCGAAAUGCACCCCGCAUUACGUUUGGUGGACCCUCAGAUUCAACUGGCAGUAACCAGAAUGGAGAACGCAGUGGGGCGCGAUCAAAACAACGUCGGCCCCAAGGUUUACCCAAUAAUACUGCGUCUUGGUUCACCGCUCUCACUCAACAUGGCAAGGAAGACCUUAAAUUCCCUCGAGGACAAGGCGUUCCAAUUAACACCAAUAGCAGUCCAGAUGACCAAAUUGGCUACUACCGAAGAGCUACCAGACGAAUUCGUGGUGGUGACGGUAAAAUGAAAGAUCUCAGUCCAAGAUGGUAUUUUUACUACCUAGGAACUGGGCCAGAAGCUGGACUUCCCUAUGGUGCUAACAAAGACGGCAUCAUAUGGGUUGCAACUGAGGGAGCCUUGAAUACACCAAAAGAUCACAUUGGCACCCGCAAUCCUGCUAACAAUGCUGCAAUCGUGCUACAACUUCCUCAAGGAACAACAUUGCCAAAAGGCUUCUACGCAGAAGGGAGCAGAGGCGGCAGUCAAGCCUCUUCUCGUUCCUCAUCACGUAGUCGCAACAGUUCAAGAAAUUCAACUCCAGGCAGCAGUAAACGAACUUCUCCUGCUAGAAUGGCUGGCAAUGGCGGUGAUGCUGCUCUUGCUUUGCUGCUGCUUGACAGAUUGAACCAGCUUGAGAGCAAAAUGUCUGGUAAAGGCCAACAACAACAAGGCCAAACUGUCACUAAGAAAUCUGCUGCUGAGGCUUCUAAGAAGCCUCGGCAAAAACGUACUGCCACUAAAGCAUACAAUGUAACACAAGCUUUCGGCAGACGUGGUCCAGAACAAACCCAAGGAAAUUUUGGGGACCAGGAACUAAUCAGACAAGGAACUGAUUACAAACAUUGGCCGCAAAUUGCACAAUUUGCCCCCAGCGCUUCAGCGUUCUUCGGAAUGUCGCGCAUUGGCAUGGAAGUCACACCUUCGGGAACGUGGUUGACCUACACAGGUGCCAUCAAAUUGGAUGACAAAGAUCCAAAUUUCAAAGAUCAAGUCAUUUUGCUGAAUAAGCAUAUUGACGCAUACAAAACAUUCCCACCAACAGAGCCUAAAAAGGACAAAAAGAAGAAGGCUGAUGAAACUCAAGCCUUACCGCAGAGACAGAAGAAACAUCAAACUGUGACUCUUCUUCCUGCUGCAGAUUUGGAUGAUUUCUCCAAACAAUUGCAACAAUCCAUGAGCAG------UGCUGACUCAACUCAGGCCUAAA--CUCAUGCAGACCACACAAGGCAGAUGGGCUAUAUAAACGUUUUCGCUUUUCCGUUUACGAUAUAUAGUCUACUCUUGUGCAGAAUGAAUUCUCGUAACUACAUAGCACAAGUAGAUGUAGUUAACUUUAAUCUCACAUAGCAAUCUUUAAUCAGUUUGUAACAUUAGGGAGUACUUGAAAGAGCCACCACAUUUUCACCGAGGCCACGCGGAGUACGAUCGAGUGUACAGUGAACAAUGCUAGGGAGAGCUGCCUAUAUGGAAGAGCCCUAAUGUGUAAAAUUAAUUUUAGUAGUGCUAUCCCCAUGUGAUUUUAAUAGCUUCUU-------AGGAGAAUGACAAAAAAAAAA------------AAAAAAAAAAA
......(((((.(((((....)))))..)))))...........(((((.....)))))((((((((.((.(((((((((((.((((((((.((.((((.(((.....))).)))))).))))))))..((((((.....)))-)--)).(.(((((((((((..(((((...(((.((((((((.....((((((.(((((......)))))..)))))).........(((((((.((......)))))))))(((....)))))))))))))).))))).))))...))))))).).....((((((.......((..((((((...))))))..)))))))).....(((((.(((((((((((((.....)))).)))..)))))).)))))............((((((((.((.((((..((..(((((((....((((...)))))))))))..)))))).)).)))).))))...(((.(((((((((((.((((((((((...((((...)))).)))...))).))))...)))..))))))).).)))......((((((((.((((.(((((..((((.((......)))))).))))))))).))))))))...((((((......)))))).......(((((..((((.((((.((((.((.((((......(((((....))))).)))).)))))))))))))).))))).((((....))))..................(((((((((((((((..(((((((.((((....)))).)).)))).)..)))).)))).))))))).((........)).((((((.....))))))......((((((((..(((.....(((((....))))).....))).)))))))).(((((......)))))..............(((((((((...((((..(((((.((.((((((......)))))))).))))).........................)))))))))))))..........((.((((....)))).))........((((((((..((.....))))))))))...................((.(((((((...))))))).))..((((((....)))))).((((((((..........))))))))(((((((((.....))).))))))((((..(((((.((.....(((((((((.(.((((...)))).).)))))))))..)).)))))..)))).....(((((...........)))))...................(((.((((((.....))))).))))........((((((..................))))))..............(((((((.........)))))))..................(((........))).((((((.(((((((((...)))))..))))))))))((((((((.(.(((((((((((.((....((..(((.((((...))))..)))))....)))))))))))))..)..).)))))))((((..((.(((((((((......(((.....)))))))))))).))))))...........((--(((((.((.((....)).)).))))))).........((((((((.((((......))))))))))))....(((((((((....))))))))).((.....))((((((((........))))))))...........((((...((((((....))))))...))))..(((.....(((((((..((((.((((((..........((((((.(((((((((..((((....)))).)))))..))))))))))....)))))).))))...)))).)))......)))...........(((.(((((....))))))))...........((((((((((.(((.((((.(((.(((...))).))))))).))).)))).))))))........((((((((((((.((((((((.....)))))))).))).)))))).))).......((((((.(..............).)))))).......((((((..(((..(((((((.(..(((...)))..).))))))).)))...)))))).........((((((((((((....))))..))))))))(((((..((((..(((((....)))))....))))--..))))).(.((..((((((((.((......)).))))))))..)).)...(((((((..(((((((.((...(.((((((((....)))))))))...)).)))))))..))))))).((((........))))..........(((((..(((.......)))..)))))............(-((........)))........(((...(((((......)))))...)))...((((((((.....)))))))).........((((((((...(((((((((...................(((.(((((((---.((((.....)))).))))))).))).))))))))).......(((((.......)))))..........(((((.......)))))...............(((.((((........)))).)))(((((....((((((((.((.((((-(--(...)))))).)).)).))))))....).))))(.(((((.((((((((.......))))))))))))))................(((((((......)))))))((((..((((((.((((((((.(((....)))..)))))))).)))))).))))(((((((((...(((.....)))....)))))))))............((((((((.((...(((((((((((..(((((....)))))))))))))))).)))))))))).(((((((((..(((((((....((((.((((((((..((((.....))))...)))))))))))---)..))))))).---.....)))))---)))).....(((((...))))).((((((((((.....((.((((((.....))))))))))))))))))(((((.---(((((-((((........)))))))).)---.)))))..............(((.(((.....(((((((.((.....)))))))))...))).)))))))))))........((((((((.((((((((...(((.....)))...)))))).)).))))))))..((-(((((((((.......)))))))))))........(((..(.(((((((...((((...))))...))))))).))))........(((((((.....(((.(((((((....))))))).))))))))))............(((((((..((((((((....)))))).))..)))))))..((((((((..((((...(-..((((--((((((((.....(((((...))))).))))))))))))..)...))))..))).))))).......(((((((((.((((.(((......))).))))..)))))))))...............(((((.((((.....)).)).)))))............((((((..(.((((....)))).)..))))))...................(((((((((((.((......)))))))))).))).......((((...((........))...))))(((((((((...((((((((--------....))))))))----------------...))--)))))))....----...((((.(((....(((((....)))))....))).)))).((((((((..----.---.....---------))))))))..........(((((---.((((...---...))))...)))))......(((((.((((....((((..((.(((...))).))..))))....)))).))))).((((((((....(((((((((......))))..)))))....)))))))).......(((..((((((...)))))))))...((....(((((((((.((.......((..-(((......))).)).....)))))))))))....))(((.(((((((.((.(((.(((......)))))).))...))))))).))).........((((((...((((......)))).....))))))((((((.............)))))).......((((((((((...)))))))))).............((((....))))......(((((((.((((....)))).)))))))(((((.....)))))......................(((((((((..((((((((((((((......)))))))...)))))))...........))))))))).........(((((((.(((((..((((((((.((((((((........)))))))....).))))))))...)))))))))))).....(((((((....(...(((((((..(((....)))..)))))))...)......)))))))((((((((((.(((((.((((....))))..))))))))...)))))))........(((..((((((...)))))).....)))...........((((((..........))))))....((((.(.(((((.(......).))))).).))))(((((.((((......)))))))))......(((....)))....((((((((((((((((((..................---.........(((..((......))..)))...))))))))))......))))))))((((((((((...))))))))))........((..((((((((....))))))).)..))...(((((((....).)))))).(((((...)))))...((((.((((((.((((((.....)))))).)))))).))))..............(((.......<<)))(((((((((((...)))))))))))..>>..(((((.....)))))...(((.....((((((((.((.(((((....)))))...)))))).)))).....))).((((((((.........((((......)))).......)))))))).............((((((((((....))))))).)))..............(((.((((.......)))).)))......((((.(((((......(((((......)))))))))).))))......(((((.......((((((.(((.(((((((((......)))))))))))).))))))..))))).(((((((........))))))).((((((((.(((((((((((....)))))))).)))..)))))))).............((((((..((.((((....))))))....)))))).(((((((((((((.((((((((.........))))))))))))))).......))))))((((((......))))))..(((((......((((((((....))))))))..))))).........(((((.(((....)))..)))).)(((((......)))))((((((.(((((((((....))))))))).)))))).......................(((((((((.....((.((.(((((......)))))))))..)))))))))((((......))))(((((((....)))))))......(((((.(((((....((((((.......)))))))))))))))).........(((((..((......)).)))))...(((((((......)))))))...(((((.(((....))).))).)).............((((((...((((((((.((....)).)))))))).)).)))).(((((.......))))).....((((((....))))))...........((((.....)))).................(((..((((((.((((.(((((((..(((.....)))..)))))))))))....))))))..))).((...((((((((((...((........)).))).)))))))))..((..((((((.(((((((.((((......)))).))))))).).))))).))........((((....((((((((....)))))))))))).....(((.....((((((.((.(......))).))))))....))).......(((((((.....((((.(......)))))....))))..)))....(((((((((((((.....((((.......))))...))))))))))))).................................((..(((((...........))))).))...((((((.......)))).)).......((((((((((............))))))))))...................((((((((....(((.(((((((((....)))))))))))).......))))))))..........-.....((((((((....))))))))((((.(((((((......)))))))....)))).....................(((((...(((.((((.(((((((((...))))))))))))).)))...)))))......(((((((.(((.(((((........)))))..)))))))))).........(((.(((((((..........)))))))..)))(((..((......))..))).........((((....))))...((((.(((..((((((....))))))..))).))))...............(((((((...)))))))(((((((..(((((.....))))))))))))....................(((((..((((..(((((((..(((.....))).))))))).))))..)))))((.(((.((((..(((..........)))..)))).))).))(((((.((((((........)))))))))))(((((((((..((......)))))))))))...(.((((((..((....(((((........(((((((((((.((((((....((......)).....)))))).)))).)))))))....))))).......))..)))))).)......((((((..((..((((.(...).))))..))...)))))).((((((((.((((.(((((.........))))).)))).....)))))))).(((..((.(((((((((((..(..(((((.((.(.((((((....)))))).).))))))).)..)))).))))))).))..)))((((....(((((.(((.((((.(((((....))))).))))))))))))....))))(((((((((.......)))))))))........((((((...)))))).....(((((((.(((((......))))))))))))......................((..((((((((...................(((((.((((((((.(((......))))))))))).)))))..))))))))..)).........(((.....)))((((((..(((((......)))))..))))))((.((((((.(((((((.....)))).))).)))))))).(((((((.....))))))).((((....)))).......((.((((.((((.....)))).).))).)).((.((((((.((((((((((((((((((((....)))))))).)))))))))))).))..))))))(((((((.(.((((((...((((....))))...))))))))))))))...((...))...........(((....((((((...(((...)))...))))))....))).......(((((((((((.(((((.(((...((((((((((.....)))).))))))...))).))))).....))))))))))).............(((((........))))).....((((..((.((((((((...)))))).....)).))..))))..........(((.(.((((..(....)..))))).)))..(((((....((((((.(((....)))))).....)))...))))).......((..(((((((((((......).))))))))))..)).......((((((..........)))))).(.(((.(((((..........))))).))).).........((((((....(((.(((((...((((....))))...))))))))...)))))).....(((((.(((.(((..((((((((.....((((..(((....)))..)))).....)))))).))..))).))-).))))).........((((.............))))...((..(((....)))..))..((((((((((...((((((((((....))))))..))))....))))...))))))........(((((((.....(((.....)))....)))))))((((((((((.......................))))))))))((((((..((..((..(((.((..(((((((((.((....)).)))))))))..)).)))..))..))))))))...((((((....((.....))....))))))...((((((....))))).)..............((((((......))))))..((((((((..((......)).))))).)))...........(((..(((((((((.....(((.((((....)))).))).....)))))))))..))).......((((.((....((.(((((((((.....)))).))).)).))...)).))))........((((((...((((...))))..))))))........((.(((((((((((((((.((((....)))).))))).))...)))))))).))..(((..(.((((((((...)))))))).).....))).......((((((((.((((....))))...))))))))((((((((((...............((((((((((((((.((........)).)))))...)))))))))))))))))))(((((..(((((((.(((.((((...)))).)))))))..)))..))))).(((((((..(((.((((..((.(((((.((((....)))).)))))...))..)))).)))..)))))))....................((((((((...............)))))))).....(((((............)))))...((((........))))...........(.(((((.(((.....))).))))).)..(((..(((...((((.((((..((((.((.......)).))))...)))).)))).....)))..)))...........((((...((((((.....))))))...))))....((((((.....))))))..(.(((.....))).)..((((((..(((((((...(((((((..(((((((((.((.(((....))).)))))))))))....))))))).....)))))))))))))...............(((((...(((((((((.(((..(......)..))).))))).)))).......)))))....(((.((((.(((....))))))).))).....................((((((((.((.((......)).)))))))...)))......(((..(((.((..........))))).))).(((.(((.(((((((((.((.((((((.(((....)))...))).))))).))).))).)))))))))((.(((((..((.........))..)))))))..(((..((((((((((((((((......))))))))..))))))))....)))....(((((.(((((((((..........)))))))))))).))......((((.((((.(.....(((((...)))))...).))))))))........((((((((((...........)))))))))).................((((.((((.((((....))))...)))).)))).......(((.......(((((((((((.....)))))))))))......))).((((((....))))))....((((..(((((..(.....)....))))).))))..(((((.((....))))))).....((..((....((((((....))))))))..)).((((((....)))))).......((((((.((((((.((.((((((..(((.....)))..))).)))))))))).).)))))).......((((...(((((...((....))...)))))...))))....((((((.((....))...)))))).((((.(((....(((......))).)))))))(((((((((((((..((((.(......).))))..)..))))))).)))))...((((....((((.((((((.(((.((((((((......)))))))).))))))))).))))....))))..(((...((((((...((((((((...)))))).))))))))....))).((((((.(((.(((((((((((((..(((....)))..)))))))).)......)))).))).)))))).......((..(((((..(.....)..)))))..))...........((....((..(..(((((........)))))..)..))....))(((....))).((((....))))((((.(((((.(((......))).))))).))))..........((.......))............(((......))).((((...((.(((((((((.((((((((((((.....(((((((.(((((.....))))).))).))))...))))))))))))))))))))).)).))))..((((.(((.(((((((((......)))).))))).))))))).((((.(((((((((((........)))))..)))))).))))((((((((((.((((.(((((((......)))).))).))))))))))).)))................(((((((......)))))))...((((((......)))).)).............................................((((((((((((((....))))))..))))))))...........((((((..................))))))....((......))..............(((((((((.((((....((((....))))...))))))))))).))........((((..(((((....))))).....)))).(((....((((.((((((((((((......)))))))).)))).)))).....))).........((.(((.((((.(((........))))))).)))))............(((((((.((((.......)))).))))))).............(((((((((.......)))......))))))...........(((...(((...((.(((((((.((.....)).))))))).))...))).....))).....(((((....)))))..........((((.(((((.(...((((.........)))).).)))))))))(((((.(((((((............((((((..(((((....((..(((((((.........))))))))).)))))..))))))))))))).)))))..........((((((....))))))..((((((<<(((.....>>.....<))).<)))))).((((....))))......((((((>...>))))))(.(((...(((.....((((.....))))...)))...))))..((((...(((((..(.(((.....))).)..))))).)))).....(((.(((((((.((.......)).))))))))))..((.(((((...(((((((((....)))))))))..))))).))...(((((((......)))))))........(((((.((((.(((....))).)))).))))).......(((((..((((((.((((((((((...)))).)))..))).))))))...)))))(((((((((..(((((...)))))..)))))))))..............(((((.((((..((....))..)))))))))......((((......))))......((((.((((((.((.((((...(((....)))..)))).)).)).))))........))))...(.(((((((.((((..((((((((....(........)...))))))))......)))).))))))).).................(((.((((.(((.........(((((........)))))......)))))))..)))((((.(((((.((((...)))).)))))))))((((..(((((((((....)))))))))..)))).....((((((......)))).))((((((((((((...))))))).)))))........((.((((...(....)...)))).)).......-.(((....((((((.((.(((((.((.((....)).)).))))).)).))))))....)))...((((.(.(((((....(((.....))).......))))).).).)))..(((((.(((((((((((((...((..(((((((.........((((.....)))))))))))..))....)))))))))....)))).)))))....(.((((..((((((....)))))).))))).......(((.((((......)))).))).....(((.(((.(((((...)))))))))))........((((((...(((.((((((...))))))..)))...))))))(((((....)))))..((((((((.(((.((((....)))).))).-..............))))))))((((((((.((.....))))))))))(((((((((((((....)).))).))))-)))).(((.((-(((....(((......))))))))..)))(((((............))))).((((((((((...(((.......)))....)))))))))).(((((.(((((...(((((((((.((((.......))))))))))).))....))))).)))))........(((((((((.(((..(((....)))..))).....)))))))))((((...(((((.((((.(((((.......))))).)))).)))))..))))...((((((.....((((((((.(((((....)))))...))))).))).))))))...........((((((.(((((((((((....).)))).)))))).))))))...........((((..................)))).........(((((((((...((....))...)))))))))................(((((((..((..((((((((.(((...)))))))))))..)))))))))......((((((.(((((((((((((.((((.((((((..((...))..))))))...................)))).)))))).)))).)))))))))....(((((.((((................)))).)))))..(((.((((.....)))).)))..((((((((.((.(((.....))))).))))))))...........((((.((((((.......))))))..))))...........(((((.............))))).....(((((..(((((.((((((((.....))))..)))).))))).)))))((((..(((((.((((((.(((.(((....)))...))).)))).)))))))))))..(((..(.((((((.(((.(((......))).))))))))))..)))(((((((.(((((.(((((.......)))))))..))).))))))).(((..(((((.(((.(((.....(((((.((((((((.........(((((.(((.((((((((....)))))))).....)))...)))))...)))))))))))))...........))).)))...))))))))....................((((((.((.(((........))))).)))))).....((.(((((((...((((.......))))...))))))).))...(((((((....)))))))...(((((((((.......)))))))))......(((.((((..(((((.((((((((((....))))...))))))))))).)))).))).((((((((((((((((.........))).)))).....)))).)))))..........((((((....((((((((...))))))))...)))).)).....(((.((((((.((((((((((((.....((((.((.((.((...........)).)).)))))))))..)))))))))..)))))).)))......((.((((((..((.((((((...((((((....))))))))))))))...))))))))........................((((((....))))))...((......))(((((((((((...(((.......)))...)))))))))))((((.....))))........((((((....))))))...(((..((((...)))).)))............((((..(.((((((.((((.....))))...)))))))))))((((........))))((((<<<..))))>>>.(((((.(((((((((.(((.....)))..)))).)))))..)))))....((((((.(.((((....)))).)))))))..............((((...(((.....)))...))))....((....))(((.(((((..((((((((.(((..........))).)))))))).))))).)))....(((.((......(((((((.((((....)))).)))))))....)))))((((...))))((((((((.-...)))))))).....((((.....))))...((((((((((((....)))))))).))))..................(((.(((((......(((((.....)))))....)))))))).((((....))))...((((((((((.......)))))))))).................(((((.(((((((((((.......((((...(.((((....)))).)))))...)))))))).))))))))................(((((((......)).))))).(((((....((((......).))).)))))((((.(((((((...(((...)))...))))))).))))................(((..((((((........))))))..)))..........((.((((....))))))....(.(((((((((...((((.......))))...)))))..)))).)(((((((((((((.((((((...)))))).)))))))).)))))....(.((((.((.((.((((.......)))))))).)))).).((...(.(((((((.((.(((((((...))))))))).))..))))).)...)).(((.((((((...((((((((((((((((((((.(((((((....)).))))))))))..)).......))))))))..................)))))...)))))).)))..........((.(((((((((((.((((.(((((....)))))))).)...)))).))).))))..))......(((((((((...((((...((((((((............))))))))....)))).)))))))))......((((((((((((((((......)))))))))...............)))))))...(((((..((.((((.(........).)))).))..))).))......(((((((((..((.(((......))))))))))..))))............(((((..((((((((..(((.....))).))))))))..))))).(((........)))..(((((((.((....)).....(((((.....((.......((((((((((((((((...)))))......)))))))).)))....))..(((.(((((((...)))))))))).))))).....(((((((((....))).))))))...............((((.((((((.((((.((....)))))).))))))))))...((((...(((((.(((((((....).))))))))).))...))))((......))....(((((..........)))))......(((....)))...........(((((((((.((((((..(((((((...(((((.....))))).....)).)))))..))))))))))))))).....((((((((...(((((((((((((((((((((((..((......)).)))))..))))))))))))))......................)))).....))))))))...(((((((((((....))))))).))))(((((.....)))))(((.......))).......((.((((((......(((....)))......))))))))..........((.(((.((((.......)))).))).)).......(..((((((((((((((((..(.((...((((...))))...)).).))))))))))...)))))).).(((.......(((...)))......)))(((((((.(((...(((...)))..)))))))))).((((((((.....))))))))..((((.((((....)))).))))(((((((....(((((..(((((.......((.((((((((((((((....))))))).))))))).))..))))).))))).)))))))................((.(((((....(((.((((...)))))))...)))))..))........((((.(((((.......)))))))))...<<.((((>>....)))).....((((........)))).............((((.((((((...)))))).))))((((.......))))........(((((....(((((((((...))))))))).......)).)))..........((((.((((((..((((.......))))..)))))).))))...((((..(((.((((..(((((.((((.....))))..)))))..))))))).))))...(((((((...((((((((....)))))).)).....................)))))))..........(((((....((((((....))))))...))))).........((((((((((((.((((........)))).))))).))....))))).(((((....((...(((....(((.(((.......((((((((((.....))))))))))...........))).)))...)))...))....)))))...(((((.(((.(((((((..(..(((((....)))))..))))))))....)))..))))).........((((((((((((.((((......))))...)))))).....))))))...((((((((.(((...((((....)))).))).)))))))).............((..(((((((.((..(((......))).))))))))))).((((..(((.((.((((((((.((((.(.((((....)))).).)))))))).))))..))..)))..)))).(((((((...)))))))............(((((((((...(((((...))))).)))))))))............(((((((.............(((...((((((((.(.(((((.....)))))).)))).....)))).)))..)))))))..........(((((((((((((.(((..((((((.(((...)))...))))))...).)).))))).))))))..))((((........))))((((..(((((((((..((.........))..))))))..)))...)))).(((((((((((...)))))))))))((((.(((..((((((((.(((((....)))))..)))..)))))..))).))))........(.((((.((((((..((((..(((....(((((.......((((.....))))......)))))......)))....))))..)))))).)))).)....((....)).........(((((.(((((..(((((((.((((..(((((...)))))..)))))))).)))..)).)))..)))))...(((((((......))))))).....((.((((..((((.........))))..))))..))......(((((((((((((((....)))))..))).)))))))......((((.((......((((......)))).....)).))))..(((((.(.((((((.(...(((((((......))))))).))))).))))))))..(((((((((((...(((((.......)))))....))))))..))))).(((((((.(.(.(((...((....))...))).).).)))))))(((((((...((((((((.((((.(((.((((((...)))))).))))))).)))))))).)))))))(((((((((...((((((((((((...)))).).)))))))..))))))).))..(((((....)))))((((....)))).(((.(((((.((((.....((..(((.....))..).))......)))))))))...))).........((((..........))))...(((((((.(((..((((...)))).))))))))))....((((((((((.((......)).)))))))))).........(((((.......))))).......((((((((((.((.(((.((((...))))))).)).)))))))..))).(.(((.((((...((((((((....))))))))...)))).))).).....((((..(((((.(............).)))))))))........(..(((((.(((...(((((.....)))))...))).)))))..).....(((((..((.(((((((((((......)))))).)))).).))..)))))..........((.((((((......))))))))..(((((((.(((.(((.........))).))).)))))))...........(((..((((((((......)))))...)))..)))..........................((.(((((...((((((((...)))).))))...))))).))(((.(((.(((...(((((..(((((.((((..(((.........)))...)))).))))).))))).))).))).))).(((((.(((((((((...(..((((((...))))))..).)))))))))))))).....(((((.((((((((.(((((.....))))))))))))))))))(((..((((((..((((((....((((.......))))....))))))..)))).))..))).......((..((((((((((.(((((.(((............))).)))))))))))).)))..))...((((..((((((((((...)))))))))).))))...((..((.(((((((...((.(((((........))))).))..))))))).))..))...(((((.(((.(((((............)))))))))))))................((((((((((.....))))))))))................(((.....)))...........((((((.((((..((((((.(..(((.(........))))..).))))))..)))).)))))).............(((((..........))))).......((((((((((........................((((((.(.((((.....)))).).))))))))))))))))......(((((((((((((....)))).))))).))))...(((((.......(((...))))))))((((.(.(((.((......))))).).))))..((((((((..(((((((.((((....)))))))))))..))))))))....(((..(((.((((((.......(((((.((((((....)))))))))))....)))))).)))..)))...((((((.(((..((((((((((((((((((((((((((((..(((..(((((...)))))))))))))))).))).)))))))).)))))...)).))..))).)))))).(((((..((((((.(((.....))).))))))...)))))(((((((((((.(((((((((((...........).))))).))))).).))...)))))))).......(((((.((((...........)))).)))))..(((((....((((((((((.....(((((((...)))))))...)))..)))))))....)))))((((.((((((......)))))).))))..((((....)))).(((..(((.((((((((.((((((...)))))).)))))))).))).)))....(((((..((((((((...)))))))---)...))))-----)..(----(((.-.(((((...--)))))---------))))..((.......-----....----.....................-.))(-(((((..........-...))))))........((((........)))).((((.((((........)))).)))).....((..((((((.....(((.......(((((((((.((.......))...))))))))-))-)-)---.....))))))..))...........(((((((....)))))))........(((((......))))).....(((((((((((((((.(((((((..(((...)))..))))))).))))..))).))))))))................((((((((.(((...............))).))))))))...((((((((((.--....)))).))))))((((..--..))))...((((((...(((.(((((.(((((---.(((((((....)))))))...))))).).---------)))).)-))))))))......((((((..-......))))))............(.....).....((((((.(((((((..................)))))))))))---))(((((((......))).))))(((((.((....((((((........))))))...)).)))))((((....)))).....(((((((((..(((((....((((.((......))))))..)))))..)))))))))........((((((..((((....))))))))))......((((((......))))))((..(((((..............))))).....))..(((((...)))))(((.((((((((.....(((...)))....))))))))-)))....((((((......)...)))))............((((((..((((.((.........)).))))..)))))).((((....(....((((..((((...(((((((..(((...)))..)))))))...))))..)))).)....)))).((((((((((((((((((...)))))))))).)))).)))).....((((((...(((((.........)))))...))))))(((.(((.((((..(((((((..(((((...((....))....))))).)))))))...))))))).)))..((((((.((.(((..(((((......)))))..))))))))))).((((((((.(((((((...((.(((.(((((((.....)))))))))).))........................)))))))))))))))((((.(((((((.....((((((((..(((((((...))))))).)))).))))......)))))))))-))..(((((((((((.......)))).....--.........)))))))...--.............((((..((((((((....)))--.-)))))..)))).............((((....(((....)))...)))).(((....)))((((((.((((((.......)))))).)))..)))....((((..((((((..((..((((.....)))).))..))))))..))))........(((......((.(((((((((.............))))))))).))...)))...........((((.(((...))).))))...........((((((..(((((........)))))))))))((((..((((((((((((((...((((......))))...)))))))......)))))))...))))...(((((((((((........((((...............((((((((((((.....(((........))).....)))))))).)))))))).)))))))))))....((((((.((.(((....)))))))))))....(((((((((......)))))))))............((((............((..((((((((-((-(.((((.........)))).)))))))))))..))))))((((.........))))......(((((....)))))........................(((....)))......(((((..((((((.......))))))..))))).(((((...))))).........((((....))))(((((((....)))))))..(((..(((((...((((...........))))...)))))..)))..((((((.(....(((((((.........))))))).....)))).))).........((.((((((((.........)))))))).))..((((.((..(((((((((((..(.((((...(((.(((((..(((((((.(((((((.....)))))))..))))))).)))))........................))))))).)..)))))))))))..))...))))..(((((((((..((((.((.....(((...........))))).))))..)))))))))....................(((((((-(.....((((.((((((....)))))).)))).))))))))(((((.((.(((....(((((..(((((....)))))..)).)))......))).)).))).)).......((((((...))))))......(((((((((((.................)))))))...)))).................(((..(((((.((((...(((.((...)).)))...))))..)))))..)))(((((.(((((((............((.(((....))).)).....))))))))))))..........((((.((((((((...))))))))))))<..(.(((((((..((((((((((.(((((((....))))))).......))))).))))).))))))).)((>.((((.......(((....))).......))))..))....((((.((((....)))).))))(((((......)))))..(((.((.((((((((......)).)))))).)).)))...(((((....)))))((((((((((((.(.(((....)))).))))..)))..))).)).............(((((((((..((......((((.((((((((.....))))))))))))))..))))))))).....((((((((((.............))))))))))........(((((.(.((((.....)))).).)))))((((((.(((((((((....)))).))))).))))))......((((((......(((.......))).....))))))..................((((((.(((((....))))))))))).....(((.((..((((....))))..)).)))....(((((...(((..(((.(.(((((...))))).).)))...)))...)))))((((((((....(((((....)))))..).))))).)).........((((((.........))))))((((.((((((.(((.((((((((((....))))...)))))).)))..)))))).))))..((((.((((..(((((((((((....))))))).)))).)))).))))...(((((((...((((((((((....)))))...)))))...)).)))))..((((((((((((.-..)).))))))))))......(((((..(((.................))).)))))...(((((......)))))..(((((((...(((((..(((((((...((((((.(((((....(((.....))).)))))..)))))))))))))..................)))))...)))))))...(((((......((((..((.....))..))))..))))).............(((((..((....(.(((..((((....))))..))).)....))..)))))....(((......)))..................((((((......((((((((((((....))))))))))))......))))))..(((.(((..(((((......))))).))).)))..........((((((.(..........).)))))).......(((((.(((((((((.....)))))))))))))).........((((((((((...)))))))))).......((((((((.(.(..((((((((((...))))))))))..).).)))))))).((((((((((..((((((((......))))))))..)).))))))))....((((((((((((((((.....))))))))))...))))))(((.(((((((..((((((((((.(((((...))))).))))))...))))))))))).)))..........(((.(((((((((..((((((....((((....))))..))))))..))))))))).)))...........((((........))))((((.((((((((((......)))))))))).)))).((((((((..(((((((((........))))))))))))))))).......(((((((.....((((((...))))))......))))))).....((((((.(((...))))))))).......(((.((((..(((((((......)))))))...)))).))).......(((.((((((....---.))))))..))).....((((((((((((((((........)))))))....))))))).)).........---((....))......((((((((....))))))))..((((((...))))))..........((((((((....))))))))....(((......))).........(((((...((((((.((....)).))))))..))))).......(((((((..((...((((((.....)))))).))..)))))))((((((((...((....)).))))))))..(((((((.((((((((((.((((((((((((((.(((....(.((((.(((.(((((...))))).)))..)))))...))).)))).)))).))).))))))))).)))).)))))))..((((.......))))..(((..((((((.....)))))).....))).......(((((((((..(((..(..((((((((((..(((.(((.....))))))))))).))))).)..)))..))))))).))((((.((.(.((((((((..........(((((..((((((((..((((.((((((............))))))))))....)))))))))))))..))))))))).))))))..((((((((.(((.(((.....................))).))).)))))...)))(((((..(((((((.((((.(.((((..(((((((((...))))).)))))))).)..).)))...)))))))))))).......(((((((((....(((.((.((((....)))).)))))............)))))))))................(((((((.(((((((....))))))).)))).))).............((((.(((((-------.............))))).))))(((((((.(.((((((..(((((.....)))))..)))))).).)))))))....((((((((((....))))))))))..(((..((((((.((.(.......))))))))))))................((.(((.....))).))...(((..((...((((.......))))...))..)))((((.(((((.....)))))..))))..........((.((((((.....)))))).)).....(((((.((((((.---((---((((.((((.((.....((((((((...((((.(((((.((((((...))))))))))).)).))....))))))))......)).))))..))).....))))))))).)))))......((((......))))......(((((.((((((......(((((.((((((......)))))).)-)))))))))))))))......---.---.(((((..(((((.((....)).---)))))..))))).......(((((((((-(((((((((......))))))))).))))))..)))......(((((((........)))))))....((((....(((.((((((((((((........))))-------))))))))...))).....)))).....(((((..(((((.((((((.((.(((((...)))))))))))))))))))))----)).-.---.((((((((.((((....))))......---........))))))))....(((((...)))))((((((((((.---(((.....))).)))).))))---)).-.......(((--((.((((((...((((((((((((...))))))...))))).)...)))))))))))..((.((((((---.....(((.(((((.....))))).))))))).)).)).((((......)))).........((((.(((.((((((((((((.((((.........)))))))))).................))))))))).))))...(((............)))..((((..((((...(((....)))...))))..))))........(((((....(((.....)))...)))))....(((((....(((((((((<....))>)))))))..)))))...........((((((((.((.(((((....))))).)).)).))))))((((...)))))))))))(((((((((.........))))))))).(((((((......(((.(((........................))).)))))))))).........((..(((....)))..))..((((....)))).......(((....)))..(((((..((.(((((((((((.(((......))).))))).))))))..)).))))).........((((((...(((((((.(((((((((((((.........................(((((.((((((...)))))).))))))))))))))))))..)).)))))....))))))((((..((.((((((...((((...........))))........))).))).)).))))(((((((((((...)))))))))))....((((.(((((...(((((................))))).)))))))))(((((.........((((((...)))))))))))......(((((((........))))))).......(((..(((((((....)))))))..)))((((....((((((....)))))).))))...(...(.((((......)))).)...)(((((..((((....)))))))))....((((((.......))))))..............((((...((((.....))))...))))..........................((((....))).).........((((((((......))).)))))...((((.((.((((((.(((......)))...))))))))))))(((((.((((((.(....)))))))...)))))......((((((.((------..((((......))))..))...--)))))).......((((((..((.(((((((((((..(((...((......))...))).))))))))))))))))))).((((....)))).((((((((((.((....))..))))))))).).......((((((((((.(((..(((.(((((...(((((((((....((......((((.((.(((((((((.(..((.((.(((.......))).)))).).))))).))))...))..).)))........)).....)))))))))...))))).)))..)).).)))))......))))))))))).)).)))))-------.))))))))............------------...........
>hCoV-19_England_ALDP-9D8D3E_2020_EPI_ISL_576666_2020-09-18_Europe:
AUUAAAGGUUUAUACCUUCCCAGGUAACAAACCAACCAACUUUCGAUCUCUUGUAGAUCUGUUCUCUAAACGAACUUUAAAAUCUGUGUGGCUGUCACUCGGCUGCAUGCUUAGUGCACUCACGCAGUAUAAUUAAUAACUAA-U--UACUGUCGUUGACAGGACACGAGUAACUCGUCUAUCUUCUGCAGGCUGCUUACGGUUUCGUCCGUGUUGCAGCCGAUCAUCAGCACAUCUAGGUUUUGUCCGGGUGUGACCGAAAGGUAAGAUGGAGAGCCUUGUCCCUGGUUUCAACGAGAAAACACACGUCCAACUCAGUUUGCCUGUUUUACAGGUUCGCGACGUGCUCGUACGUGGCUUUGGAGACUCCGUGGAGGAGGUCUUAUCAGAGGCACGUCAACAUCUUAAAGAUGGCACUUGUGGCUUAGUAGAAGUUGAAAAAGGCGUUUUGCCUCAACUUGAACAGCCCUAUGUGUUCAUCAAACGUUCGGAUGCUCGAACUGCACCUCAUGGUCAUGUUAUGGUUGAGCUGGUAGCAGAACUCGAAGGCAUUCAGUACGGUCGUAGUGGUGAGACACUUGGUGUCCUUGUCCCUCAUGUGGGCGAAAUACCAGUGGCUUACCGCAAGGUUCUUCUUCGUAAGAACGGUAAUAAAGGAGCUGGUGGCCAUAGUUACGGCGCCGAUCUAAAGUCAUUUGACUUAGGCGACGAGCUUGGCACUGAUCCUUAUGAAGAUUUUCAAGAAAACUGGAACACUAAACAUAGCAGUGGUGUUACCCGUGAACUCAUGCGUGAGCUUAACGGAGGGGCAUACACUCGCUAUGUCGAUAACAACUUCUGUGGCCCUGAUGGCUACCCUCUUGAGUGCAUUAAAGACCUUCUAGCACGUGCUGGUAAAGCUUCAUGCACUUUGUCCGAACAACUGGACUUUAUUGACACUAAGAGGGGUGUAUACUGCUGCCGUGAACAUGAGCAUGAAAUUGCUUGGUACACGGAACGUUCUGAAAAGAGCUAUGAAUUGCAGACACCUUUUGAAAUUAAAUUGGCAAAGAAAUUUGACACCUUCAAUGGGGAAUGUCCAAAUUUUGUAUUUCCCUUAAAUUCCAUAAUCAAGACUAUUCAACCAAGGGUUGAAAAGAAAAAGCUUGAUGGCUUUAUGGGUAGAAUUCGAUCUGUCUAUCCAGUUGCGUCACCAAAUGAAUGCAACCAAAUGUGCCUUUCAACUCUCAUGAAGUGUGAUCAUUGUGGUGAAACUUCAUGGCAGACGGGCGAUUUUGUUAAAGCCACUUGCGAAUUUUGUGGCACUGAGAAUUUGACUAAAGAAGGUGCCACUACUUGUGGUUACUUACCCCAAAAUGCUGUUGUUAAAAUUUAUUGUCCAGCAUGUCACAAUUCAGAAGUAGGACCUGAGCAUAGUCUUGCCGAAUACCAUAAUGAAUCUGGCUUGAAAACCAUUCUUCGUAAGGGUGGUCGCACUAUUGCCUUUGGAGGCUGUGUGUUCUCUUAUGUUGGUUGCCAUAACAAGUGUGCCUAUUGGGUUCCACGUGCUAGCGCUAACAUAGGUUGUAACCAUACAGGUGUUGUUGGAGAAGGUUCCGAAGGUCUUAAUGACAACCUUCUUGAAAUACUCCAAAAAGAGAA--AGUCAACAUCAAUAUUGUUGGUGACUUUAAACUUAAUGAAGAGAUCGCCAUUAUUUUGGCAUCUUUUUCUGCUUCCACAAGUGCUUUUGUGGAAACUGUGAAAGGUUUGGAUUAUAAAGCAUUCAAACAAAUUGUUGAAUCCUGUGGUAAUUUUAAAGUUACAAAAGGAAAAGCUAAAAAAGGUGCCUGGAAUAUUGGUGAACAGAAAUCAAUACUGAGUCCUCUUUAUGCAUUUGCAUCAGAGGCUGCUCGUGUUGUACGAUCAAUUUUCUCCCGCACUCUUGAAACUGCUCAAAAUUCUGUGCGUGUUUUACAGAAGGCCGCUAUAACAAUACUAGAUGGAAUUUCACAGUAUUCACUGAGACUCAUUGAUGCUAUGAUGUUCACAUCUGAUUUGGCUACUAACAAUCUAGUUGUAAUGGCCUACAUUACAGGUGGUGUUGUUCAGUUGACUUCGCAGUGGCUAACUAACAUCUUUGGCACUGUUUAUGAAAAACUCAAACCCGUCCUUGAUUGGCUUGAAGAGAAGUUUAAGGAAGGUGUAGAGUUUCUUAGAGACGGUUGGGAAAUUGUUAAAUUUAUCUCAACCUGUGCUUGUGAAAUUGUCGGUGGACAAAUUGUCAC--CUGUGCAAAGGAAAUUAAGGAGAGUGUUCAGACAUUCUUUAAGCUUGUAAAUAAAUUUUUGGCUUUGUGUGCUGACUCUAUCAUUAUUGGUGGAGCUAAACUUAAAGCCUUGAAUUUAGGUGAAACAUUUGUCACGCACUCAAAGGGAUUGUACAGAAAGUGUGUUAAAUCCAGAGAAGAAACUG-GCCUACUCAUGCCUCUAAAAGCCCCAAAAGAAAUUAUCUUCUUAGAGGGAGAAACACUUCCCACAGAAGUGUUAACAGAGGAAGUUGUCUUGAAAACUGGUGAUUUACAACCAUUAGAACAACCUACUAGUG---AAGCUGUUGAAGCUCCAUUGGUUGGUACACCAGUUUGUAUUAACGGGCUUAUGUUGCUCGAAAUCAAAGACACAGAAAAGUACUGUGCCCUUGCACCUAAUAUGAUGGUAACAAACAAUACCUUCACACUCAAAGGCGGUGCACCAACAAA-G--GUUACUUUUGGUGAUGACACUGUGAUAGAAGUGCAAGGUUACAAGAGUGUGAAUAUCACUUUUGAACUUGAUGAAAGGAUUGAUAAAGUACUUAAUGAGAAGUGCUCUGCCUAUACAGUUGAACUCGGUACAGAAGUAAAUGAGUUCGCCUGUGUUGUGGCAGAUGCUGUCAUAAAAACUUUGCAACCAGUAUCUGAAUUACUUACACCACUGGGCAUUGAUUUAGAUGAGUGGAGUAUGGCUACAUACUACUUAUUUGAUGAGUCUGGUGAGUUUAAAUUGGCUUCACAUAUGUAUUGUUCUUUUUACCCUCCAGAUGAGGAUGAAGAAGAAGGU---GAUUGUGAAGA---AGAAGAGUUU---GAGCCAUCAACUCAAUAUGAGUAUGGUACUGAAGAUGAUUACCAAGGUAAACCUUUGGAAUUUGGUGCCACUUCUG---CUGCU-CUUCAACCUGAAGAAGAGCAAG---AAGAAGAUUGGUUAGAUGAUGAUAGUCAACAAACUGUUGGUCAACAAGACGGCAGUGAGGACAAUCAGACAACUACUAUUCAAACAAUUGUUGAGGUUCAACCUCAAUUAGAGAUGGAACUUACACCAGUUGUUCAGA-CUAUUGAAGUGAAUAGUUUUAGUGGUUAUUUAAAACUUACUGACAAUGUAUACAUUAAAAAUGCAGACAUUGUGGAAGAAGCUAAAAAGGUAAAACCAACAGUGGUUGUUAAUGCAGCCAAUGUUUACCUUAAACAUGGAGGAGGUGUUGCAGGAGCCUUAAAUAAGGCUACUAACAAUGCCAUGCAAGUUGAAUCUGAUGA-UUACAU--AGCUACUAAUGGACCACUUAAAGUGGGUGGUAGUUGUGUUUUAAGCGGACACAAUCUUGCUAAACACUGUCUUCAUGUUGUCGGCCCAAAUGUUAACAAAGGUGAAGACAUUCAACUUCUUAAGAGUGCUUAUGAAAAUUUUAAUCAGCACGAAGUUCUACUUGCACCAUUAUUAUCAGCUGGUAUUUUUGGUGCUGACCCUAUACAUUCUUUAAGAGUUUGUGUAGAUACUGUUCGCACAAAUGUCUACUUAGCUGUCUUUGAUAAAAAUCUCUAUGACAAACUUGUUUCAAGCUUUUUG--------GAAAUGAAGAGU----------------GAAAA--GCAAGUUGAAC----AAAAGAUCGCUGAGAUUCCUAAAGAGGAAGUUAAGCCAUUUAUAACUGAAAG----U---AAACC---------UUCAGUUGAACAGAGAAAACAAG---AUGAUAAG---AAAAUCAAAGCUUGUGUUGAAGAAGUUACAACAACUCUGGAAGAAACUAAGUUCCUCACAGAAAACUUGUUACUUUAUAUUGACAUUAAUGGCAAUCUUCAUCCAGAUUCUGCCACUCUUGUUAGUGACAUUGACAUCACUUUCUUAAAGAAAGAUGCUCCAUAUAUAGUGGGUGAUGUUGUUCAAGAG-GGUGUUUUAACUGCUGUGGUUAUACCUACUAAAAAGGCUGGUGGCACUACUGAAAUGCUAGCGAAAGCUUUGAGAAAAGUGCCAACAGACAAUUAUAUAACCACUUACCCGGGUCAGGGUUUAAAUGGUUACACUGUAGAGGAGGCAAAGACAGUGCUUAAAAAGUGUAAAAGUGCCUUUUACAUUCUACCAUCUAUUAUCUCUAAUGAGAAGCAAGAAAUUCUUGGAACUGUUUCUUGGAAUUUGCGAGAAAUGCUUGCACAUGCAGAAGAAACACGCAAAUUAAUGCCUGUCUGUGUGGAAACUAAAGCCAUAGUUUCAACUAUACAGCGUAAAUAUAAGGGUAUUAAAAUACAAGAGGGUGUGGUUGAUUAUGGUGCUAGAUUUUACUUUUACACCAGUAAAACAACUGUAGCGUCACUUAUCAACACACUUAACGAUCUAAAUGAAACUCUUGUUACAAUGCCACUUGGCUAUGUAACACAUGGCUUAAAUUUGGAAGAAGCUGCUCGGUAUAUGAGAUCUCUCAAAGUGCCAGCUACAGUUUCUGUUUCUUCACCUGAUGCUGUUACAGCGUAUAAUGGUUAUCUUACUUCUUCUUCUAAAACACCUGAAGAACAUUUUAUUGAAACCAUCUCACUUGCUGGUUCCUAUAAAGAUUGGUCCUAUUCUGGACAAUCUACACAACUAGGUAUAGAAUUUCUUAAGAGAGGUGAUAAAAGUGUAUAUUACACUAG---UAAUCCUACCACAUUCCACCUAGAUGGUGAAGUUAUCACCUUUGACAAUCUUAAGACACUUCUUUCUUUGAGAGAAGUGAGGACUAUUAAGGUGUUUACAACAGUAGACAACAUUAACCUCCACACGCAAGUUGUGGACAUGUCAAUGACAUAUGGACAACAGUUUGGUCCAACUUAUUUGGAUGGAGCUGAUGUUACUAAAAUAAAACCUCAUAAUUCACAUGAAGGUAAAACAUUUUAUGUUUUACCUAAUGAUGACACUCUACGUGUUGAGGCUUUUGAGUACUACCACACAACUGAUCCUAGUUUUCUGGGUAGGUACAUGUCAGCAUUAAAUCACACUAAAAAGUGGAAAUACCCACAAGUUAAUGGUUUAACUUCUAUUAAAUGGGCAGAUAACAACUGUUAUCUUGCCACUGCAUUGUUAACACUCCAACAAAUAGAGUUGAAGUUUAAUCCACCUGCUCUACAAGAUGCUUAUUACAGAGCAAGGGCUGGUGAAGCUGCUAACUUUUGUGCACUUAUCUUAGCCUACUGUAAUAAGACAGUAGGUGAGUUAGGUGAUGUUAGAGAAACAAUGAGUUACUUGUUUCAACAUGCCAAUUUAGAUUCUUGCAAAAGAGUCUUGAACGUGGUGUGUAAAACUUGUGGACAACAGCAGACAACCCUUAAUGGUGUAGAAGCUGUUAUGUACAUGGGCACACUUUCUUAUGAACAAUUUAAGAAAGGUGUUCAGAUACCUUGUACGUGUGGUAAACAAGCUACAAAAUAUCUAGUACAACAGGAGUCACCUUUUGUUAUGAUGUCAGCACCACCUGCUCAGUAUGAACUUAAGCAUGGUACAUUUACUUGUGCUAGUGAGUACACUGGUAAUUACCAGUGUGGUCACUAUAAACAUAUAACUUCUAAAGAAACUUUGUAUUGCAUAGACGGUGCUUUACUUACAAAGUCCUCAGAAUACAAAGGUCCUAUUACGGAUGUUUUCUAUAAAGAAAACAGUUACACAACAACCAUAAAACCAGUUACUUAUAAAUUGGAUGGUGUUGUUUGUACAGAAAUUGACCCUAAGUUGGACAAUUAUUAUAAGAAAGACAAUUCUUAUUUCACAGAGCAACCAAUUGAUCUUGUACCAAACCAACCAUAUCCAAACGCAAGCUUCGAUAAUUUUAAGUUUGUAUGUGAUAAUAUCAAAUUUGCUGAUGAUUUAAACCAGUUAACUGGUUAUAAGAAACCUGCUUCAAGAGAGCUUAAAGUUACAUUUUUCCCUGACUUAAAUGGUGAUGUGGUGGCUAUUGAUUAUAAACACUACACACCCUCUUUUAAGAAAGGAGCUAAAUUGUUACAUAAACCUAUUGUUUGGCAUGUUAACAAUGCAACUAAUAAAGCCACGUAUAAACCAAAUACCUGGUGUAUACGUUGUCUUUGGAGCACAAAACCAGUUGAAACAUCAAAUUCGUUUGAUGUACUGAAGUCAGAGGACGCGCAGGGAAUGGAUAAUCUUGCCUGCGAAGAUCUAAAACCAGUCUCUGAAGAAGUAGUGGAAAAUCCUACCAUACAGAAAGACGUUCUUGAGUGUAAUGUGAAAACUACCGAAGUUGUAGGAGACAUUAUACUUAAACCAGCAAAUAAUAGUUUAAAAAUUACAGAAGAGGUUGGCCACACAGAUCUAAUGGCUGCUUAUGUAGACAAUUCUAGUCUUACUAUUAAGAAACCUAAUGAAUUAUCUAGAGUAUUAGGUUUGAAAACCCUUGCUACUCAUGGUUUAGCUGCUGUUAAUAGUGUCCCUUGGGAUACUAUAGCUAAUUAUGCUAAGCCUUUUCUUAAC-AAAGUUGUUAGUACAACUACUAACAUAGUUACACGGUGUUUAAACCGUGUUUGUACUAAUUAUAUGCCUUAUUUCUUUACUUUAUUGCUACAAUUGUGUACUUUUACUAGAAGUACAAAUUCUAGAAUUAAAGCAUCUAUGCCGACUACUAUAGCAAAGAAUACUGUUAAGAGUGUCGGUAAAUUUUGUCUAGAGGCUUCAUUUAAUUAUUUGAAGUCACCUAAUUUUUCUAAACUGAUAAAUAUUAUAAUUUGGUUUUUACUAUUAAGUGUUUGCCUAGGUUCUUUAAUCUACUCAACCGCUGCUUUAGGUGUUUUAAUGUCUAAUUUAGGCAUGCCUUCUUACUGUACUGGUUACAGAGAAGGCUAUUUGAACUCUACUAAUGUCACUAUUGCAACCUACUGUACUGGUUCUAUACCUUGUAGUGUUUGUCUUAGUGGUUUAGAUUCUUUAGACACCUAUCCUUCUUUAGAAACUAUACAAAUUACCAUUUCAUCUUUUAAAUGGGAUUUAACUGCUUUUGGCUUAGUUGCAGAGUGGUUUUUGGCAUAUAUUCUUUUCACUAGGUUUUUCUAUGUACUUGGAUUGGCUGCAAUCAUGCAAUUGUUUUUCAGCUAUUUUGCAGUACAUUUUAUUAGUAAUUCUUGGCUUAUGUGGUUAAUAAUUAAUCUUGUACAAAUGGCCCCGAUUUCAGCUAUGGUUAGAAUGUACAUCUUCUUUGCAUCAUUUUAUUAUGUAUGGAAAAGUUAUGUGCAUGUUGUAGACGGUUGUAAUUCAUCAACUUGUAUGAUGUGUUACAAACGUAAUAGAGCAACAAGAGUCGAAUGUACAACUAUUGUUAAUGGUGUUAGAAGGUCCUUUUAUGUCUAUGCUAAUGGAGGUAAAGGCUUUUGCAAACUACACAAUUGGAAUUGUGUUAAUUGUGAUACAUUCUGUGCUGGUAGUACAUUUAUUAGUGAUGAAGUUGCGAGAGACUUGUCACUACAGUUUAAAAGACCAAUAAAUCCUACUGACCAGUCUUCUUACAUCGUUGAUAGUGUUACAGUGAAGAAUGGUUCCAUCCAUCUUUACUUUGAUAAAGCUGGUCAAAAGACUUAUGAAAGACAUUCUCUCUCUCAUUUUGUUAACUUAGACAACCUGAGAGCUAAUAACACUAAAGGUUCAUUGCCUAUUAAUGUUAUAGUUUUUGAUGGUAAAUCAAAAUGUGAAGAAUCAUCUGCAAAAUCAGCGUCUGUUUACUACAGUCAGCUUAUGUGUCAACCUAUACUGUUACUAGAUCAGGCAUUAGUGUCUGAUGUUGGUGAUAGUGCGGAAGUUGCAGUUAAAAUGUUUGAUGCUUACGUUAAUACGUUUUCAUCAACUUUUAACGUACCAAUGGAAAAACUCAAAACACUAGUUGCAACUGCAGAAGCUGAACUUGCAAAGAAUGUGUCCUUAGACAAUGUCUUAUCUACUUUUAUUUCAGCAGCUCGGCAAGGGUUUGUUGAUUCAGAUGUAGAAACUAAAGAUGUUGUUGAAUGUCUUAAAUUGUCACAUCAAUCUGACAUAGAAGUUACUGGCGAUAGUUGUAAUAACUAUAUGCUCACCUAUAACAAAGUUGAAAACAUGACACCCCGUGACCUUGGUGCUUGUAUUGACUGUAGUGCGCGUCAUAUUAAUGCGCAGGUAGCAAAAAGUCACAACAUUGCUUUGAUAUGGAACGUUAAAGAUUUCAUGUCAUUGUCUGAACAACUACGAAAACAAAUACGUAGUGCUGCUAAAAAGAAUAACUUACCUUUUAAGUUGACAUGUGCAACUACUAGACAAGUUGUUAAUGUUGUAACAACAAAGAUAGCACUUAAGGGUGGUAAAAUUGUUAAUAAUUGGUUGAAGCAGUUAAUUAAAGUUACACUUGUGUUCCUUUUUGUUGCUGCUAUUUUCUAUUU-AAUAACACCUGUUCAUGUCAUGUCUAAACAUACUGACUUUUCAAGUGAAAUCAUAGGAUACAAGGCUAUUGAUGGUGGUGUCACUCGUGACAUAGCAUCUACAGAUACUUGUUUUGCUAACAAACAUGCUGAUUUUGACACAUGGUUUAGCCAGCGUGGUGGUAGUUAUACUAAUGACAAAGCUUGCCCAUUGAUUGCUGCAGUCAUAACAAGAGAAGUGGGUUUUGUCGUGCCUGGUUUGCCUGGCACGAUAUUACGCACAACUAAUGGUGACUUUUUGCAUUUCUUACCUAGAGUUUUUAGUGCAGUUGGUAACAUCUGUUACACACCAUCAAAACUUAUAGAGUACACUGACUUUGCAACAUCAGCUUGUGUUUUGGCUGCUGAAUGUACAAUUUUUAAAGAUGCUUCUGGUAAGCCAGUACCAUAUUGUUAUGAUACCAAUGUACUAGAAGGUUCUGUUGCUUAUGAAAGUUUACGCCCUGACACACGUUAUGUUCUCAUGGAUGGCUCUAUUAUUCAAUUUCCUAACACCUACCUUGAAGGUUCUGUUAGAGUGGUAACAACUUUUGAUUCUGAGUACUGUAGGCACGGCACUUGUGAAAGAUCAGAAGCUGGUGUUUGUGUAUCUACUAGUGGUAGAUGGGUACUUAACAAUGAUUAUUACAGAUCUUUACCAGGAGUUUUCUGUGGUGUAGAUGCUGUAAAUUUACUUACUAAUAUGUUUACACCACUAAUUCAACCUAUUGGUGCUUUGGACAUAUCAGCAUCUAUAGUAGCUGGUGGUAUUGUAGCUAUCGUAGUAACAUGCCUUGCCUACUAUUUUAUGAGGUUUAGAAGAGCUUUUGGUGAAUACAGUCAUGUAGUUGCCUUUAAUACUUUACUAUUCCUUAUGUCAUUCACUGUACUCUGUUUAACACCAGUUUACUCAUUCUUACCUGGUGUUUAUUCUGUUAUUUACUUGUACUUGACAUUUUAUCUUACUAAUGAUGUUUCUUUUUUAGCACAUAUUCAGUGGAUGGUUAUGUUCACACCUUUAGUACCUUUCUGGAUAACAAUUGCUUAUAUCAUUUGUAUUUCCACAAAGCAUUUCUAUUGGUUCUUUAGUAAUUACCUAAAGAGACGUGUAGUCUUUAAUGGUGUUUCCUUUAGUACUUUUGAAGAAGCUGCGCUGUGCACCUUUUUGUUAAAUAAAGAAAUGUAUCUAAAGUUGCGUAGUGAUGUGCUAUUACCUCUUACGCAAUAUAAUAGAUACUUAGCUCUUUAUAAUAAGUACAAGUAUUUUAGUGGAGCAAUGGAUACAACUAGCUACAGGGAAGCUGCUUGUUGUCAUCUCGCAAAGGCUCUCAAUGACUUCAGUAACUCAGGUUCUGAUGUUCUUUACCAACCACCACAAACCUCUAUCACCUCAGCUGUUUUGCAGAGUGGUUUUAGAAAAAUGGCAUUCCCAUCUGGUAAAGUUGAGGGUUGUAUGGUACAAGUAACUUGUGGUACAACUACACUUAACGGUCUUUGGCUUGAUGACGUAGUUUACUGUCCAAGACAUGUGAUCUGCACCUCUGAAGACAUGCUUAACCCUAAUUAUGAAGAUUUACUCAUUCGUAAGUCUAAUCAUAAUUUCUUGGUACAGGCUGGUAAUGUUCAACUCAGGGUUAUUGGACAUUCUAUGCAAAAUUGUGUACUUAAGCUUAAGGUUGAUACAGCCAAUCCUAAGACACCUAAGUAUAAGUUUGUUCGCAUUCAACCAGGACAGACUUUUUCAGUGUUAGCUUGUUACAAUGGUUCACCAUCUGGUGUUUACCAAUGUGCUAUGAGGCCCAAUUUCACUAUUAAGGGUUCAUUCCUUAAUGGUUCAUGUGGUAGUGUUGGUUUUAACAUAGAUUAUGACUGUGUCUCUUUUUGUUACAUGCACCAUAUGGAAUUACCAACUGGAGUUCAUGCUGGCACAGACUUAGAAGGUAACUUUUAUGGACCUUUUGUUGACAGGCAAACAGCACAAGCAGCUGGUACGGACACAACUAUUACAGUUAAUGUUUUAGCUUGGUUGUACGCUGCUGUUAUAAAUGGAGACAGGUGGUUUCUCAAUCGAUUUACCACAACUCUUAAUGACUUUAACCUUGUGGCUAUGAAGUACAAUUAUGAACCUCUAACACAAGACCAUGUUGACAUACUAGGACCUCUUUCUGCUCAAACUGGAAUUGCCGUUUUAGAUAUGUGUGCUUCAUUAAAAGAAUUACUGCAAAAUGGUAUGAAUGGACGUACCAUAUUGGGUAGUGCUUUAUUAGAAGAUGAAUUUACACCUUUUGAUGUUGUUAGACAAUGCUCAGGUGUUACUUUCCAAAGUGCAGUGAAAAGAACAAUCAAGGGUACACACCACUGGUUGUUACUCACAAUUUUGACUUCACUUUUAGUUUUAGUCCAGAGUACUCAAUGGUCUUUGUUCUUUUUUUUGUAUGAAAAUGCCUUUUUACCUUUUGCUAUGGGUAUUAUUGCUAUGUCUGCUUUUGCAAUGAUGUUUGUCAAACAUAAGCAUGCAUUUCUCUGUUUGUUUUUGUUACCUUCUCUUGCCACUGUAGCUUAUUUUAAUAUGGUCUAUAUGCCUGCUAGUUGGGUGAUGCGUAUUAUGACAUGGUUGGAUAUGGUUGAUACUAGUUUGUCUGGUUUUAAGCUAAAAGACUGUGUUAUGUAUGCAUCAGCUGUAGUGUUACUAAUCCUUAUGACAGCAAGAACUGUGUAUGAUGAUGGUGCUAGGAGAGUGUGGACACUUAUGAAUGUCUUGACACUCGUUUAUAAAGUUUAUUAUGGUAAUGCUUUAGAUCAAGCCAUUUCCAUGUGGGCUCUUAUAAUCUCUGUUACUUCUAACUACUCAGGUGUAGUUACAACUGUCAUGUUUUUGGCCAGAGGUAUUGUUUUUAUGUGUGUUGAGUAUUGCCCUAUUUUCUUCAUAACUGGUAAUACACUUCAGUGUAUAAUGCUAGUUUAUUGUUUCUUAGGCUAUUUUUGUACUUGUUACUUUGGCCUCUUUUGUUUACUCAACCGCUACUUUAGACUGACUCUUGGUGUUUAUGAUUACUUAGUUUCUACACAGGAGUUUAGAUAUAUGAAUUCACAGGGACUACUCCCACCCAAGAAUAGCAUAGAUGCCUUCAAACUCAACAUUAAAUUGUUGGGUGUUGGUGGCAAACCUUGUAUCAAAGUAGCCACUGUACAGUCUAAAAUGUCAGAUGUAAAGUGCACAUCAGUAGUCUUACUCUCAGUUUUGCAACAACUCAGAGUAGAAUCAUCAUCUAAAUUGUGGGCUCAAUGUGUCCAGUUACACAAUGACAUUCUCUUAGCUAAAGAUACUACUGAAGCCUUUGAAAAAAUGGUUUCACUACUUUCUGUUUUGCUUUCCAUGCAGGGUGCUGUAGACAUAAACAAGCUUUGUGAAGAAAUGCUGGACAACAGGGCAACCUUACAAGCUAUAGCCUCAGAGUUUAGUUCCCUUCCAUCAUAUGCAGCUUUUGCUACUGCUCAAGAAGCUUAUGAGCAGGCUGUUGCUAAUGGUGAUUCUGAAGUUGUUCUUAAAAAGUUGAAGAAGUCUUUGAAUGUGGCUAAAUCUGAAUUUGACCGUGAUGCAGCCAUGCAACGUAAGUUGGAAAAGAUGGCUGAUCAAGCUAUGACCCAAAUGUAUAAACAGGCUAGAUCUGAGGACAAGAGGGCAAAAGUUACUAGUGCUAUGCAGACAAUGCUUUUCACUAUGCUUAGAAAGUUGGAUAAUGAUGCACUCAACAACAUUAUCAACAAUGCAAGAGAUGGUUGUGUUCCCUUGAACAUAAUACCUCUUACAACAGCAGCCAAACUAAUGGUUGUCAUACCAGACUAUAACACAUAUAAAAAUACGUGUGAUGGUACAACAUUUACUUAUGCAUCAGCAUUGUGGGAAAUCCAACAGGUUGUAGAUGCAGAUAGUAAAAUUGUUCAACUUAGUGAAAUUAGUAUGGACAAUUCACCUAAUUUAGCAUGGCCUCUUAUUGUAACAGCUUUAAGGGCCAAUUCUGCUGUCAAAUUACAGAAUAAUGAGCUUAGUCCUGUUGCACUACGACAGAUGUCUUGUGCUGCCGGUACUACACAAACUGCUUGCACUGAUGACAAUGCGUUAGCUUACUACAACACAACAAAGGGAGGUAGGUUUGUACUUGCACUGUUAUCCGAUUUACAGGAUUUGAAAUGGGCUAGAUUCCCUAAGAGUGAUGGAACUGGUACUAUCUAUACAGAACUGGAACCACCUUGUAGGUUUGUUACAGACACACCUAAAGGUCCUAAAGUGAAGUAUUUAUACUUUAUUAAAGGAUUAAACAACCUAAAUAGAGGUAUGGUACUUGGUAGUUUAGCUGCCACAGUACGUCUACAAGCUGGUAAUGCAACAGAAGUGCCUGCCAAUUCA-ACUGUAUUAUCUUUCUGUGCUUUUGCUGUAGAUGCUGCUAAAGCUUACAAAGAUUAUCUAGCUAGUGGGGGACAACCAAUCACUAAUUGUGUUAAGAUGUUGUGUACACACACUGGUACUGGUCAGGCAAUAACAGUUACACCGGAAGCCAAUAUGGAUCAAGAAUCCUUUGGUGGUGCAUCGUGUUGUCUGUACUGCCGUUGCCACAUAGAUCAUCCAAAUCCUAAAGGAUUUUGUGACUUAAAAGGUAAGUAUGUACAAAUACCUACAACUUGUGCUAAUGACCCUGUGGGUUUUACACUUAAAAACACAGUCUGUACCGUCUGCGGUAUGUGGAAAGGUUAUGGCUGUAGUUGUGAUCAACUCCGCGAACCCAUGCUUCAGUCAGCUGAUGCAC-AAUCGUUUUUAAACGGGUUUGCGGUGUAAGUGCAGCCCGUCUUACACCGUGCGGCACAGGCACUAGUACUGAUGUC-GUAUACAGGGC-UUUUGACAUCUACAAUGAUAAAGUAGCUGGUUUUGCUAAAUUCCUAAAAACUAAUUGUUGUCGCUUCCAAGAAAAGGACGAAGAUGACAAUUUAAUUGAUUCUUACUUUGUAGUUAAGAGACACACUUUCUCUAACUACCAACAUGAAGAAACAAUUUAUAAUUUACUUAAGGAUUGUCCAGCUGUUGCUAAACAUGACUUCUUUAAGUUUAGAAUAGACGGUGACAUGGUACCACAUAUAUCACGUCAACGUCUUACUAAAUACACAAUGGCAGACCUCGUCUAUGCUUUAAGGCAUUUUGAUGAAGGUAAUUGUGACACAUUAAAAGAAAUACUUGUCACAUACAAUUGUUGUGAUGAUGAUUAUUUCAAUAAAAAGGACUGGUAUGAUUUUGUAGAAAACCCAGAUAUAUUACGCGUAUACGCCAACUUAGGUGAACGUGUACGCCAAGCUUUGUUAAAAACAGUACAAUUCUGUGAUGCCAUGCGAAAUGCUGGUAUUGUUGGUGUACUGACAUUAGAUAAUCAAGAUCUCAAUGGUAACUGGUAUGAUUUCGGUGAUUUCAUACAAACCACGCCAGGUAGUGGAGUUCCUGUUGUAGAUUCUUAUUAUUCAUUGUUAAUGCCUAUAUUAACCUUGACCAGGGCUUUAACUGCAGAGUCACAUGUUGACACUGACUUAACAAAGCCUUACAUUAAGUGGGAUUUGUUAAAAUAUGACUUCACGGAAGAGAGGUUAAAACUCUUUGACCGUUAUUUUAAAUAUUGGGAUCAGACAUACCACCCAAAUUGUGUUAACUGUUUGGAUGACAGAUGCAUUCUGCAUUGUGCAAACUUUAAUGUUUUAUUCUCUACAGUGUUCCCACUUACAAGUUUUGGACCACUAGUGAGAAAAAUAUUUGUUGAUGGUGUUCCAUUUGUAGUUUCAACUGGAUACCACUUCAGAGAGCUAGGUGUUGUACAUAAUCAGGAUGUAAACUUACAUAGCUCUAGACUUAGUUUUAAGGAAUUACUUGUGUAUGCUGCUGACCCUGCUAUGCACGCUGCUUCUGGUAAUCUAUUACUAGAUAAACGCACUACGUGCUUUUCAGUAGCUGCACUUACUAACAAUGUUGCUUUUCAAACUGUCAAACCCGGUAAUUUUAACAAAGACUUCUAUGACUUUGCUGUGUCUAAGGGUUUCUUUAAGGAAGGAAGUUCUGUUGAAUUAAAACACUUCUUCUUUGCUCAGGAUGGUAAUGCUGCUAUCAGCGAUUAUGACUACUAUCGUUAUAAUCUACCAACAAUGUGUGAUAUCAGACAACUACUAUUUGUAGUUGAAGUUGUUGAUAAGUACUUUGAUUGUUACGAUGGUGGCUGUAUUAAUGCUAACCAAGUCAUCGUCAACAACCUAGACAAAUCAGCUGGUUUUCCAUUUAAUAAAUGGGGUAAGGCUAGACUUUAUUAUGAUUCAAUGAGUUAUGAGGAUCAAGAUGCACUUUUCGCAUAUACAAAACGUAAUGUCAUCCCUACUAUAACUCAAAUGAAUCUUAAGUAUGCCAUUAGUGCAAAGAAUAGAGCUCGCACCGUAGCUGGUGUCUCUAUCUGUAGUACUAUGACCAAUAGACAGUUUCAUCAAAAAUUAUUGAAAUCAAUAGCCGCCACUAGAGGAGCUACUGUAGUAAUUGGAACAAGCAAAUUCUAUGGUGGUUGGCACAACAUGUUAAAAACUGUUUAUAGUGAUGUAGAAAACCCUCACCUUAUGGGUUGGGAUUAUCCUAAAUGUGAUAGAGCCAUGCCUAACAUGCUUAGAAUUAUGGCCUCACUUGUUCUUGCUCGCAAACAUACAACGUGUUGUAGCUUGUCACACCGUUUCUAUAGAUUAGCUAAUGAGUGUGCUCAAGUAUUGAGUGAAAUGGUCAUGUGUGGCGGUUCACUAUAUGUUAAACCAGGUGGAACCUCAUCAGGAGAUGCCACAACUGCUUAUGCUAAUAGUGUUUUUAACAUUUGUCAAGCUGUCACGGCCAAUGUUAAUGCACUUUUAUCUACUGAUGGUAACAAAAUUGCCGAUAAGUAUGUCCGCAAUUUACAACACAGACUUUAUGAGUGUCUCUAUA-GAAAUAGAGAUGUUGACACAGACUUUGUGAAUGAGUUUUACGCAUAUUUGCGUAAACAUUUCUCAAUGAUGAUACUCUCUGACGAUGCUGUUGUGUGUUUCAAUAGCACUUAUGCAUCUCAAGGUCUAGUGGCUAGCAUAAAGAACUUUAAGUCAGUUCUUUAUUAUCAAAACAAUGUUUUUAUGUCUGAAGCAAAAUGUUGGACUGAGACUGACCUUACUAAAGGACCUCAUGAAUUUUGCUCUCAACAUACAAUGCUAGUUAAACAGGGUGAUGAUUAUGUGUACCUUCCUUACCCAGAUCCAUCAAGAAUCCUAGGGGCCGGCUGUUUUGUAGAUGAUAUCGUAAAAACAGAUGGUACACUUAUGAUUGAACGGUUCGUGUCUUUAGCUAUAGAUGCUUACCCACUUACUAAACAUCCUAAUCAGGAGUAUGCUGAUGUCUUUCAUUUGUACUUACAAUACAUAAGAAAGCUACAUGAUGAGUUAACAGGACACAUGUUAGACAUGUAUUCUGUUAUGCUUACUAAUGAUAACACUUCAAGGUAUUGGGAACCUGAGUUUUAUGAGGCUAUGUACACACCGCAUACAGUCUUACAGGCUGUUGGGGCUUGUGUUCUUUGCAAUUCACAGACUUCAUUAAGAUGUGGUGCUUGCAUACGUAGACCAUUCUUAUGUUGUAAAUGCUGUUACGACCAUGUCAUAUCAACAUCACAUAAAUUAGUCUUGUCUGUUAAUCCGUAUGUUUGCAAUGCUCCAGGUUGUGAUGUCACAGAUGUGACUCAACUUUACUUAGGAGGUAUGAGCUAUUAUUGUAAAUCACAUAAACCACCCAUUAGUUUUCCAUUGUGUGCUAAUGGACAAGUUUUUGGUUUAUAUAAAAAUACAUGUGUUGGUAGCGAUAAUGUUACUGACUUUAAUGCAAUUGCAACAUGUGACUGGACAAAUGCUGGUGAUUACAUUUUAGCUAACACCUGUACUGAAAGACUCAAGCUUUUUGCAGCAGAAACGCUCAAAGCUACUGAGGAGACAUUUAAACUGUCUUAUGGUAUUGCUACUGUACGUGAAGUGCUGUCUGACAGAGAAUUACAUCUUUCAUGGGAAGUUGGUAAACCUAGACCACCACUUAACCGAAAUUAUGUCUUUACUGGUUAUCGUGUAACUAAAAACAGUAAAGUACAAAUAGGAGAGUACACCUUUGAAAAAGGUGACUAUGGUGAUGCUGUUGUUUACCGAGGUACAACAACUUACAAAUUAAAUGUUGGUGAUUAUUUUGUGCUGACAUCACAUACAGUAAUGCCAUUAAGUGCACCUACACUAGUGCCACAAGAGCACUAUGUUAGAAUUACUGGCUUAUACCCAACACUCAAUAUCUCAGAUGAGUUUUCUAGCAAUGUUGCAAAUUAUCAAAAGGUUGGUAUGCAAAAGUAUUCUACACUCCAGGGACCACCUGGUACUGGUAAGAGUCAUUUUGCUAUUGGCCUAGCUCUCUACUACCCUUCUGCUCGCAUAGUGUAUACAGCUUGCUCUCAUGCCGCUGUUGAUGCACUAUGUGAGAAGGCAUUAAAAUAUUUGCCUAUAGAUAAAUGUAGUAGAAUUAUACCUGCACGUGCUCGUGUAGAGUGUUUUGAUAAAUUCAAAGUGAAUUCAACAUUAGAACAGUAUGUCUUUUGUACUGUAAAUGCAUUGCCUGAGACGACAGCAGAUAUAGUUGUCUUUGAUGAAAUUUCAAUGGCCACAAAUUAUGAUUUGAGUGUUGUCAAUGCCAGAUUACGUGCUAAGCACUAUGUGUACAUUGGCGACCCUGCUCAAUUACCUGCACCACGCACAUUGCUAACUAAGGGCACACUAGAACCAGAAUAUUUCAAUUCAGUGUGUAGACUUAUGAAAACUAUAGGUCCAGACAUGUUCCUCGGAACUUGUCGGCGUUGUCCUGCUGAAAUUGUUGACACUGUGAGUGCUUUGGUUUAUGAUAAUAAGCUUAAAGCACAUAAAGACAAAUCAGCUCAAUGCUUUAAAAUGUUUUAUAAGGGUGUUAUCACGCAUGAUGUUUCAUCUGCAAUUAACAGGCCACAAAUAGGCGUGGUAAGAGAAUUCCUUACACGUAACCCUGCUUGGAGAAAAGCUGUCUUUAUUUCACCUUAUAAUUCACAGAAUGCUGUAGCCUCAAAGAUUUUGGGACUACCAACUCAAACUGUUGAUUCAUCACAGGGCUCAGAAUAUGACUAUGUCAUAUUCACUCAAACCACUGAAACAGCUCACUCUUGUAAUGUAAACAGAUUUAAUGUUGCUAUUACCAGAGCAAAAGUAGGCAUACUUUGCAUAAUGUCUGAUAGAGACCUUUAUGACAAGUUGCAAUUUACAAGUCUUGAAAUUCCACGUAGGAAUGUGGCAACUUUACAAGCUGAAAAUGUAACAGGACUCUUUAAAGAUUGUAGUAAGGUAAUCACUGGGUUACAUCCUACACAGGCACCUACACACCUCAGUGUUGACACUAAAUUCAAAACUGAAGGUUUAUGUGUUGACAUACCUGGCAUACCUAAGGACAUGACCUAUAGAAGACUCAUCUCUAUGAUGGGUUUUAAAAUGAAUUAUCAAGUUAAUGGUUACCCUAACAUGUUUAUCACCCGCGAAGAAGCUAUAAGACAUGUACGUGCAUGGAUUGGCUUCGAUGUCGAGGGGUGUCAUGCUACUAGAGAAGCUGUUGGUACCAAUUUACCUUUACAGCUAGGUUUUUCUACAGGUGUUAACCUAGUUGCUGUACCUACAGGUUAUGUUGAUACACCUAAUAAUACAGAUUUUUCCAGAGUUAGUGCUAAACCACCGCCUGGAGAUCAAUUUAAACACCUCAUACCACUUAUGUACAAAGGACUUCCUUGGAAUGUAGUGCGUAUAAAGAUUGUACAAAUGUUAAGUGACACACUUAAAAAUCUCUCUGACAGAGUCGUAUUUGUCUUAUGGGCACAUGGCUUUGAGUUGACAUCUAUGAAGUAUUUUGUGAAAAUAGGACCUGAGCGCACCUGUUGUCUAUGUGAUAGACGUGCCACAUGCUUUUCCACUGCUUCAGACACUUAUGCCUGUUGGCAUCAUUCUAUUGGAUUUGAUUACGUCUAUAAUCCGUUUAUGAUUGAUGUUCAACAAUGGGGUUUUACAGGUAACCUACAAAGCAACCAUGAUCUGUAUUGUCAAGUCCAUGGUAAUGCACAUGUAGCUAGUUGUGAUGCAAUCAUGACUAGGUGUCUAGCUGUCCACGAGUGCUUUGUUAAGCGUGUUGACUGGACUAUUGAAUAUCCUAUAAUUGGUGAUGAACUGAAGAUAAAUGCGGCUUGUAGAAAGGUUCAACACAUGGUUGUUAAAGCUGCAUUAUUAGCAGACAAAUUCCCAGUUCUUCACGACAUUGGUAACCCUAAAGCUAUUAAGUGUGUACCUCAAGCUGAUGUAGAAUGGAAGUUCUAUGAUGCACAGCCUUGUAGUGACAAAGCUUAUAAAAUAGAAGAAUUAUUCUAUUCUUAUGCCACACAUUCUGACAAAUUCACAGAUGGUGUAUGCCUAUUUUGGAAUUGCAAUGUCGAUAGAUAUCCUGCUAAUUCCAUUGUUUGUAGAUUUGACACUAGAGUGCUAUCUAACCUUAACUUGCCUGGUUGUGAUGGUGGCAGUUUGUAUGUAAAUAAACAUGCAUUCCACACACCAGCUUUUGAUAAAAGUGCUUUUGUUAAUUUAAAACAAUUACCAUUUUUCUAUUACUCUGACAGUCCAUGUGAGUCUCAUGGAAAACAAGUAGUGUCAGAUAUAGAUUAUGUACCACUAAAGUCUGCUACGUGUAUAACACGUUGCAAUUUAGGUGGUGCUGUCUGUAGACAUCAUGCUAAUGAGUACAGAUUGUAUCUCGAUGCUUAUAACAUGAUGAUCUCAGCUGGCUUUAGCUUGUGGGUUUACAAACAAUUUGAUACUUAUAACCUCUGGAACACUUUUACAAGACUUCAGAGUUUAGAAAAUGUGGCUUUUAAUGUUGUAAAUAAGGGACACUUUGAUGGACAACAGGGUGAAGUACCAGUUUCUAUCAUUAAUAACACUGUUUACACAAAAGUUGAUGGUGUUGAUGUAGAAUUGUUUGAAAAUAAAACAACAUUACCUGUUAAUGUAGCAUUUGAGCUUUGGGCUAAGCGCAACAUUAAACCAGUACCAGAGGUGAAAAUACUCAAUAAUUUGGGUGUGGACAUUGCUGCUAAUACUGUGAUCUGGGACUACAAAAGAUAUGCUCCAGCACAUAUAUCUACUAUUGGUGUUUGUUCUAUGACUGACAUAGCCAAGAAACCAACUGAAACGAUUUGUGCACCACUCACUGUCUUUUUUGAUGGUAGAGUUGAUGGUCAAGUAGACUUAUUUAGAAAUGCCCGUAAUGGUGUUCUUAUUACAGAAGGUAGUGUUAAAGGUUUACAACCAUCUGUAGGUCCCAAACAAGCUAGUCUUAAUGGAGUCACAUUAAUUGGAGAAGCCGUAAAAACACAGUUCAAUUAUUAUAAGAAAGUUGAUGGUGUUGUCCAACAAUUACCUGAAACUUACUUUACUCAGAGUAGAAAUUUACAAGAAUUUAAACCCAGGAGUCAAAUGGAAAUUGAUUUCUUAGAAUUAGCUAUGGAUGAAUUCAUUGAACGGUAUAAAUUAGAAGGCUAUGCCUUCGAACAUAUCGUUUAUGGAGAUUUUAGUCAUAGUCAGUUAGGUGGUUUACAUCUACUGAUUGGACUAGCUAAACGUUUUAAGGAAUCACCUUUUGAAUUAGAAGAUUUUAUUCCUAUGGACAGUACAGUUAAAAACUAUUUCAUAACAGAUGCGCAAACAGGUUCAUCUAAGUGUGUGUGUUCUGUUAUUGAUUUAUUACUUGAUGAUUUUGUUGAAAUAAUAAAAUCCCAAGAUUUAUCUGUAGUUUCUAAGGUUGUCAAAGUGACUAUUGACUAUACAGAAAUUUCAUUUAUGCUUUGGUGUAAAGAUGGCCAUGUAGAAACAUUUUACCCAAAAUUACAAUCUAGUCAAGCGUGGCAACCGGGUGUUGCUAUGCCUAAUCUUUACAAAAUGCAAAGAAUGCUAUUAGAAAAGUGUGACCUUCAAAAUUAUGGUGAUAGUGCAACAUUACCUAAAGGCAUAAUGAUGAAUGUCGCAAAAUAUACUCAACUGUGUCAAUAUUUAAACACAUUAACAUUAGCUGUACCCUAUAAUAUGAGAGUUAUACAUUUUGGUGCUGGUUCUGAUAAAGGAGUUGCACCAGGUACAGCUGUUUUAAGACAGUGGUUGCCUACGGGUACGCUGCUUGUCGAUUCAGAUCUUAAUGACUUUGUCUCUGAUGCAGAUUCAACUUUGAUUGGUGAUUGUGCAACUGUACAUACAGCUAAUAAAUGGGAUCUCAUUAUUAGUGAUAUGUACGACCCUAAGACUAAAAAUGUUACAAAAGAAAAUGACUCUAAAGAGGGUUUUUUCACUUACAUUUGUGGGUUUAUACAACAAAAGCUAGCUCUUGGAGGUUCCGUGGCUAUAAAGAUAACAGAACAUUCUUGGAAUGCUGAUCUUUAUAAGCUCAUGGGACACUUCGCAUGGUGGACAGCCUUUGUUACUAAUGUGAAUGCGUCAUCAUCUGAAGCAUUUUUAAUUGGAUGUAAUUAUCUUGGCAAACCACGCGAACAAAUAGAUGGUUAUGUCAUGCAUGCAAAUUACAUAUUUUGGAGGAAUACAAAUCCAAUUCAGUUGUCUUCCUAUUCUUUAUUUGACAUGAGUAAAUUUCCCCUUAAAUUAAGGGGUACUGCUGUUAUGUCUUUAAAAGAAGGUCAAAUCAAUGAUAUGAUUUUAUCUCUUCUUAGUAAAGGUAGACUUAUAAUUAGAGAAAACAACAGAGUUGUUAUUUCUAGUGAUGUUCUUGUUAACAACUAAACGAACAAUGUUUGUU---UUUUUUGU-----UUUA----UUGC-CACUAGUCU--CUAGU---------CAGUGUGUUAAUCUU-----ACAA----CCAGAACUCAAUUACCCCCUG-CAUA-CACUAAUUCUUUCAC-ACGUGGUGUUUAUUACCCUGACAAAGUUUUCAGAUCCUCAGUUUUACAUUCAACUCAGGACUUGUUCUUACCUUUCUUUUCCAAUGUUACUUGGUUCCAUGCUAUACAUGUCUCUGGGACCA-AU-G-G---UACUAAGAGGUUUGAUAACCCUGUCCUACCAUUUAAUGAUGGUGUUUAUUUUGCUUCCACUGAGAAGUCUAACAUAAUAAGAGGCUGGAUUUUUGGUACUACUUUAGAUUCGAAGACCCAGUCCCUACUUAUUGUUAAUAACGCUACUAAUGUUGUUAUUAAAGUCUGUGAAUUUCAAUUUUGUAAUGAUCCAUUUUUGGGUGU--UUAUUACCACAAAAACAACAA--AAGUUGGAUGGAAAGUGAGUUCAGAGUUUAUUC---UAGUGCGAAUAAUUGCACUUUUGAAUAUGU---------CUCUCA-GCCUUUUCUUAUGGACCUUGAA-GGAAAACAGGGUAAUUUCAAAAAUCUUAGGGAAUUUGUGUUUAAGAAUAUUGAUGGUUAUUUUAAAAUAUAUUCUAAGC---ACACGCCUAUUAAUUUAGUGCGUGAUCUCCCUCAGGGUUUUUCGGCUUUAGAACCAUUGGUAGAUUUGCCAAUAGGUAUUAACAUCACUAGGUUUCAAACUUUACUUGCUUUACAUAGAAGUUAUUUGACUCCUGGUGAUUCUUCUUCAGGUUGGACAGCUGGUGCUGCAGCUUAUUAUGUGGGUUAUCUUCAACCUAGGACUUUUCUAUUAAAAUAUAAUGAAAAUGGAACCAUUACAGAUGCUGUAGACUGUGCACUUGACCCUCUCUCAGAAACAAAGUGUAC-GUUGAAAUCCUUCACUGUAGAAAAAGGAAUCUAUCAAACUUCUAACUUUAGAGUCCAACCAACAGAAUCUAUUGUUAGAUUUCCUAAUAUUACAAACUUGUGCCCUUUUGGUGAAGUUUUUAACGCCACCAGAUUUGCAUCUGUUUAUGCUUGGAACAGGAAGAGAAUCAGCAACUGUGUUGCUGAUUAUUCUGUCCUAUAUAAUUCCGCAUCAUUUUCCACUUUUAAGUGUUAUGGAGUGUCUCCUACUAAAUUAAAUGAUCUCUGCUUUACUAAUGUCUAUGCAGAUUCAUUUGUAAUUAGAGGUGAUGAAGUCAGACAAAUCGCUCCAGGGCAAACUGGAAAGAUUGCUGAUUAUAAUUAUAAAUUACCAGAUGAUUUUACAGGCUGCGUUAUAGCUUGGAAUUCUAACAAUCUUGAUUCUAAGGUUGGUGGUAAUUAUAAUUACCUGUAUAGAUUGUUUAGGAAGUAUAAUCUCAAACCUUUUGAGAGAGAUAUUUCAACUGAAAUCUAUCA-GGCCGGUAGCACACCUUGUAAUGGUGUUGAA--GGUUUUAAUUGUUACUUUC--CUUUACAAUCAUAUGGUUUCCAACCCACUAAUGG--U-GUUGGUUACCAACCAUACAGAGUAGUAGUACUUUCUUUUGAACUUCUACAUGCACCAGCAACUGUUUGUGGACCUAAAAAGUCUACUAAUUUGGUUAAAAACAAAUGUGUCAAUUUCAACUUCAAUGGUUUAACAGGCACAGGUGUUCUUACUGAGUCUAACAAAAAGUUUCUGCCUUUCCAACAAUUUGGCAGAGACAUUGCUGACACUACUGAUGCUGUCCGUGAUCCACAGACACUUGAGAUUCUUGACAUUACACCAUGUUCUUUUGGUGGUGUCAGUGUUAUAACACCAGGAACAAAUACUUCUAACCAGGUUGCUGUUCUUUAUCAGGGUGUUAACUGCACAGAAGUCCCUGUUGCUAUUCAUGCAGAUCAACUUACUCCUACUUGGCGUGUUUAUUCUACAGGUUCUAAUGUUUUUCAAACACGUGCAGGCUGUUUAAUAGGGGCUGAACAUGUCAACAACUCAUAUGAGUGUGACAUACCCAUUGGUGCAGGUAUAUGCGCUAGUUAUCAGACUCAGACUAAUUCUCCUCGGCGGGCACGUAGUG-UA-GCUAGUCAAUCCAUCAUUGCCUACACUAUGUCACUUGGUGCAGAAAAUUCAGUUGCUUACUCUAAUAACUCUAUUGCCAUACCCACAAAUUUUACUAUUAGUGUUACCACAGAAAUUCUACCAGUGUCUAUGACCAAGACAUCAGUAGAUUGUACAAUGUACAUUUGUGGUGAUUCAACUGAAUGCAGCAAUCUUUUGUUGCAAUAUGGCAGUUUUUGUACACAAUUAAACCGUGCUUUAACUGGAAUAGCUGUUGAACAAGACAAAAACACCCAAGAAGUUUUUGCACAAGUCAAACAAAUUUACAAAACACCACCAAUUAAAGAUUUUGGUGGUUUUAAUUUUUCACAAAUAUUACCAGAUCCAUCAAAACCAAGCAAGAGGUCAUUUAUUGAAGAUCUACUUUUCAAUAAAGUGACACUUGCAGAUGCUGGCUUCAUCAAACAAUAUGGUGAUUGCCUUGGUGAUAUUGCUGCUAGAGACCUCAUUUGUGCACAAAAGUUUAACGGCCUUACUGUUUUGCCACCUUUGCUCACAGAUGAAAUGAUUGCUCAAUACACUUCUGCACU-GUUAGCGGGUACAAUCACUUCUGGUUGGACCUUUGGUGCAGGUGCUGCAUUACAAAUACCAUUUGCUAUGCAAAUGGCUUAUAGGUUUAAUGGUAUUGGAGUUACACAGAAUGUUCUCUAUGAGAACCAAAAAUUGAUUGCCAACCAAUUUAAUAGUGCUAUUGGCAAAAUUCAAGACUCACUUUCUUCCACAGCAAGUGCACUUGGAAAACUUCAAGAUGUGGUCAACCAAAAUGCACAAGCUUUAAACACGCUUGUUAAACAACUUAGCUCCAAUUUUGGUGCAAUUUCAAGUGUUUUAAAUGAUAUCCUUUCACGUCUUGACAAAGUUGAGGCUGAAGUGCAAAUUGAUAGGUUGAUCACAGGCAGACUUCAAAGUUUGCAGACAUAUGUGACUCAACAAUUAAUUAGAGCUGCAGAAAUCAGAGCUUCUGCUAAUCUUGCUGCUACUAAAAUGUCAGAGUGUGUACUUGGACAAUCAAAAAGAGUUGAUUUUUGUGGAAAGGGCUAUCAUCUUAUGUCCUUCCCUCAGUCAGCACCUCAUGGUGUAGUCUUCUUGCAUGUGACUUAUGUCCCUGCACAAGAAAAGAACUUCACAACUGCUCCUGCCAUUUGUCAUGAUGGAAAAGCACACUUUCCUCGUGAAGGUGUCUUUGUUUCAAAUGGCACACACUGGUUUGUAACACAAAGGAAUUUUUAUGAACCACAAAUCAUUACUACAGACAACACAUUUGUGUCUGGUAACUGUGAUGUUGUAAUAGGAAUUGUCAACAACACAGUUUAUGAUCCUUUGCAACCUGAAUUAGACUCAUUCAAGGAGGAGUUAGAUAAAUAUUUUAAGAAUCAUACAUCACCAGAUGUUGAUUUAGGUGACAUCUCUGGCAUUAAUGCUUCAGUUGUAAACAUUCAAAAAGAAAUUGACCGCCUCAAUGAGGUUGCCAAGAAUUUAAAUGAAUCUCUCAUCGAUCUCCAAGAACUUGGAAAGUAUGAGCAGUAUAUAAAAUGGCCAUGGUACAUUUGGCUAGGUUUUAUAGCUGGCUUGAUUGCCAUAGUAAUUGUGACAAUUAUGCUUUGCUGUAUGACCAGUUGCUGUAGUUGUCUCAAGGGCUGUUGUUCUUGUGGAUCCUGCUGCAAAUUUGAUGAAGACGACUCUGAGCCAGUGCUCAAAGGAGUCAAAUUACAUUACACAUAAACGAACUU-AUGGAUUUGUUUAUGAGAAUCUUCACAAUUGGAACUGUAACUUUGAAGCAAGGUGAAAUCAAGGAUGCUACUCCUUCAGAUUUUGUUCGCGCUAUUGCAACGAUACCGAUACAAGCCUCACUCCCUUUCGGAUGGCUUAUUGUUGGCGUUGCACUUCUUGCUGUUUUUCAGAGCGCUUCCAAAAUCAUAACCCUCAAAAAGAGAUGGCAACUAGCACUCUCCAAGGGUGUUCACUUUGUUUGCAACUUGCUGUUGUUGUUUGUAACAGUUUACUCACACCUUUUGCUCGUUGCUGCUGGCCUUGAAGCCCCUUUUCUCUAUCUUUAUGCUUUAGUCUACUUCUUGCAGAGUAUAAACUUUGUAAGAAUAAUAAUGAGGCUUUGGCUUUGCUGGAAAUGCCGUUCCAAAAACCCAUUACUUUAUGAUGCCAACUAUUUUCUUUGCUGGCAUACUAAUUGUUACGACUAUUGUAUACCUUACAAUAGUGUAACUUCUUCAAUUGUCAUUACUUCAGGUGAUGGCACAACAAGUCCUAUUUCUGAACAUGACUACCAGAUUGGUGGUUAUACUGAAAAAUGGGAAUCUGGAGUAAAAGACUGUGUUGUAUUACACAGUUACUUCACUUCAGACUAUUACCAGCUGUACUCAACUCAAUUGAGUACAGACACUGGUGUUGAACAUGUUACCUUCUUCAUCUACAAUAAAAUUGUUGAUGAGCCUGAAGAACAUGUCCAAAUUCACACAAUCGACGGUUCAUCCUGAGUUGUUAAUCCAGUAAUGGAACCAAUUUAUGAUGAACCGACGACGACUACUAGCGUGCCUUUGUAAGCACAAGCUGAUGAGUACGAACUUAUGUACUCAUUCGUUUCGGAAGAGACAGGUACGUUAAUAGUUAAUAGCGUACUUCUUUUUCUUGCUUUCGUGGUAUUCUUGCUAGUUACACUAGCCAUCCUUACUGCGCUUCGAUUGUGUGCGUACUGCUGCAAUAUUGUUAACGUGAGUCUUGUAAAACCUUCUUUUUACGUUUACUCUCGUGUUAAAAAUCUGAAUUCUUCU---AGAGUUCCUGAUCUUCUGGUCUAAACGAACUAAAUAUUAUAUUAGUUUUUCUGUUUGGAACUUUAAUUUUA---GCCAUGGCAGAUUCCAACGGUACUAUUACCGUUGAAGAGCUUAAAAAGCUCCUUGAACAAUGGAACCUAGUAAUAGGUUUCCUAUUCCUUACAUGGAUUUGUCUUCUACAAUUUGCCUAUGCCAACAGGAAUAGGUUUUUGUAUAUAAUUAAGUUAAUUUUCCUCUGGCUGUUAUGGCCAGUAACUUUAGCUUGUUUUGUGCUUGCUGCUGUUUACAGAAUAAAUUGGAUCACCGGUGGAAUUGCUAUCGCAAUGGCUUGUCUUGUAGGCUUGAUGUGGCUCAGCUACUUCAUUGCUUCUUUCAGACUGUUUGCGCGUACGCGUUCCAUGUGGUCAUUCAAUCCAGAAACUAACAUUCUUCUCAACGUGCCACUCCAUGGCACUAUUCUGACCAGACCGCUUCUAGAAAGUGAACUCGUAAUCGGAGCUGUGAUCCUUCGUGGACAUCUUCGUAUUGCUGGACACCAUCUAGGACGCUGUGACAUCAAGGACCUGCCUAAAGAAAUCACUGUUGCUACAUCACGAACGCUUUCUUAUUACAAAUUGGGAGCUUCGCAGCGUGUAGCAGGUGACUCAGGUUUUGCUGCAUACAGUCGCUACAGGAUUGGCAACUAUAAAUUAAACACAGACCAUUCCAGUAGCAGUGACAAUAUUGCUUUGCUUGUACAGUAAGUGACAACAGAUGUUUCAUCUCGUUGACUUUCAGGUUACUAUAGCAGAGAUAUUACUAAUUAUUAUGAGGACUUUUAAAGUUUCCAUUUGGAAUCUUGAUUACAUCAUAAACCUCAUAAUUAAAAAUUUAUCUAAGUCACUAACUGAGAAUAAAUAUUCUCAAUUAGAUGAAGAGCAACCAAUGGAGAUUGAUU-------AAACGAACAUGAAAAUUAUUCUUUUCUUGGCACUGAUAACACUCGCUACUUGUGAGCUUUAUCACUACCAAGAGUGUGUUAGAGGUACAACAGUACUUUUAAAAGAACCUUGCUCUUCUGGAACAUACGAGGGCAAUUCACCAUUUUAUCCUCUAGCUGAUAACAAAUUUGCACUGACUUGCUUUAGCACUCAAUUUGCUUUUGCUUGUCCUGACGGCGUAAAACACGUCUAUCAGUUACGUGCCAGAUCAGUUUCACCUAAACUGUUCAUCAGACAAGAGGAAGUU---CA---AGAACUUUACUCUCCAAUUUUUCUUAUUGUUGCGGCAAUAGUGUUUAUAACACUUUGCUUCACACUCAAAAGAAAGACAGAAUGAUUGAACUUUCAUUAAUUGACUUCUAUUUGUGCUUUUUAGCCUUUCUGCUAUUCCUUGUUUUAAUUAUGCUUAUUAUCUUUUGGUUCUCACUUGAACUGCA-AGAUCAUAAUGAAACUUGUCA---C---GCCUAAACGAACAUGAAAUUUCU---UGUUUUCUUAGGAAUCAUCACAACUGUA-GCUGCAUUUCACCAAGAAUGUAGUUUACAGUCAUGUACUCAACAUCAACCAUAUGUAGUUGAUGACCCGUGUCCUAUUCACUUCUAUUCUAAAUGGUAUAUUAG-------AGUAGGAGCUAGAAAAUCAGCACCUUUAAUUGAAUUGUGCGUGGAUGAGGCUGGUUCUAAAUCACCCAUUCAGUACAUCG----AUA-U---CGGUAAUUAUACAGUUUCCUGUUUACCU---UUUACAAUUAAUUGCCAGGAACCUAAAUUGGGUAGUCUUGUAGU---GCGUUGUUCGUUCUAUGAAGA---CUU-UUUAGAGUAU--CAUGACGUUCGUGUUGUUUUAGAUUUCAUCUAAACGAACAAACUAAAAUGUCUGAUAAUGGACCCCAA---AAUCAGCGAAAUGCACCCCGCAUUACUUUUGGUGGACCCUCAGAUUCAACUGGCAGUAACCAGAAUGGAGAACGCAGUGGGGCGCGAUCAAAACAACGUCGGCCCCAAGGUUUACCCAAUAAUACUGCGUCUUGGUUCACCGCUCUCACUCAACAUGGCAAGGAAGACCUUAAAUUCCCUCGAGGACAAGGCGUUCCAAUUAACACCAAUAGCAGUCCAGAUGACCAAAUUGGCUACUACCGAAGAGCUACCAGACGAAUUCGUGGUGGUGACGGUAAAAUGAAAGAUCUCAGUCCAAGAUGGUAUUUCUACUACCUAGGAACUGGGCCAGAAGCUGGACUUCCCUAUGGUGCUAACAAAGACGGCAUCAUAUGGGUUGCAACUGAGGGAGCCUUGAAUACACCAAAAGAUCACAUUGGCACCCGCAAUCCUGCUAACAAUGCUGCAAUCGUGCUACAACUUCCUCAAGGAACAACAUUGCCAAAAGGCUUCUACGCAGAAGGGAGCAGAGGCGGCAGUCAAGCCUCUUCUCGUUCCUCAUCACGUAGUCGCAACAGUUCAAGAAAUUCAACUCCAGGCAGCAGUAAACGAACUUCUCCUGCUAGAAUGGCUGGCAAUGGCGGUGAUGCUGCUCUUGCUUUGCUGCUGCUUGACAGAUUGAACCAGCUUGAGAGCAAAAUGUCUGGUAAAGGCCAACAACAACAAGGCCAAACUGUCACUAAGAAAUCUGCUGCUGAGGCUUCUAAGAAGCCUCGGCAAAAACGUACUGCCACUAAAGCAUACAAUGUAACACAAGCUUUCGGCAGACGUGGUCCAGAACAAACCCAAGGAAAUUUUGGGGACCAGGAACUAAUCAGACAAGGAACUGAUUACAAACAUUGGCCGCAAAUUGCACAAUUUGCCCCCAGCGCUUCAGCGUUCUUCGGAAUGUCGCGCAUUGGCAUGGAAGUCACACCUUCGGGAACGUGGUUGACCUACACAGGUGCCAUCAAAUUGGAUGACAAAGAUCCAAAUUUCAAAGAUCAAGUCAUUUUGCUGAAUAAGCAUAUUGACGCAUACAAAACAUUCCCACCAACAGAGCCUAAAAAGGACAAAAAGAAGAAGGCUGAUGAAACUCAAGCCUUACCGCAGAGACAGAAGAAACAGCAAACUGUGACUCUUCUUCCUGCUGCAGAUUUGGAUGAUUUCUCCAAACAAUUGCAACAAUCCAUGAGCAG------UGCUGACUCAACUCAGGCCUAAA--CUCAUGCAGACCACACAAGGCAGAUGGGCUAUAUAAACGUUUUCGCUUUUCCGUUUACGAUAUAUAGUCUACUCUUGUGUAGAAUGAAUUCUCGUAACUACAUAGCACAAGUAGAUGUAGUUAACUUUAAUCUCACAUAGCAAUCUUUAAUCAGUGUGUAACAUUAGGGAGGACUUGAAAGAGCCACCACAUUUUCACCGAGGCCACGCGGAGUACGAUCGAGUGUACAGUGAACAAUGCUAGGGAGAGCUGCCUAUAUGGAAGAGCCCUAAUGUGUAAAAUUAAUUUUAGUAGUGCUAUCCCCAUGUGAUUUUAAUAGCUUCUU-------AGGAGAAUGACAAAAAAAAAA------------AAAAAAAAAAA
......(((((.(((((....)))))..)))))...........(((((.....)))))((((((((.((.(((((((((((.((((((((.((.((((.(((.....))).)))))).))))))))..((((((.....)))-)--)).(.(((((((((((..(((((...(((.((((((((.....((((((.(((((......)))))..)))))).........(((((((.((......)))))))))(((....)))))))))))))).))))).))))...))))))).).....((((((.......((..((((((...))))))..)))))))).....(((((.(((((((((((((.....)))).)))..)))))).)))))............((((((((.((.((((..((..(((((((....((((...)))))))))))..)))))).)).)))).))))...(((.(((((((((((.((((((((((...((((...)))).)))...))).))))...)))..))))))).).)))......((((((((.((((.(((((..((((.((......)))))).))))))))).))))))))...((((((......)))))).......(((((..((((.((((.((((.((.((((......(((((....))))).)))).)))))))))))))).))))).((((....))))..................(((((((((((((((..(((((((.((((....)))).)).)))).)..)))).)))).))))))).((........)).((((((.....))))))......((((((((..(((.....(((((....))))).....))).)))))))).(((((......)))))..............(((((((((...((((..(((((.((.((((((......)))))))).))))).........................)))))))))))))..........((.((((....)))).))........((((((((..((.....))))))))))...................((.(((((((...))))))).))..((((((....)))))).((((((((..........))))))))(((((((((.....))).))))))((((..(((((.((.....(((((((((.(.((((...)))).).)))))))))..)).)))))..)))).....(((((...........)))))...................(((.((((((.....))))).))))........((((((..................))))))..............(((((((.........)))))))..................(((........))).((((((.(((((((((...)))))..))))))))))((((((((.(.(((((((((((.((....((..(((.((((...))))..)))))....)))))))))))))..)..).)))))))((((..((.(((((((((......(((.....)))))))))))).))))))...........((--(((((.((.((....)).)).))))))).........((((((((.((((......))))))))))))....(((((((((....))))))))).((.....))((((((((........))))))))...........((((...((((((....))))))...))))..(((.....(((((((..((((.((((((..........((((((.(((((((((..((((....)))).)))))..))))))))))....)))))).))))...)))).)))......)))...........(((.(((((....))))))))...........((((((((((.(((.((((.(((.(((...))).))))))).))).)))).))))))........((((((((((((.((((((((.....)))))))).))).)))))).))).......((((((.(.(...........)).))))))....(..((((((..(((..(((((((.(..(((...)))..).))))))).)))...))))))..)......((((((((((((....))))..))))))))(((((..((((..(((((....)))))....))))--..))))).(.((..((((((((.((......)).))))))))..)).)...(((((((..(((((((.((...(.((((((((....)))))))))...)).)))))))..))))))).((((........))))..........(((((..(((.......)))..)))))............(-((........)))........(((...(((((......)))))...)))...((((((((.....)))))))).........((((((((...(((((((((...................(((.(((((((---.((((.....)))).))))))).))).))))))))).......(((((.......)))))..........(((((.......)))))...............(((.((((........)))).)))(((((....((((((((.((.((((-(--(...)))))).)).)).))))))....).))))(.(((((.((((((((.......))))))))))))))................(((((((......)))))))((((..((((((.((((((((.(((....)))..)))))))).)))))).))))(((((((((...(((.....)))....)))))))))............((((((((.((...(((((((((((..(((((....)))))))))))))))).)))))))))).(((((((((..(((((((....((((.((((((((..((((.....))))...)))))))))))---)..))))))).---.....)))))---)))).....(((((...))))).((((((((((.....((.((((((.....))))))))))))))))))(((((.---(((((-((((........)))))))).)---.)))))..............(((.(((.....(((((((.((.....)))))))))...))).)))))))))))........((((((((.((((((((...(((.....)))...)))))).)).))))))))..((-(((((((((.......)))))))))))........(((..(.(((((((...((((...))))...))))))).))))........(((((((.....(((.(((((((....))))))).))))))))))............(((((((..((((((((....)))))).))..)))))))..((((((((..((((...(-..((((--((((((((.....(((((...))))).))))))))))))..)...))))..))).))))).......(((((((((.((((.(((......))).))))..)))))))))...............(((((.((((.....)).)).)))))............((((((..(.((((....)))).)..))))))...................(((((((((((.((......)))))))))).))).......((((...((........))...))))(((((((((...((((((((--------....))))))))----------------...))--)))))))....----...((((.(((....(((((....)))))....))).)))).((((((((..----.---.....---------))))))))..........(((((---.((((...---...))))...)))))......(((((.((((....((((..((.(((...))).))..))))....)))).))))).((((((((....(((((((((......))))..)))))....)))))))).......(((..((((((...))))))))).........(((((((((.((.......((..-(((......))).)).....)))))))))))......(((.(((((((.((.(((.(((......)))))).))...))))))).))).........((((((...((((......)))).....))))))((((((.............)))))).......((((((((((...)))))))))).......(.....((((....)))).....)(((((((.((((....)))).)))))))(((((.....)))))......................(((((((((..((((((((((((((......)))))))...)))))))...........))))))))).........(((((((.(((((..((((((((.((((((((........)))))))....).))))))))...)))))))))))).....(((((((....(...(((((((..(((....)))..)))))))...)......)))))))((((((((((.(((((.((((....))))..))))))))...)))))))........(((..((((((...)))))).....)))...........((((((..........))))))....((((.(.(((((.(......).))))).).))))(((((.((((......)))))))))......(((....)))....((((((((((((((((((..................---.........(((..((......))..)))...))))))))))......))))))))((((((((((...))))))))))........((..((((((((....))))))).)..))...(((((((....).)))))).(((((...)))))...((((.((((((.((((((.....)))))).)))))).))))..............<<........(((>>(((((((((((...))))))))))).)))..(((((.....)))))...(((.....((((((((.((.(((((....)))))...)))))).)))).....))).((((((((.........((((......)))).......)))))))).............((((((((((....))))))).)))..............(((.((((.......)))).)))......((((.(((((......(((((......)))))))))).))))......(((((.......((((((.(((.(((((((((......)))))))))))).))))))..))))).(((((((........))))))).((((((((.(((((((((((....)))))))).)))..)))))))).............((((((..((.(((......)))))....)))))).(((((((((((((.((((((((.........))))))))))))))).......))))))((((((......))))))..(((((......((((((((....))))))))..))))).........(((((.(((....)))..)))).)(((((......)))))((((((.(((((((((....))))))))).)))))).......................(((((((((.....((.((.(((((......)))))))))..)))))))))((((......))))(((((((....)))))))......(((((.(((((....((((((.......)))))))))))))))).........(((((..((......)).)))))...(((((((......)))))))...(((((.(((....))).))).)).............((((((...((((((((.((....)).)))))))).)).)))).(((((.......))))).....((((((....))))))...........((((.....)))).................(((..((((((.((((.(((((((..(((.....)))..)))))))))))....))))))..))).((...((((((((((...((........)).))).)))))))))..((..((((((.(((((((.((((......)))).))))))).).))))).))........((((....((((((((....)))))))))))).....(((.....((((((.((.(......))).))))))....))).......(((((((.....((((.(......)))))....))))..)))....(((((((((((((.....((((.......))))...))))))))))))).................................((..(((((...........))))).))...((((((.......)))).)).......((((((((((............))))))))))...................((((((((....(((.(((((((((....)))))))))))).......))))))))..........-.....((((((((....))))))))((((.(((((((......)))))))....)))).....................(((((...(((.((((.(((((((((...))))))))))))).)))...)))))......(((((((.(((.(((((........)))))..)))))))))).........(((.(((((((..........)))))))..)))(((..((......))..))).........((((....))))...((((.(((..((((((....))))))..))).))))...............(((((((...)))))))(((((((..(((((.....))))))))))))....................(((((..((((..(((((((..(((.....))).))))))).))))..)))))((.(((.((((..(((..........)))..)))).))).))(((((.((((((........)))))))))))(((((((((..((......)))))))))))...(.((((((..((....(((((........(((((((((((.((((((....((......)).....)))))).)))).)))))))....))))).......))..)))))).)......((((((..((..((((.(...).))))..))...)))))).((((((((.((((.(((((.........))))).)))).....))))))))((((..((.(((((((((((..(..(((((.((.(.((((((....)))))).).))))))).)..)))).))))))).))..))))(((....(((((.(((.((((.(((((....))))).))))))))))))....))).(((((((((.......)))))))))........((((((...)))))).....(((((((.(((((......))))))))))))......................((..((((((((...................(((((.((((((((.(((......))))))))))).)))))..))))))))..)).........(((.....)))((((((..(((((......)))))..))))))((.((((((.(((((((.....)))).))).)))))))).(((((((.....))))))).((((....)))).......((.((((.((((.....)))).).))).)).((.((((((.((((((((((((((((((((....)))))))).)))))))))))).))..))))))(((((((.(.((((((...((((....))))...))))))))))))))...((...))...........(((....((((((...(((...)))...))))))....))).......(((((((((((.(((((.(((...((((((((((.....)))).))))))...))).))))).....))))))))))).............(((((........))))).....((((..((.((((((((...)))))).....)).))..))))..........(((.(.((((..(....)..))))).)))..(((((....((((((.(((....)))))).....)))...))))).......((..(((((((((((......).))))))))))..)).......((((((..........)))))).(.(((.(((((..........))))).))).).........((((((....(((.(((((...((((....))))...))))))))...)))))).....(((((.(((.(((..((((((((.....((((..(((....)))..)))).....)))))).))..))).))-).))))).........((((.............))))...((..(((....)))..))..((((((((((...((((((((((....))))))..))))....))))...))))))........(((((((.....(((.....)))....)))))))((((((((((.......................))))))))))((((((..((..((..(((.((..(((((((((.((....)).)))))))))..)).)))..))..))))))))...((((((....((.....))....))))))...((((((....))))).)..............((((((......))))))..((((((((..((......)).))))).)))...........(((..(((((((((.....(((.((((....)))).))).....)))))))))..))).......((((.((....((.(((((.(((.....)))..))).)).))...)).))))........((((((...((((...))))..))))))........((.(((((((((((((((.((((....)))).))))).))...)))))))).))..(((..(.((((((((...)))))))).).....))).......((((((((.((((....))))...))))))))((((((((((...............((((((((((((((.((........)).)))))...)))))))))))))))))))(((((..(((((((.(((.((((...)))).)))))))..)))..))))).(((((((..(((.((((..((.(((((.((((....)))).)))))...))..)))).)))..)))))))....................((((((((...............)))))))).....(((((............)))))...((((........))))...........(.(((((.(((.....))).))))).)..(((..(((...((((.((((..((((.((.......)).))))...)))).)))).....)))..)))...........((((...((((((.....))))))...))))....((((((.....))))))..(.(((.....))).)..((((((..(((((((...(((((((..(((((((((.((.(((....))).)))))))))))....))))))).....)))))))))))))...............(((((...(((((((((.(((..(......)..))).))))).)))).......)))))....(((.((((.(((....))))))).))).....................((((((((.((.((......)).)))))))...)))......(((..(((.((..........))))).))).(((.(((.(((((((((.((.((((((.(((....)))...))).))))).))).))).)))))))))((.(((((..((.........))..)))))))..(((..((((((((((((((((......))))))))..))))))))....)))....(((((.(((((((((..........)))))))))))).))......((((.((((.(.....(((((...)))))...).))))))))........((((((((((...........)))))))))).................((((.((((.((((....))))...)))).)))).......(((.......(((((((((((.....)))))))))))......))).((((((....))))))....((((..(((((..(.....)....))))).))))..(((((.((....))))))).....((..((....((((((....))))))))..)).((((((....)))))).......((((((.((((((.((.((((((..(((.....)))..))).)))))))))).).)))))).......((((...(((((...((....))...)))))...))))....((((((.((....))...)))))).((((.(((.....(........)..)))))))(((((((((((((..((((.(......).))))..)..))))))).)))))...((((....((((.((((((.(((.((((((((......)))))))).))))))))).))))....))))..(((...((((((...((((((((...)))))).))))))))....))).((((((.(((.(((((((((((((..(((....)))..)))))))).)......)))).))).)))))).......((..(((((..(.....)..)))))..))...........((....((..(..(((((........)))))..)..))....))(((....))).((((....))))((((.(((((.(((......))).))))).))))..........((.......))............(((......))).((((...((.(((((((((.((((((((((((.....(((((((.(((((.....))))).))).))))...))))))))))))))))))))).)).))))..((((.(((.(((((((((......)))).))))).))))))).((((.(((((((((((........)))))..)))))).))))((((((((((.((((.(((((((......)))).))).))))))))))).)))................(((((((......)))))))...((((((......)))).)).............................................((((((((((((((....))))))..))))))))...........((((((..................))))))...(((......))).............(((((((((.((((....((((....))))...))))))))))).))...............((((....))))...........(((....((((.((((((((((((......)))))))).)))).)))).....))).........((.(((.((((.(((........))))))).)))))............(((((((.((((.......)))).))))))).............(((((((((.......)))......))))))...........(((...(((...((.(((((((.((.....)).))))))).))...))).....))).....(((((....)))))..........((((.(((((.(...((((.........)))).).)))))))))(((((.(((((((............((((((..(((((....((..(((((((.........))))))))).)))))..))))))))))))).)))))..........((((((....))))))..((((((<<(((((...>>...)).))).<)))))).((((....))))......((((((>....))))))(.(((...(((.....((((.....))))...)))...))))..((((...(((((..(.(((.....))).)..))))).)))).....(((.(((((((.((.......)).))))))))))..((.(((((...(((((((((....)))))))))..))))).))...(((((((......)))))))........(((((.((((.(((....))).)))).))))).......(((((..((((((.((((((((((...)))).)))..))).))))))...)))))(((((((((..(((((...)))))..)))))))))..............(((((.((((..((....))..)))))))))......((((......))))......((((.((((((.((.((((...(((....)))..)))).)).)).))))........))))...(.(((((((.((((..((((((((....(........)...))))))))......)))).))))))).).................(((.((((.(((.........(((((........)))))......)))))))..)))((((.(((((.((((...)))).)))))))))((((..(((((((((....)))))))))..)))).....((((((......)))).))((((((((((((...))))))).)))))........((.((((...(....)...)))).)).......-.(((....((((((.((.(((((.((.((....)).)).))))).)).))))))....)))...((((.(.(((((....(((.....))).......))))).).).)))..(((((.(((((((((((((...((..(((((((.........((((.....)))))))))))..))....)))))))))....)))).)))))....(.((((..((((((....)))))).))))).......(((.((((......)))).))).....(((.(((.(((((...)))))))))))........((((((...(((.((((((...))))))..)))...))))))(((((....)))))..((((((((.(((.((((....)))).))).-..............))))))))((((((((.((.....))))))))))(((((((((((((....)).))).))))-)))).(((.((-(((....(((......))))))))..)))(((((............))))).((((((((((...(((.......)))....)))))))))).(((((.(((((...(((((((((.((((.......))))))))))).))....))))).)))))........(((((((((.(((..(((....)))..))).....)))))))))((((...(((((.((((.(((((.......))))).)))).)))))..))))...((((((.....((((((((.(((((....)))))...))))).))).))))))...........((((((.(((((((((((....).)))).)))))).))))))...........((((..................)))).........(((((((((...((....))...)))))))))................(((((((..((..((((((((.(((...)))))))))))..)))))))))......((((((.(((((((((((((.((((.((((((..((...))..))))))...................)))).)))))).)))).)))))))))....(((((.((((................)))).)))))..(((.((((.....)))).)))..((((((((.((.(((.....))))).))))))))...........((((.((((((.......))))))..))))...........(((((.............))))).....(((((..(((((.((((((((.....))))..)))).))))).)))))((((..(((((.((((((.(((.(((....)))...))).)))).)))))))))))..(((..(.((((((.(((.(((......))).))))))))))..)))(((((((.(((((.(((((.......)))))))..))).))))))).(((..(((((.(((.(((.....(((((.((((((((.........(((((.(((.((((((((....)))))))).....)))...)))))...)))))))))))))...........))).)))...))))))))....................((((((.((.(((........))))).)))))).....((.(((((((...((((.......))))...))))))).))...(((((((....)))))))...(((((((((.......)))))))))......(((.((((..(((((.((((((((((....))))...))))))))))).)))).))).((((((((((((((((.........))).)))).....)))).)))))..........((((((....((((((((...))))))))...)))).)).....(((.((((((.((((((((((((.....((((.((.((.((...........)).)).)))))))))..)))))))))..)))))).)))......((.((((((..((.((((((...((((((....))))))))))))))...))))))))........................((((((....))))))...((......))(((((((((((...(((.......)))...)))))))))))((((.....))))........((((((....))))))...(((..((((...)))).)))............((((..(.((((((.((((.....))))...)))))))))))((((........))))((((<<...)))).>>.(((((.(((((((((.(((.....)))..)))).)))))..)))))....((((((.(.((((....)))).)))))))..............((((...(((.....)))...))))....((....))(((.(((((..((((((((.(((..........))).)))))))).))))).)))....(((.((......(((((((.((((....)))).)))))))....)))))((((...))))((((((((.-...)))))))).....((((.....))))...((((((((((((....)))))))).))))..................(((.(((((......(((((.....)))))....)))))))).((((....))))...((((((((((.......)))))))))).................(((((.(((((((((((.......((((...(.((((....)))).)))))...)))))))).))))))))................(((((((......)).))))).(((((....((((......)).)).)))))((((.(((((((...(((...)))...))))))).))))................(((..((((((........))))))..)))..........((.((((....))))))....(.(((((((((...((((.......))))...)))))..)))).)(((((((((((((.((((((...)))))).)))))))).)))))....(.((((.((.((.((((.......)))))))).)))).).((...(.(((((((.((.(((((((...))))))))).))..))))).)...)).(((.((((((...((((((((((((((((((((.(((((((....)).))))))))))..)).......))))))))..................)))))...)))))).)))..........((.(((((((((((.((((.(((((....)))))))).)...)))).))).))))..))......(((((((((...((((...((((((((............))))))))....)))).)))))))))......((((((((((((((((......)))))))))...............)))))))...(((((..((.((((.(........).)))).))..))).))......(((((((((..((.(((......))))))))))..))))............(((((..((((((((..(((.....))).))))))))..))))).(((........)))..(((((((.((....)).....(((((.....((.......((((((((((((((((...)))))......)))))))).)))....))..(((.(((((((...)))))))))).))))).....(((((((((....))).))))))...............((((.((((((.((((.((....)))))).))))))))))...((((...(((((.(((((((....).))))))))).))...))))((......).)...(((((..........)))))......(((....)))...........(((((((((.((((((..(((((((...(((((.....))))).....)).)))))..))))))))))))))).....((((((((...(((((((((((((((((((((((..((......)).)))))..))))))))))))))......................)))).....))))))))...(((((((((((....))))))).))))(((((.....)))))(((.......))).......((.((((((..(((.(((....))).)))..))))))))..........((.(((.((((.......)))).))).)).......((.((((((((((((((((..(.((...((((...))))...)).).))))))))))...)))))))).(((.......(((...)))......)))(((((((.(((...(((...)))..)))))))))).((((((((.....))))))))..((((.((((....)))).))))(((((((....(((((..(((((.......((.((((((((((((((....))))))).))))))).))..))))).))))).)))))))................((.(((((....(((.((((...)))))))...)))))..))........((((.(((((.......)))))))))...((.....)).....(((..(((((((........)))).....)))..)))((((.((((((...)))))).))))((((.......))))........(((((....(((((((((...))))))))).......)).)))..........((((.((((((..((((.......))))..)))))).))))...((((..(((.((((..(((((.((((.....))))..)))))..))))))).))))...(((((((...((((((((....)))))).)).....................)))))))..........(((((....((((((....))))))...))))).........((((((((((((.((((........)))).))))).))....))))).(((((....((...(((....(((.(((.......((((((((((.....))))))))))...........))).)))...)))...))....)))))...(((((.(((.(((((((..(..(((((....)))))..))))))))....)))..))))).........((((((((((((.((((......))))...)))))).....))))))...((((((((.(((...((((....)))).))).)))))))).............((..(((((((.((..(((......))).))))))))))).((((..(((.((.((((((((.((((.(.((((....)))).).)))))))).))))..))..)))..)))).(((((((...)))))))............(((((((((...(((((...))))).)))))))))............(((((((.............(((...((((((((.(.(((((.....)))))).)))).....)))).)))..)))))))..........(((((((((((((.((((.((((((.(((...)))...))))))..)).)).))))).))))))..))((((........))))((((..(((((((((..((.........))..))))))..)))...)))).(((((((((((...)))))))))))((((.(((..((((((((.(((((....)))))..)))..)))))..))).))))........(.((((.((((((..(((...(((....(((((.......((((.....))))......)))))......))).....)))..)))))).)))).)....((....)).........(((((.(((((..(((((((.((((..(((((...)))))..)))))))).)))..)).)))..)))))...(((((((......))))))).....((.((((..((((.........))))..))))..))......(((((((((((((((....)))))..))).)))))))......((((.((......((((......)))).....)).))))..(((((.(.((((((.(...(((((((......))))))).))))).))))))))..(((((((((((...(((((.......)))))....))))))..))))).(((((((.(.(.(((...((....))...))).).).)))))))(((((((...((((((((.((((.(((.((((((...)))))).))))))).)))))))).)))))))(((((((((...((((((((((((...)))).).)))))))..))))))).))..(((((....)))))((((....)))).(((.(((((.((((.....((.(<((.....)).)>.))......)))))))))...))).........((((.(......).))))...(((((((.(((..((((...)))).))))))))))....((((((((((.((......)).)))))))))).........(((((.......))))).......((((((((((.((.(((.((((...))))))).)).)))))))..)))((.(((.((((...((((((((....))))))))...)))).))).))....((((..(((((.(............).)))))))))........(..(((((.(((...(((((.....)))))...))).)))))..).....(((((..((.(((((((((((......)))))).)))).).))..)))))..........((.((((((......))))))))..(((((((.(((.(((.........))).))).)))))))...........(((..((((((((......)))))...)))..)))..........................((.(((((...((((((((...)))).))))...))))).))(((.(((.(((...(((((..(((((.((((..(((.........)))...)))).))))).))))).))).))).))).(((((.(((((((((...(..((((((...))))))..).)))))))))))))).....(((((.((((((((.(((((.....))))))))))))))))))(((..((((((..((((((....((((.......))))....))))))..)))).))..))).......((..((((((((((.(((((.(((............))).)))))))))))).)))..))...((((..((((((((((...)))))))))).))))...((..((.(((((((...((.(((((........))))).))..))))))).))..))...(((((.(((.(((((............)))))))))))))................((((((((((.....))))))))))................(((.....)))...........((((((.((((..((((((.(..(((.(........))))..).))))))..)))).)))))).............(((((..........))))).......((((((((((........................((((((.(.((((.....)))).).))))))))))))))))......(((((((((((((....)))).))))).))))...(((((.......(((...))))))))((((.(.(((.((......))))).).))))..((((((((..(((((((.((((....)))))))))))..))))))))....(((..(((.((((((.......(((((.((((((....)))))))))))....)))))).)))..)))...((((((.(((..((((((((((((((((((((((((((((..(((..(((((...)))))))))))))))).))).)))))))).)))))...)).))..))).)))))).(((((..((((((.(((.....))).))))))...)))))(((((((((((.(((((((((((...........).))))).))))).).))...)))))))).......(((((.((((...........)))).)))))..(((((....((((((((((.....(((((((...)))))))...)))..)))))))....)))))((((.((((((......)))))).))))..((((....)))).(((..(((.((((((((.((((((...)))))).)))))))).))).)))....(((((..((((((((...)))))))---)...))))-----)..(----(((.-.(((((...--)))))---------))))..((.......-----....----.....................-.))(-(((((..........-...))))))........((((........)))).((((.((((........)))).)))).....((..((((((.....(((.......(((((((((.((.......))...))))))))-))-)-)---.....))))))..))...........(((((((....)))))))........(((((......))))).....(((((((((((((((.(((((((..(((...)))..))))))).))))..))).))))))))................((((((((.(((...............))).))))))))...((((((((((.--....)))).))))))((((..--..))))...((((((...(((.(((((.(((((---.(((((((....)))))))...))))).).---------)))).)-))))))))......((((((..-......))))))............(.....).....((((((.(((((((..................)))))))))))---))(((((((......))).))))(((((.((....((((((........))))))...)).)))))((((....)))).....(((((((((..(((((....((((.((......))))))..)))))..)))))))))........((((((..((((....))))))))))......((((((......))))))((..(((((..............))))).....))..(((((...)))))(((.((((((((.....(((...)))....))))))))-)))....((((((......)...)))))............((((((..((((.((.........)).))))..)))))).((((....((...((((..((((...(((((((..(((...)))..)))))))...))))..))))))....)))).((((((((((((((((((...)))))))))).)))).)))).....((((((...(((((.........)))))...))))))(((.(((.((((..(((((((..(((((...((....))....))))).)))))))...))))))).)))..((((((.((.(((..(((((......)))))..))))))))))).((((((((.(((((((...((.(((.(((((((.....)))))))))).))........................)))))))))))))))((((.(((((((......(((((((..(((((((...)))))))...)))))))......)))))))))-))..(((((((((((.......)))).....--.........)))))))...--.............((((..((((((((....)))--.-)))))..)))).............((((....(((....)))...)))).(((....)))((((((.((((((.......)))))).)))..)))....((((..((((((..((..((((.....)))).))..))))))..))))........(((......((.(((((((((.............))))))))).))...)))...........((((.(((...))).))))...........((((((..(((((........)))))))))))((((..((((((((((((((...((((......))))...)))))))......)))))))...))))...(((((((((((........((((...............((((((((((((.....(((........))).....)))))))).)))))))).)))))))))))....((((((.((.(((....)))))))))))....(((((((((......)))))))))............((((............((..((((((((-((-(.((((.........)))).)))))))))))..))))))((((.........))))......(((((....)))))........................(((....)))......(((((..((((((.......))))))..))))).(((((...))))).........((((....))))(((((((....)))))))..(((..(((((...((((...........))))...)))))..)))..((((((.(....(((((((.........))))))).....)))).))).........((.((((((((.........)))))))).))..((((.((..(((((((((((..(.((((...(((.(((((..(((((((((((((((.....)))))))))).))))).)))))........................))))))).)..)))))))))))..))...))))..(((((((((..((((.((.....(((...........))))).))))..)))))))))....................(((((((-(.....((((.((((((....)))))).)))).))))))))(((((.((.(((....(((((..(((((....)))))..)).)))......))).)).))).)).......((((((...))))))......(((((((((((.................)))))))...)))).................(((..(((((.((((...(((.((...)).)))...))))..)))))..)))(((((.(((((((............((.(((....))).)).....))))))))))))..........((((.((((((((...))))))))))))((.(.(((((((..((((((((((.(((((((....))))))).......))))).))))).))))))).)<)).((((.......(((....))).......))))...>....((((.((((....)))).))))(((((......)))))..(((.((.((((((((......)).)))))).)).)))...(((((....)))))((((((((((((.(.(((....)))).))))..)))..))).)).............(((((((((..((......((((.((((((((.....))))))))))))))..))))))))).....((((((((((.............))))))))))........(((((.(.((((.....)))).).)))))((((((.(((((((((....)))).))))).))))))......((((((......(((.......))).....))))))..................((((((.(((((....))))))))))).....(((.((..((((....))))..)).)))....(((((...(((..(((.(.(((((...))))).).)))...)))...)))))((((((((....(((((....)))))..).))))).)).........((((((.........))))))((((.((((((.(((.((((((...............)))))).)))..)))))).))))..((((.((((..(((((((((((....))))))).)))).)))).))))...(((((((...((((((((((....)))))...)))))...)).)))))..((((((((((((.-..)).))))))))))......(((((..(((.................))).)))))...(((((......)))))..(((((((...(((((..(((((((...((((((.(((((....(((.....))).)))))..)))))))))))))..................)))))...)))))))...(((((......((((..((.....))..))))..))))).............(((((..((....(.(((..((((....))))..))).)....))..)))))....(((......)))..................((((((......((((((((((((....))))))))))))......))))))..(((.(((..(((((......))))).))).)))..........((((((.(..........).)))))).......(((((.(((((((((.....)))))))))))))).........((((((((((...)))))))))).......((((((((.(.(..((((((((((...))))))))))..).).)))))))).((((((((((..((((((((......))))))))..)).))))))))....((((((((((((((((.....))))))))))...))))))(((.(((((((..((((((((((.(((((...))))).))))))...))))))))))).)))..........(((.(((((((((.(((((((....((((....))))..))))))).))))))))).)))...........((((........))))((((.((((((((((......)))))))))).)))).((((((((..(((((((((........))))))))))))))))).......(((((((.....((((((...))))))......))))))).....((((((.(((...))))))))).......(((.((((..(((((((......)))))))...)))).))).......(((.(((((((...---)))))))..))).....((((((((((((((((........)))))))....))))))).)).........---((....))......((((((((....))))))))..((((((...))))))..........((((((((....))))))))....(((......))).........(((((...((((((.((....)).))))))..))))).......(((((((..((...((((((.....)))))).))..)))))))((((((((...((....)).))))))))..(((((((.((((((((((.((((((((((((((.(((....(.((((.(((.(((((...))))).)))..)))))...))).)))).)))).))).))))))))).)))).)))))))..((((.......))))..(((..((((((.....)))))).....))).......(((((((((..(((..(..((((((((((..(((.(((.....))))))))))).))))).)..)))..))))))).))((((.((.(.((((((((..........(((((..((((((((..((((.((((((............))))))))))....)))))))))))))..))))))))).))))))..((((((((.(((.(((.....................))).))).)))))...)))(((((..(((((((.((((.(.((((..(((((((((...))))).)))))))).)..).)))...)))))))))))).......(((((((((....(((.((.((((....)))).)))))............)))))))))................(((((((.(((((((....))))))).)))).))).............((((.(((((-------.............))))).))))(((((((.(.((((((..(((((.....)))))..)))))).).)))))))....((((((((((....))))))))))..(((..((((((.((.(.......))))))))))))................((.(((.....))).))...(((..((...((((.......))))...))..)))((((.(((((.....)))))..))))..........((.((((((.....)))))).)).....(((((.((((((.---((---((((.((((.((.....((((((((...((((.(((((.((((((...))))))))))).)).))....))))))))......)).))))..))).....))))))))).)))))......((((......))))...(..(((((.((((((......(((((.((((((......)))))).)-)))))))))))))))..)...---.---.(((((..(((((.((....)).---)))))..))))).......(((((((((-(((((((((......))))))))).))))))..)))......(((((((........)))))))....((((....(((.((((((((((((........))))-------))))))))...))).....)))).....(((((..(((((.((((((.((.(((((...)))))))))))))))))))))----)).-.---.((((((((.((((....))))......---........))))))))....(((((...)))))((((((((((.---(((.....))).)))).))))---)).-.......(((--((.((((((...((((((((((((...))))))...))))).)...)))))))))))..((.((((((---(<.....(.(((((.....))))).).)))))>)).)).((((......)))).........((((.(((.((((((((((((.((((.........)))))))))).................))))))))).))))...(((............)))..((((..((((...(((....)))...))))..))))........(((((....(((.....)))...)))))....(((((....(((((((((<....))>)))))))..)))))...........((((((((.((.(((((....))))).)).)).))))))((((...)))))))))))(((((((((.........))))))))).(((((((......(((.(((........................))).)))))))))).........((..(((....)))..))..((((....)))).......(((....)))..(((((..((.(((((((((((.(((......))).))))).))))))..)).))))).........((((((...(((((((.(((((((((((((.........................(((((.((((((...)))))).))))))))))))))))))..)).)))))....))))))((((..((.((((((...((((...........))))........))).))).)).))))(((((((((((...)))))))))))....((((.(((((...(((((................))))).)))))))))(((((.........((((((...)))))))))))......(((((((........))))))).......(((..(((((((....)))))))..)))((((....((((((....)))))).))))...(...(.((((......)))).)...)(((((..((((....)))))))))....((((((.......))))))..............((((...((((.....))))...))))..........................((((....))).).........((((((((......))).)))))...((((.((.((((((.((((....))))...))))))))))))(((((.((((((.(....)))))))...)))))......((((((.((------..((((......))))..))...--)))))).......((((((..((.(((((((((((..(((...((......))...))).))))))))))))))))))).((((....)))).((((((((((.((....))..))))))))).).......((((((((((.(((..(((.(((.....(((((((((....((......((((.((.(((((((((.(..((.((.(((.......))).)))).).))))).))))...))..).)))........)).....))))))))).....))).)))..)).).)))))......))))))))))).)).)))))-------.))))))))............------------...........
>hCoV-19_England_ALDP-B5E5FA_2020_EPI_ISL_723671_2020-11-08_Europe:
AUUAAAGGUUUAUACCUUCCCAGGUAACAAACCAACCAACUUUCGAUCUCUUGUAGAUCUGUUCUCUAAACGAACUUUAAAAUCUGUGUGGCUGUCACUCGGCUGCAUGCUUAGUGCACUCACGCAGUAUAAUUAAUAACUAA-U--UACUGUCGUUGACAGGACACGAGUAACUCGUCUAUCUUCUGCAGGCUGCUUACGGUUUCGUCCGUGUUGCAGCCGAUCAUCAGCACAUCUAGGUUUUGUCCGGGUGUGACCGAAAGGUAAGAUGGAGAGCCUUGUCCCUGGUUUCAACGAGAAAACACACGUCCAACUCAGUUUGCCUGUUUUACAGGUUCGCGACGUGCUCGUACGUGGCUUUGGAGACUCCGUGGAGGAGGUCUUAUCAGAGGCACGUCAACAUCUUAAAGAUGGCACUUGUGGCUUAGUAGAAGUUGAAAAAGGCGUUUUGCCUCAACUUGAACAGCCCUAUGUGUUCAUCAAACGUUCGGAUGCUCGAACUGCACCUCAUGGUCAUGUUAUGGUUGAGCUGGUAGCAGAACUCGAAGGCAUUCAGUACGGUCGUAGUGGUGAGACACUUGGUGUCCUUGUCCCUCAUGUGGGCGAAAUACCAGUGGCUUACCGCAAGGUUCUUCUUCGUAAGAACGGUAAUAAAGGAGCUGGUGGCCAUAGUUACGGCGCCGAUCUAAAGUCAUUUGACUUAGGCGACGAGCUUGGCACUGAUCCUUAUGAAGAUUUUCAAGAAAACUGGAACACUAAACAUAGCAGUGGUGUUACCCGUGAACUCAUGCGUGAGCUUAACGGAGGGGCAUACACUCGCUAUGUCGAUAACAACUUCUGUGGCCCUGAUGGCUACCCUCUUGAGUGCAUUAAAGACCUUCUAGCACGUGCUGGUAAAGCUUCAUGCACUUUGUCCGAACAACUGGACUUUAUUGACACUAAGAGGGGUGUAUACUGCUGCCGUGAACAUGAGCAUGAAAUUGCUUGGUACACGGAACGUUCUGAAAAGAGCUAUGAAUUGCAGACACCUUUUGAAAUUAAAUUGGCAAAGAAAUUUGACACCUUCAAUGGGGAAUGUCCAAAUUUUGUAUUUCCCUUAAAUUCCAUAAUCAAGACUAUUCAACCAAGGGUUGAAAAGAAAAAGCUUGAUGGCUUUAUGGGUAGAAUUCGAUCUGUCUAUCCAGUUGCGUCACCAAAUGAAUGCAACCAAAUGUGCCUUUCAACUCUCAUGAAGUGUGAUCAUUGUGGUGAAACUUCAUGGCAGACGGGCGAUUUUGUUAAAGCCACUUGCGAAUUUUGUGGCACUGAGAAUUUGACUAAAGAAGGUGCCACUACUUGUGGUUACUUACCCCAAAAUGCUGUUGUUAAAAUUUAUUGUCCAGCAUGUCACAAUUCAGAAGUAGGACCUGAGCAUAGUCUUGCCGAAUACCAUAAUGAAUCUGGCUUGAAAACCAUUCUUCGUAAGGGUGGUCGCACUAUUGCCUUUGGAGGCUGUGUGUUCUCUUAUGUUGGUUGCCAUAACAAGUGUGCCUAUUGGGUUCCACGUGCUAGCGCUAACAUAGGUUGUAACCAUACAGGUGUUGUUGGAGAAGGUUCCGAAGGUCUUAAUGACAACCUUCUUGAAAUACUCCAAAAAGAGAA--AGUCAACAUCAAUAUUGUUGGUGACUUUAAACUUAAUGAAGAGAUCGCCAUUAUUUUGGCAUCUUUUUCUGCUUCCACAAGUGCUUUUGUGGAAACUGUGAAAGGUUUGGAUUAUAAAGCAUUCAAACAAAUUGUUGAAUCCUGUGGUAAUUUUAAAGUUACAAAAGGAAAAGCUAAAAAAGGUGCCUGGAAUAUUGGUGAACAGAAAUCAAUACUGAGUCCUCUUUAUGCAUUUGCAUCAGAGGCUGCUCGUGUUGUACGAUCAAUUUUCUCCCGCACUCUUGAAACUGCUCAAAAUUCUGUGCGUGUUUUACAGAAGGCCGCUAUAACAAUACUAGAUGGAAUUUCACAGUAUUCACUGAGACUCAUUGAUGCUAUGAUGUUCACAUCUGAUUUGGCUACUAACAAUCUAGUUGUAAUGGCCUACAUUACAGGUGGUGUUGUUCAGUUGACUUCGCAGUGGCUAACUAACAUCUUUGGCACUGUUUAUGAAAAACUCAAACCCGUCCUUGAUUGGCUUGAAGAGAAGUUUAAGGAAGGUGUAGAGUUUCUUAGAGACGGUUGGGAAAUUGUUAAAUUUAUCUCAACCUGUGCUUGUGAAAUUGUCGGUGGACAAAUUGUCAC--CUGUGCAAAGGAAAUUAAGGAGAGUGUUCAGACAUUCUUUAAGCUUGUAAAUAAAUUUUUGGCUUUGUGUGCUGACUCUAUCAUUAUUGGUGGAGCUAAACUUAAAGCCUUGAAUUUAGGUGAAACAUUUGUCACGCACUCAAAGGGAUUGUACAGAAAGUGUGUUAAAUCCAGAGAAGAAACUG-GCCUACUCAUGCCUCUAAAAGCCCCAAAAGAAAUUAUCUUCUUAGAGGGAGAAACACUUCCCACAGAAGUGUUAACAGAGGAAGUUGUCUUGAAAACUGGUGAUUUACAACCAUUAGAACAACCUACUAGUG---AAGCUGUUGAAGCUCCAUUGGUUGGUACACCAGUUUGUAUUAACGGGCUUAUGUUGCUCGAAAUCAAAGACACAGAAAAGUACUGUGCCCUUGCACCUAAUAUGAUGGUAACAAACAAUACCUUCACACUCAAAGGCGGUGCACCAACAAA-G--GUUACUUUUGGUGAUGACACUGUGAUAGAAGUGCAAGGUUACAAGAGUGUGAAUAUCACUUUUGAACUUGAUGAAAGGAUUGAUAAAGUACUUAAUGAGAAGUGCUCUGCCUAUACAGUUGAACUCGGUACAGAAGUAAAUGAGUUCGCCUGUGUUGUGGCAGAUGCUGUCAUAAAAACUUUGCAACCAGUAUCUGAAUUACUUACACCACUGGGCAUUGAUUUAGAUGAGUGGAGUAUGGCUACAUACUACUUAUUUGAUGAGUCUGGUGAGUUUAAAUUGGCUUCACAUAUGUAUUGUUCUUUUUACCCUCCAGAUGAGGAUGAAGAAGAAGGU---GAUUGUGAAGA---AGAAGAGUUU---GAGCCAUCAACUCAAUAUGAGUAUGGUACUGAAGAUGAUUACCAAGGUAAACCUUUGGAAUUUGGUGCCACUUCUG---CUGCU-CUUCAACCUGAAGAAGAGCAAG---AAGAAGAUUGGUUAGAUGAUGAUAGUCAACAAACUGUUGGUCAACAAGACGGCAGUGAGGACAAUCAGACAACUACUAUUCAAACAAUUGUUGAGGUUCAACCUCAAUUAGAGAUGGAACUUACACCAGUUGUUCAGA-CUAUUGAAGUGAAUAGUUUUAGUGGUUAUUUAAAACUUACUGACAAUGUAUACAUUAAAAAUGCAGACAUUGUGGAAGAAGCUAAAAAGGUAAAACCAACAGUGGUUGUUAAUGCAGCCAAUGUUUACCUUAAACAUGGAGGAGGUGUUGCAGGAGCCUUAAAUAAGGCUACUAACAAUGCCAUGCAAGUUGAAUCUGAUGA-UUACAU--AGCUACUAAUGGACCACUUAAAGUGGGUGGUAGUUGUGUUUUAAGCGGACACAAUCUUGCUAAACACUGUCUUCAUGUUGUCGGCCCAAAUGUUAACAAAGGUGAAGACAUUCAACUUCUUAAGAGUGCUUAUGAAAAUUUUAAUCAGCACGAAGUUCUACUUGCACCAUUAUUAUCAGCUGGUAUUUUUGGUGCUGACCCUAUACAUUCUUUAAGAGUUUGUGUAGAUACUGUUCGCACAAAUGUCUACUUAGCUGUCUUUGAUAAAAAUCUCUAUGACAAACUUGUUUCAAGCUUUUUG--------GAAAUGAAGAGU----------------GAAAA--GCAAGUUGAAC----AAAAGAUCGCUGAGAUUCCUAAAGAGGAAGUUAAGCCAUUUAUAACUGAAAG----U---AAACC---------UUCAGUUGAACAGAGAAAACAAG---AUGAUAAG---AAAAUCAAAGCUUGUGUUGAAGAAGUUACAACAACUCUGGAAGAAACUAAGUUCCUCACAGAAAACUUGUUACUUUAUAUUGACAUUAAUGGCAAUCUUCAUCCAGAUUCUGCCACUCUUGUUAGUGACAUUGACAUCACUUUCUUAAAGAAAGAUGCUCCAUAUAUAGUGGGUGAUGUUGUUCAAGAG-GGUGUUUUAACUGCUGUGGUUAUACCUACUAAAAAGGCUGGUGGCACUACUGAAAUGCUAGCGAAAGCUUUGAGAAAAGUGCCAACAGACAAUUAUAUAACCACUUACCCGGGUCAGGGUUUAAAUGGUUACACUGUAGAGGAGGCAAAGACAGUGCUUAAAAAGUGUAAAAGUGCCUUUUACAUUCUACCAUCUAUUAUCUCUAAUGAGAAGCAAGAAAUUCUUGGAACUGUUUCUUGGAAUUUGCGAGAAAUGCUUGCACAUGCAGAAGAAACACGCAAAUUAAUGCCUGUCUGUGUGGAAACUAAAGCCAUAGUUUCAACUAUACAGCGUAAAUAUAAGGGUAUUAAAAUACAAGAGGGUGUGGUUGAUUAUGGUGCUAGAUUUUACUUUUACACCAGUAAAACAACUGUAGCGUCACUUAUCAACACACUUAACGAUCUAAAUGAAACUCUUGUUACAAUGCCACUUGGCUAUGUAACACAUGGCUUAAAUUUGGAAGAAGCUGCUCGGUAUAUGAGAUCUCUCAAAGUGCCAGCUACAGUUUCUGUUUCUUCACCUGAUGCUGUUACAGCGUAUAAUGGUUAUCUUACUUCUUCUUCUAAAACACCUGAAGAACAUUUUAUUGAAACCAUCUCACUUGCUGGUUCCUAUAAAGAUUGGUCCUAUUCUGGACAAUCUACACAACUAGGUAUAGAAUUUCUUAAGAGAGGUGAUAAAAGUGUAUAUUACACUAG---UAAUCCUACCACAUUCCACCUAGAUGGUGAAGUUAUCACCUUUGACAAUCUUAAGACACUUCUUUCUUUGAGAGAAGUGAGGACUAUUAAGGUGUUUACAACAGUAGACAACAUUAACCUCCACACGCAAGUUGUGGACAUGUCAAUGACAUAUGGACAACAGUUUGGUCCAACUUAUUUGGAUGGAGCUGAUGUUACUAAAAUAAAACCUCAUAAUUCACAUGAAGGUAAAACAUUUUAUGUUUUACCUAAUGAUGACACUCUACGUGUUGAGGCUUUUGAGUACUACCACACAACUGAUCCUAGUUUUCUGGGUAGGUACAUGUCAGCAUUAAAUCACACUAAAAAGUGGAAAUACCCACAAGUUAAUGGUUUAACUUCUAUUAAAUGGGCAGAUAACAACUGUUAUCUUGCCACUGCAUUGUUAACACUCCAACAAAUAGAGUUGAAGUUUAAUCCACCUGCUCUACAAGAUGCUUAUUACAGAGCAAGGGCUGGUGAAGCUGCUAACUUUUGUGCACUUAUCUUAGCCUACUGUAAUAAGACAGUAGGUGAGUUAGGUGAUGUUAGAGAAACAAUGAGUUACUUGUUUCAACAUGCCAAUUUAGAUUCUUGCAAAAGAGUCUUGAACGUGGUGUGUAAAACUUGUGGACAACAGCAGACAACCCUUAAGGGUGUAGAAGCUGUUAUGUACAUGGGCACACUUUCUUAUGAACAAUUUAAGAAAGGUGUUCAGAUACCUUGUACGUGUGGUAAACAAGCUACAAAAUAUCUAGUACAACAGGAGUCACCUUUUGUUAUGAUGUCAGCACCACCUGCUCAGUAUGAACUUAAGCAUGGUACAUUUACUUGUGCUAGUGAGUACACUGGUAAUUACCAGUGUGGUCACUAUAAACAUAUAACUUCUAAAGAAACUUUGUAUUGCAUAGACGGUGCUUUACUUACAAAGUCCUCAGAAUACAAAGGUCCUAUUACGGAUGUUUUCUACAAAGAAAACAGUUACACAACAACCAUAAAACCAGUUACUUAUAAAUUGGAUGGUGUUGUUUGUACAGAAAUUGACCCUAAGUUGGACAAUUAUUAUAAGAAAGACAAUUCUUAUUUCACAGAGCAACCAAUUGAUCUUGUACCAAACCAACCAUAUCCAAACGCAAGCUUCGAUAAUUUUAAGUUUGUAUGUGAUAAUAUCAAAUUUGCUGAUGAUUUAAACCAGUUAACUGGUUAUAAGAAACCUGCUUCAAGAGAGCUUAAAGUUACAUUUUUCCCUGACUUAAAUGGUGAUGUGGUGGCUAUUGAUUAUAAACACUACACACCCUCUUUUAAGAAAGGAGCUAAAUUGUUACAUAAACCUAUUGUUUGGCAUGUUAACAAUGCAACUAAUAAAGCCACGUAUAAACCAAAUACCUGGUGUAUACGUUGUCUUUGGAGCACAAAACCAGUUGAAACAUCAAAUUCGUUUGAUGUACUGAAGUCAGAGGACGCGCAGGGAAUGGAUAAUCUUGCCUGCGAAGAUCUAAAACCAGUCUCUGAAGAAGUAGUGGAAAAUCCUACCAUACAGAAAGACGUUCUUGAGUGUAAUGUGAAAACUACCGAAGUUGUAGGAGACAUUAUACUUAAACCAGCAAAUAAUAGUUUAAAAAUUACAGAAGAGGUUGGCCACACAGAUCUAAUGGCUGCUUAUGUAGACAAUUCUAGUCUUACUAUUAAGAAACCUAAUGAAUUAUCUAGAGUAUUAGGUUUGAAAACCCUUGCUACUCAUGGUUUAGCUGCUGUUAAUAGUGUCCCUUGGGAUACUAUAGCUAAUUAUGCUAAGCCUUUUCUUAAC-AAAGUUGUUAGUACAACUACUAACAUAGUUACACGGUGUUUAAACCGUGUUUGUACUAAUUAUAUGCCUUAUUUCUUUACUUUAUUGCUACAAUUGUGUACUUUUACUAGAAGUACAAAUUCUAGAAUUAAAGCAUCUAUGCCGACUACUAUAGCAAAGAAUACUGUUAAGAGUGUCGGUAAAUUUUGUCUAGAGGCUUCAUUUAAUUAUUUGAAGUCACCUAAUUUUUCUAAACUGAUAAAUAUUAUAAUUUGGUUUUUACUAUUAAGUGUUUGCCUAGGUUCUUUAAUCUACUCAACCGCUGCUUUAGGUGUUUUAAUGUCUAAUUUAGGCAUGCCUUCUUACUGUACUGGUUACAGAGAAGGCUAUUUGAACUCUACUAAUGUCACUAUUGCAACCUACUGUACUGGUUCUAUACCUUGUAGUGUUUGUCUUAGUGGUUUAGAUUCUUUAGACACCUAUCCUUCUUUAGAAACUAUACAAAUUACCAUUUCAUCUUUUAAAUGGGAUUUAACUGCUUUUGGCUUAGUUGCAGAGUGGUUUUUGGCAUAUAUUCUUUUCACUAGGUUUUUCUAUGUACUUGGAUUGGCUGCAAUCAUGCAAUUGUUUUUCAGCUAUUUUGCAGUACAUUUUAUUAGUAAUUCUUGGCUUAUGUGGUUAAUAAUUAAUCUUGUACAAAUGGCCCCGAUUUCAGCUAUGGUUAGAAUGUACAUCUUCUUUGCAUCAUUUUAUUAUGUAUGGAAAAGUUAUGUGCAUGUUGUAGACGGUUGUAAUUCAUCAACUUGUAUGAUGUGUUACAAACGUAAUAGAGCAACAAGAGUCGAAUGUACAACUAUUGUUAAUGGUGUUAGAAGGUCCUUUUAUGUCUAUGCUAAUGGAGGUAAAGGCUUUUGCAAACUACACAAUUGGAAUUGUGUUAAUUGUGAUACAUUCUGUGCUGGUAGUACAUUUAUUAGUGAUGAAGUUGCGAGAGACUUGUCACUACAGUUUAAAAGACCAAUAAAUCCUACUGACCAGUCUUCUUACAUCGUUGAUAGUGUUACAGUGAAGAAUGGUUCCACCCAUCUUUACUUUGAUAAAGCUGGUCAAAAGACUUAUGAAAGACAUUCUCUCUCUCAUUUUGUUAACUUAGACAACCUGAGAGCUAAUAACACUAAAGGUUCAUUGCCUAUUAAUGUUAUAGUUUUUGAUGGUAAAUCAAAAUGUGAAGAAUCAUCUGCAAAAUCAGCGUCUGUUUACUACAGUCAGCUUAUGUGUCAACCUAUACUGUUACUAGAUCAGGCAUUAGUGUCUGAUGUUGGUGAUAGUGCGGAAGUUGCAGUUAAAAUGUUUGAUGCUUAUGUUAAUACGUUUUCAUCAACUUUUAACGUACCAAUGGAAAAACUCAAAACACUAGUUGCAACUGCAGAAGCUGAACUUGCAAAGAAUGUGUCCUUAGACAAUGUCUUAUCUACUUUUAUUUCAGCAGCUCGGCAAGGGUUUGUUGAUUCAGAUGUAGAAACUAAAGAUGUUGUUGAAUGUCUUAAAUUGUCACAUCAAUCUGACAUAGAAGUUACUGGCGAUAGUUGUAAUAACUAUAUGCUCACCUAUAACAAAGUUGAAAACAUGACACCCCGUGACCUUGGUGCUUGUAUUGACUGUAGUGCGCGUCAUAUUAAUGCGCAGGUAGCAAAAAGUCACAACAUUGCUUUGAUAUGGAACGUUAAAGAUUUCAUGUCAUUGUCUGAACAACUACGAAAACAAAUACGUAGUGCUGCUAAAAAGAAUAACUUACCUUUUAAGUUGACAUGUGCAACUACUAGACAAGUUGUUAAUGUUGUAACAACAAAGAUAGCACUUAAGGGUGGUAAAAUUGUUAAUAAUUGGUUGAAGCAGUUAAUUAAAGUUACACUUGUGUUCCUUUUUGUUGCUGCUAUUUUCUAUUU-AAUAACACCUGUUCAUGUCAUGUCUAAACAUACUGACUUUUCAAGUGAAAUCAUAGGAUACAAGGCUAUUGAUGGUGGUGUCACUCGUGACAUAGCAUCUACAGAUACUUGUUUUGCUAACAAACAUGCUGAUUUUGACACAUGGUUUAGCCAGCGUGGUGGUAGUUAUACUAAUGACAAAGCUUGCCCAUUGAUUGCUGCAGUCAUAACAAGAGAAGUGGGUUUUGUCGUGCCUGGUUUGCCUGGCACGAUAUUACGCACAACUAAUGGUGACUUUUUGCAUUUCUUACCUAGAGUUUUUAGUGCAGUUGGUAACAUCUGUUACACACCAUCAAAACUUAUAGAGUACACUGACUUUGCAACAUCAGCUUGUGUUUUGGCUGCUGAAUGUACAAUUUUUAAAGAUGCUUCUGGUAAGCCAGUACCAUAUUGUUAUGAUACCAAUGUACUAGAAGGUUCUGUUGCUUAUGAAAGUUUACGCCCUGACACACGUUAUGUGCUCAUGGAUGGCUCUAUUAUUCAAUUUCCUAACACCUACCUUGAAGGUUCUGUUAGAGUGGUAACAACUUUUGAUUCUGAGUACUGUAGGCACGGCACUUGUGAAAGAUCAGAAGCUGGUGUUUGUGUAUCUACUAGUGGUAGAUGGGUACUUAACAAUGAUUAUUACAGAUCUUUACCAGGAGUUUUCUGUGGUGUAGAUGCUGUAAAUUUACUUACUAAUAUGUUUACACCACUAAUUCAACCUAUUGGUGCUUUGGACAUAUCAGCAUCUAUAGUAGCUGGUGGUAUUGUAGCUAUCGUAGUAACAUGCCUUGCCUACUAUUUUAUGAGGUUUAGAAGAGCUUUUGGUGAAUACAGUCAUGUAGUUGCCUUUAAUACUUUACUAUUCCUUAUGUCAUUCACUGUACUCUGUUUAACACCAGUUUACUCAUUCUUACCUGGUGUUUAUUCUGUUAUUUACUUGUACUUGACAUUUUAUCUUACUAAUGAUGUUUCUUUUUUAGCACAUAUUCAGUGGAUGGUUAUGUUCACACCUUUAGUACCUUUCUGGAUAACAAUUGCUUAUAUCAUUUGUAUUUCCACAAAGCAUUUCUAUUGGUUCUUUAGUAAUUACCUAAAGAGACGUGUAGUCUUUAAUGGUGUUUCCUUUAGUACUUUUGAAGAAGCUGCGCUGUGCACCUUUUUGUUAAAUAAAGAAAUGUAUCUAAAGUUGCGUAGUGAUGUGCUAUUACCUCUUACGCAAUAUAAUAGAUACUUAGCUCUUUAUAAUAAGUACAAGUAUUUUAGUGGAGCAAUGGAUACAACUAGCUACAGAGAAGCUGCUUGUUGUCAUCUCGCAAAGGCUCUCAAUGACUUCAGUAACUCAGGUUCUGAUGUUCUUUACCAACCACCACAAACCUCUAUCACCUCAGCUGUUUUGCAGAGUGGUUUUAGAAAAAUGGCAUUCCCAUCUGGUAAAGUUGAGGGUUGUAUGGUACAAGUAACUUGUGGUACAACUACACUUAACGGUCUUUGGCUUGAUGACGUAGUUUACUGUCCAAGACAUGUGAUCUGCACCUCUGAAGACAUGCUUAACCCUAAUUAUGAAGAUUUACUCAUUCGUAAGUCUAAUCAUAAUUUCUUGGUACAGGCUGGUAAUGUUCAACUCAGGGUUAUUGGACAUUCUAUGCAAAAUUGUGUACUUAAGCUUAAGGUUGAUACAGCCAAUCCUAAGACACCUAAGUAUAAGUUUGUUCGCAUUCAACCAGGACAGACUUUUUCAGUGUUAGCUUGUUACAAUGGUUCACCAUCUGGUGUUUACCAAUGUGCUAUGAGGCCCAAUUUCACUAUUAAGGGUUCAUUCCUUAAUGGUUCAUGUGGUAGUGUUGGUUUUAACAUAGAUUAUGACUGUGUCUCUUUUUGUUACAUGCACCAUAUGGAAUUACCAACUGGAGUUCAUGCUGGCACAGACUUAGAAGGUAACUUUUAUGGACCUUUUGUUGACAGGCAAACAGCACAAGCAGCUGGUACGGACACAACUAUUACAGUUAAUGUUUUAGCUUGGUUGUACGCUGCUGUUAUAAAUGGAGACAGGUGGUUUCUCAAUCGAUUUACCACAACUCUUAAUGACUUUAACCUUGUGGCUAUGAAGUACAAUUAUGAACCUCUAACACAAGACCAUGUUGACAUACUAGGACCUCUUUCUGCUCAAACUGGAAUUGCCGUUUUAGAUAUGUGUGCUUCAUUAAAAGAAUUACUGCAAAAUGGUAUGAAUGGACGUACCAUAUUGGGUAGUGCUUUAUUAGAAGAUGAAUUUACACCUUUUGAUGUUGUUAGACAAUGCUCAGGUGUUACUUUCCAAAGUGCAGUGAAAAGAACAAUCAAGGGUACACACCACUGGUUGUUACUCACAAUUUUGACUUCACUUUUAGUUUUAGUCCAGAGUACUCAAUGGUCUUUGUUCUUUUUUUUGUAUGAAAAUGCCUUUUUACCUUUUGCUAUGGGUAUUAUUGCUAUGUCUGCUUUUGCAAUGAUGUUUGUCAAACAUAAGCAUGCAUUUCUCUGUUUGUUUUUGUUACCUUCUCUUGCCACUGUAGCUUAUUUUAAUAUGGUCUAUAUGCCUGCUAGUUGGGUGAUGCGUAUUAUGACAUGGUUGGAUAUGGUUGAUACUAGUUUGUCUGGUUUUAAGCUAAAAGACUGUGUUAUGUAUGCAUCAGCUGUAGUGUUACUAAUCCUUAUGACAGCAAGAACUGUGUAUGAUGAUGGUGCUAGGAGAGUGUGGACACUUAUGAAUGUCUUGACACUCUUUUAUAAAGUUUAUUAUGGUAAUGCUUUAGAUCAAGCCAUUUCCAUGUGGGCUCUUAUAAUCUCUGUUACUUCUAACUACUCAGGUGUAGUUACAACUGUCAUGUUUUUGGCCAGAGGUAUUGUUUUUAUGUGUGUUGAGUAUUGCCCUAUUUUCUUCAUAACUGGUAAUACACUUCAGUGUAUAAUGCUAGUUUAUUGUUUCUUAGGCUAUUUUUGUACUUGUUACUUUGGCCUCUUUUGUUUACUCAACCGCUACUUUAGACUGACUCUUGGUGUUUAUGAUUACUUAGUUUCUACACAGGAGUUUAGAUAUAUGAAUUCACAGGGACUACUCCCACCCAAGAAUAGCAUAGAUGCCUUCAAACUCAACAUUAAAUUGUUGGGUGUUGGUGGCAAACCUUGUAUCAAAGUAGCCACUGUACAGUCUAAAAUGUCAGAUGUAAAGUGCACAUCAGUAGUCUUACUCUCAGUUUUGCAACAACUCAGAGUAGAAUCAUCAUCUAAAUUGUGGGCUCAAUGUGUCCAGUUACACAAUGACAUUCUCUUAGCUAAAGAUACUACUGAAGCCUUUGAAAAAAUGGUUUCACUACUUUCUGUUUUGCUUUCCAUGCAGGGUGCUGUAGACAUAAACAAGCUUUGUGAAGAAAUGCUGGACAACAGGGCAACCUUACAAGCUAUAGCCUCAGAGUUUAGUUCCCUUCCAUCAUAUGCAGCUUUUGCUACUGCUCAAGAAGCUUAUGAGCAGGCUGUUGCUAAUGGUGAUUCUGAAGUUGUUCUUAAAAAGUUGAAGAAGUCUUUGAAUGUGGCUAAAUCUGAAUUUGACCGUGAUGCAGCCAUGCAACGUAAGUUGGAAAAGAUGGCUGAUCAAGCUAUGACCCAAAUGUAUAAACAGGCUAGAUCUGAGGACAAGAGGGCAAAAGUUACUAGUGCUAUGCAGACAAUGCUUUUCACUAUGCUUAGAAAGUUGGAUAAUGAUGCACUCAACAACAUUAUCAACAAUGCAAGAGAUGGUUGUGUUCCCUUGAACAUAAUACCUCUUACAACAGCAGCCAAACUAAUGGUUGUCAUACCAGACUAUAACACAUAUAAAAAUACGUGUGAUGGUACAACAUUUACUUAUGCAUCAGCAUUGUGGGAAAUCCAACAGGUUGUAGAUGCAGAUAGUAAAAUUGUUCAACUUAGUGAAAUUAGUAUGGACAAUUCACCUAAUUUAGCAUGGCCUCUUAUUGUAACAGCUUUAAGGGCCAAUUCUGCUGUCAAAUUACAGAAUAAUGAGCUUAGUCCUGUUGCACUACGACAGAUGUCUUGUGCUGCCGGUACUAUACAAACUGCUUGCACUGAUGACAAUGCGUUAGCUUACUACAACACAACAAAGGGAGGUAGGUUUGUACUUGCACUGUUAUCCGAUUUACAGGAUUUGAAAUGGGCUAGAUUCCCUAAGAGUGAUGGAACUGGUACUAUCUAUACAGAACUGGAACCACCUUGUAGGUUUGUUACAGACACACCUAAAGGUCCUAAAGUGAAGUAUUUAUACUUUAUUAAAGGAUUAAACAACCUAAAUAGAGGUAUUGUACUUGGUAGUUUAGCUGCCACAGUACGUCUACAAGCUGGUAAUGCAACAGAAGUGCCUGCCAAUUCA-ACUGUAUUAUCUUUCUGUGCUUUUGCUGUAGAUGCUGCUAAAGCUUACAAAGAUUAUCUAGCUAGUGGGGGACAACCAAUCACUAAUUGUGUUAAGAUGUUGUGUACACACACUGGUACUGGUCAGGCAAUAACAGUUACACCGGAAGCCAAUAUGGAUCAAGAAUCCUUUGGUGGUGCAUCGUGUUGUCUGUACUGCCGUUGCCACAUAGAUCAUCCAAAUCCUAAAGGAUUUUGUGACUUAAAAGGUAAGUAUGUACAAAUACCUACAACUUGUGCUAAUGACCCUGUGGGUUUUACACUUAAAAACACAGUCUGUACCGUCUGCGGUAUGUGGAAAGGUUAUGGCUGUAGUUGUGAUCAACUCCGCGAACCCAUGCUUCAGUCAGCUGAUGCAC-AAUCGUUUUUAAACGGGUUUGCGGUGUAAGUGCAGCCCGUCUUACACCGUGCGGCACAGGCACUAGUACUGAUGUC-GUAUACAGGGC-UUUUGACAUCUACAAUGAUAAAGUAGCUGGUUUUGCUAAAUUCCUAAAAACUAAUUGUUGUCGCUUCCAAGAAAAGGACGAAGAUGACAAUUUAAUUGAUUCUUACUUUGUAGUUAAGAGACACACUUUCUCUAACUACCAACAUGAAGAAACAAUUUAUAAUUUACUUAAGGAUUGUCCAGCUGUUGCUAAACAUGACUUCUUUAAGUUUAGAAUAGACGGUGACAUGGUACCACAUAUAUCACGUCAACGUCUUACUAAAUACACAAUGGCAGACCUCGUCUAUGCUUUAAGGCAUUUUGAUGAAGGUAAUUGUGACACAUUAAAAGAAAUACUUGUCACAUACAAUUGUUGUGAUGAUGAUUAUUUCAAUAAAAAGGACUGGUAUGAUUUUGUAGAAAACCCAGAUAUAUUACGCGUAUACGCCAACUUAGGUGAACGUGUACGCCAAGCUUUGUUAAAAACAGUACAAUUCUGUGAUGCCAUGCGAAAUGCUGGUAUUGUUGGUGUACUGACAUUAGAUAAUCAAGAUCUCAAUGGUAACUGGUAUGAUUUCGGUGAUUUCAUACAAACCACGCCAGGUAGUGGAGUUCCUGUUGUAGAUUCUUAUUAUUCAUUGUUAAUGCCUAUAUUAACCUUGACCAGGGCUUUAACUGCAGAGUCACAUGUUGACACUGACUUAACAAAGCCUUACAUUAAGUGGGAUUUGUUAAAAUAUGACUUCACGGAAGAGAGGUUAAAACUCUUUGACCGUUAUUUUAAAUAUUGGGAUCAGACAUACCACCCAAAUUGUGUUAACUGUUUGGAUGACAGAUGCAUUCUGCAUUGUGCAAACUUUAAUGUUUUAUUCUCUACAGUGUUCCCACUUACAAGUUUUGGACCACUAGUGAGAAAAAUAUUUGUUGAUGGUGUUCCAUUUGUAGUUUCAACUGGAUACCACUUCAGAGAGCUAGGUGUUGUACAUAAUCAGGAUGUAAACUUACAUAGCUCUAGACUUAGUUUUAAGGAAUUACUUGUGUAUGCUGCUGACCCUGCUAUGCACGCUGCUUCUGGUAAUCUAUUACUAGAUAAACGCACUACGUGCUUUUCAGUAGCUGCACUUACUAACAAUGUUGCUUUUCAAACUGUCAAACCCGGUAAUUUUAACAAAGACUUCUAUGACUUUGCUGUGUCUAAGGGUUUCUUUAAGGAAGGAAGUUCUGUUGAAUUAAAACACUUCUUCUUUGCUCAGGAUGGUAAUGCUGCUAUCAGCGAUUAUGACUACUAUCGUUAUAAUCUACCAACAAUGUGUGAUAUCAGACAACUACUAUUUGUAGUUGAAGUUGUUGAUAAGUACUUUGAUUGUUACGAUGGUGGCUGUAUUAAUGCUAACCAAGUCAUCGUCAACAACCUAGACAAAUCAGCUGGUUUUCCAUUUAAUAAAUGGGGUAAGGCUAGACUUUAUUAUGAUUCAAUGAGUUAUGAGGAUCAAGAUGCACUUUUCGCAUAUACAAAACGUAAUGUCAUCCCUACUAUAACUCAAAUGAAUCUUAAGUAUGCCAUUAGUGCAAAGAAUAGAGCUCGCACCGUAGCUGGUGUCUCUAUCUGUAGUACUAUGACCAAUAGACAGUUUCAUCAAAAAUUAUUGAAAUCAAUAGCCGCCACUAGAGGAGCUACUGUAGUAAUUGGAACAAGCAAAUUCUAUGGUGGUUGGCACAACAUGUUAAAAACUGUUUAUAGUGAUGUAGAAAACCCUCACCUUAUGGGUUGGGAUUAUCCUAAAUGUGAUAGAGCCAUGCCUAACAUGCUUAGAAUUAUGGCCUCACUUGUUCUUGCUCGCAAACAUACAACGUGUUGUAGCUUGUCACACCGUUUCUAUAGAUUAGCUAAUGAGUGUGCUCAAGUAUUGAGUGAAAUGGUCAUGUGUGGCGGUUCACUAUAUGUUAAACCAGGUGGAACCUCAUCAGGAGAUGCCACAACUGCUUAUGCUAAUAGUGUUUUUAACAUUUGUCAAGCUGUCACGGCCAAUGUUAAUGCACUUUUAUCUACUGAUGGUAACAAAAUUGCCGAUAAGUAUAUCCGCAAUUUACAACACAGACUUUAUGAGUGUCUCUAUA-GAAAUAGAGAUGUUGACACAGACUUUGUGAAUGAGUUUUACGCAUAUUUGCGUAAACAUUUCUCAAUGAUGAUACUCUCUGACGAUGCUGUUGUGUGUUUCAAUAGCACUUAUGCAUCUCAAGGUCUAGUGGCUAGCAUAAAGAACUUUAAGUCAGUUCUUUAUUAUCAAAACAAUGUUUUUAUGUCUGAAGCAAAAUGUUGGACUGAGACUGACCUUACUAAAGGACCUCAUGAAUUUUGCUCUCAACAUACAAUGCUAGUUAAACAGGGUGAUGAUUAUGUGUACCUUCCUUACCCAGAUCCAUCAAGAAUCCUAGGGGCCGGCUGUUUUGUAGAUGAUAUCGUAAAAACAGAUGGUACACUUAUGAUUGAACGGUUCGUGUCUUUAGCUAUAGAUGCUUACCCACUUACUAAACAUCCUAAUCAGGAGUAUGCUGAUGUCUUUCAUUUGUACUUACAAUACAUAAGAAAGCUACAUGAUGAGUUAACAGGACACAUGUUAGACAUGUAUUCUGUUAUGCUUACUAAUGAUAACACUUCAAGGUAUUGGGAACCUGAGUUUUAUGAGGCUAUGUACACACCGCAUACAGUCUUACAGGCUGUUGGGGCUUGUGUUCUUUGCAAUUCACAGACUUCAUUAAGAUGUGGUGCUUGCAUACGUAGACCAUUCUUAUGUUGUAAAUGCUGUUACGACCAUGUCAUAUCAACAUCACAUAAAUUAGUCUUGUCUGUUAAUCCGUAUGUUUGCAAUGCUCUAGGUUGUGAUGUCACAGAUGUGACUCAACUUUACUUAGGAGGUAUGAGCUAUUAUUGUAAAUCACAUAAACCACCCAUUAGUUUUCCAUUGUGUGCUAAUGGACAAGUUUUUGGUUUAUAUAAAAAUACAUGUGUUGGUAGCGAUAAUGUUACUGACUUUAAUGCAAUUGCAACAUGUGACUGGACAAAUGCUGGUGAUUACAUUUUAGCUAACACCUGUACUGAAAGACUCAAGCUUUUUGCAGCAGAAACGCUCAAAGCUACUGAGGAGACAUUUAAACUGUCUUAUGGUAUUGCUACUGUACGUGAAGUGCUGUCUGACAGAGAAUUACAUCUUUCAUGGGAAGUUGGUAAACCUAGACCACCACUUAACCGAAAUUAUGUCUUUACUGGUUAUCGUGUAACUAAAAACAGUAAAGUACAAAUAGGAGAGUACACCUUUGAAAAAGGUGACUAUGGUGAUGCUGUUGUUUACCGAGGUACAACAACUUACAAAUUAAAUGUUGGUGAUUAUUUUGUGCUGACAUCACAUACAGUAAUGCCAUUAAGUGCACCUACACUAGUGCCACAAGAGCACUAUGUUAGAAUUACUGGCUUAUACCCAACACUCAAUAUCUCAGAUGAGUUUUCUAGCAAUGUUGCAAAUUAUCAAAAGGUUGGUAUGCAAAAGUAUUCUACACUCCAGGGACCACCUGGUACUGGUAAGAGUUAUUUUGCUAUUGGCCUAGCUCUCUACUACCCUUCUGCUCGCAUAGUGUAUACAGCUUGCUCUCAUGCCGCUGUUGAUGCACUAUGUGAGAAGGCAUUAAAAUAUUUGCCUAUAGAUAAAUGUAGUAGAAUUAUACCUGCACGUGCUCGUGUAGAGUGUUUUGAUAAAUUCAAAGUGAAUUCAACAUUAGAACAGUAUGUCUUUUGUACUGUAAAUGCAUUGCCUGAGACGACAGCAGAUAUAGUUGUCUUUGAUGAAAUUUCAAUGGCCACAAAUUAUGAUUUGAGUGUUGUCAAUGCCAGAUUACGUGCUAAGCACUAUGUGUACAUUGGCGACCCUGCUCAAUUACCUGCACCACGCACAUUGCUAACUAAGGGCACACUAGAACCAGAAUAUUUCAAUUCAGUGUGUAGACUUAUGAAAACUAUAGGUCCAGACAUGUUCCUCGGAACUUGUCGGCGUUGUCCUGCUGAAAUUGUUGACACUGUGAGUGCUUUGGUUUAUGAUAAUAAGCUUAAAGCACAUAAAGACAAAUCAGCUCAAUGCUUUAAAAUGUUUUAUAAGGGUGUUAUCACGCAUGAUGUUUCAUCUGCAAUUAACAGGCCACAAAUAGGCGUGGUAAGAGAAUUCCUUACACGUAACCCUGCUUGGAGAAAAGCUGUCUUUAUUUCACCUUAUAAUUCACAGAAUGCUGUAGCCUCAAAGAUUUUGGGACUACCAACUCAAACUGUUGAUUCAUCACAGGGCUCAGAAUAUGACUAUGUCAUAUUCACUCAAACCACUGAAACAGCUCACUCUUGUAAUGUAAACAGAUUUAAUGUUGCUAUUACCAGAGCAAAAGUAGGCAUACUUUGCAUAAUGUCUGAUAGAGACCUUUAUGACAAGUUGCAAUUUACAAGUCUUGAAAUUCCACGUAGGAAUGUGUCAACUUUACAAGCUGAAAAUGUAACAGGACUCUUUAAAGAUUGUAGUAAGGUAAUCACUGGGUUACAUCCUACACAGGCACCUACACACCUCAGUGUUGACACUAAAUUCAAAACUGAAGGUUUAUGUGUUGACAUACCUGGCAUACCUAAGGACAUGACCUAUAGAAGACUCAUCUCUAUGAUGGGUUUUAAAAUGAAUUAUCAAGUUAAUGGUUACCCUAACAUGUUUAUCACCCGCGAAGAAGCUAUAAGACAUGUACGUGCAUGGAUUGGCUUCGAUGUCGAGGGGUGUCAUGCUACUAGAGAAGCUGUUGGUACCAAUUUACCUUUACAGCUAGGUUUUUCUACAGGUGUUAACCUAGUUGCUGUACCUACAGGUUAUGUUGAUACACCUAAUAAUACAGAUUUUUCCAGAGUUAGUGCUAAACCACCGCCUGGAGAUCAAUUUAAACACCUCAUACCACUUAUGUACAAAGGACUUCCUUGGAAUGUAGUGCGUAUAAAGAUUGUACAAAUGUUAAGUGACACACUUAAAAAUCUCUCUGACAGAGUCGUAUUUGUCUUAUGGGCACAUGGCUUUGAGUUGACAUCUAUGAAGUAUUUUGUGAAAAUAGGACCUGAGCGCACCUGUUGUCUAUGUGAUAGACGUGCCACAUGCUUUUCCACUGCUUCAGACACUUAUGCCUGUUGGCAUCAUUCUAUUGGAUUUGAUUACGUCUAUAAUCCGUUUAUGAUUGAUGUUCAACAAUGGGGUUUUACAGGUAACCUACAAAGCAACCAUGAUCUGUAUUGUCAAGUCCAUGGUAAUGCACAUGUAGCUAGUUGUGAUGCAAUCAUGACUAGGUGUCUAGCUGUCCACGAGUGCUUUGUUAAGCGUGUUGACUGGACUAUUGAAUAUCCUAUAAUUGGUGAUGAACUGAAGAUUAAUGCGGCUUGUAGAAAGGUUCAACACAUGGUUGUUAAAGCUGCAUUAUUAGCAGACAAAUUCCCAGUUCUUCACGACAUUGGUAACCCUAAAGCUAUUAAGUGUGUACCUCAAGCUGAUGUAGAAUGGAAGUUCUAUGAUGCACAGCCUUGUAGUGACAAAGCUUAUAAAAUAGAAGAAUUAUUCUAUUCUUAUGCCACACAUUCUGACAAAUUCACAGAUGGUGUAUGCCUAUUUUGGAAUUGCAAUGUCGAUAGAUAUCCUGCUAAUUCCAUUGUUUGUAGAUUUGACACUAGAGUGCUAUCUAACCUUAACUUGCCUGGUUGUUAUGGUGGCAGUUUGUAUGUAAAUAAACAUGCAUUCCACACACCAGCUUUUGAUAAAAGUGCUUUUGUUAAUUUAAAACAAUUACCAUUUUUCUAUUACUCUGACAGUCCAUGUGAGUCUCAUGGAAAACAAGUAGUGUCAGAUAUAGAUUAUGUACCACUAAAGUCUGCUACGUGUAUAACACGUUGCAAUUUAGGUGGUGCUGUCUGUAGACAUCAUGCUAAUGAGUACAGAUUGUAUCUCGAUGCUUAUAACAUGAUGAUCUCAGCUGGCUUUAGCUUGUGGGUUUACAAACAAUUUGAUACUUAUAACCUCUGGAACACUUUUACAAGACUUCAGAGUUUAGAAAAUGUGGCUUUUAAUGUUGUAAAUAAGGGACACUUUGAUGGACAACAGGGUGAAGUACCAGUUUCUAUCAUUAAUAACACUGUUUACACAAAAGUUGAUGGUGUUGAUGUAGAAUUGUUUGAAAAUAAAACAACAUUACCUGUUAAUGUAGCAUUUGAGCUUUGGGCUAAGCGCAACAUUAAACCAGUACCAGAGGUGAAAAUACUCAAUAAUUUGGGUGUGGACAUUGCUGCUAAUACUGUGAUCUGGGACUACAAAAGAGAUGCUCCAGCACAUAUAUCUACUAUUGGUGUUUGUUCUAUGACUGACAUAGCCAAGAAACCAACUGAAACGAUUUGUGCACCACUCACUGUCUUUUUUGAUGGUAGAGUUGAUGGUCAAGUAGACUUAUUUAGAAAUGCCCGUAAUGGUGUUCUUAUUACAGAAGGUAGUGUUAAAGGUUUACAACCAUCUGUAGGUCCCAAACAAGCUAGUCUUAAUGGAGUCACAUUAAUUGGAGAAGCCGUAAAAACACAGUUCAAUUAUUAUAAGAAAGUUGAUGGUGUUGUCCAACAAUUACCUGAAACUUACUUUACUCAGAGUAGAAAUUUACAAGAAUUUAAACCCAGGAGUCAAAUGGAAAUUGAUUUCUUAGAAUUGGCUAUGGAUGAAUUCAUUGAACGGUAUAAAUUAGAAGGCUAUGCCUUCGAACAUAUCGUUUAUGGAGAUUUUAGUCAUAGUCAGUUAGGUGGUUUACAUCUACUGAUUGGACUAGCUAAACGUUUUAAGGAAUCACCUUUUGAAUUAGAAGAUUUUAUUCCUAUGGACAGUACAGUUAAAAACUAUUUCAUAACAGAUGCGCAAACAGGUUCAUCUAAGUGUGUGUGUUCUGUUAUUGAUUUAUUACUUGAUGAUUUUGUUGAAAUAAUAAAAUCCCAAGAUUUAUCUGUAGUUUCUAAGGUUGUCAAAGUGACUAUUGACUAUACAGAAAUUUCAUUUAUGCUUUGGUGUAAAGAUGGCCAUGUAGAAACAUUUUACCCAAAAUUACAAUCUAGUCAAGCGUGGCAACCGGGUGUUGCUAUGCCUAAUCUUUACAAAAUGCAAAGAAUGCUAUUAGAAAAGUGUGACCUUCAAAAUUAUGGUGAUAGUGCAACAUUACCUAAAGGCAUAAUGAUGAAUGUCGCAAAAUAUACUCAACUGUGUCAAUAUUUAAACACAUUAACAUUAGCUGUACCCUAUAAUAUGAGAGUUAUACAUUUUGGUGCUGGUUCUGAUAAAGGAGUUGCACCAGGUACAGCUGUUUUAAGACAGUGGUUGCCUACGGGUACGCUGCUUGUCGAUUCAGAUCUUAAUGACUUUGUCUCUGAUGCAGAUUCAACUUUGAUUGGUGAUUGUGCAACUGUACAUACAGCUAAUAAAUGGGAUCUCAUUAUUAGUGAUAUGUACGACCCUAAGACUAAAAAUGUUACAAAAGAAAAUGACUCUAAAGAGGGUUUUUUCACUUACAUUUGUGGGUUUAUACAACAAAAGCUAGCUCUUGGAGGUUCCGUGGCUAUAAAGAUAACAGAACAUUCUUGGAAUGCUGAUCUUUAUAAGCUCAUGGGACACUUCGCAUGGUGGACAGCCUUUGUUACUAAUGUGAAUGCGUCAUCAUCUGAAGCAUUUUUAAUUGGAUGUAAUUAUCUUGGCAAACCACGCGAACAAAUAGAUGGUUAUGUCAUGCAUGCAAAUUACAUAUUUUGGAGGAAUACAAAUCCAAUUCAGUUGUCUUCCUAUUCUUUAUUUGACAUGAGUAAAUUUCCCCUUAAAUUAAGGGGUACUGCUGUUAUGUCUUUAAAAGAAGGUCAAAUCAAUGAUAUGAUUUUAUCUCUUCUUAGUAAAGGUAGACUUAUAAUUAGAGAAAACAACAGAGUUGUUAUUUCUAGUGAUGUUCUUGUUAACAACUAAACGAACAAUGUUUGUU---UUUCUUGU-----UUUA----UUGC-CACUAGUCU--CUAGU---------CAGUGUGUUAAUCUU-----ACAA----CCAGAACUCAAUUACCCCCUG-CAUA-CACUAAUUCUUUCAC-ACGUGGUGUUUAUUACCCUGACAAAGUUUUCAGAUCCUCAGUUUUACAUUCAACUCAGGACUUGUUCUUACCUUUCUUUUCCAAUGUUACUUGGUUCCAUGCUAU------CUCUGGGACCA-AU-G-G---UACUAAGAGGUUUGAUAACCCUGUCCUACCAUUUAAUGAUGGUGUUUAUUUUGCUUCCACUGAGAAGUCUAACAUAAUAAGAGGCUGGAUUUUUGGUACUACUUUAGAUUCGAAGACCCAGUCCCUACUUAUUGUUAAUAACGCUACUAAUGUUGUUAUUAAAGUCUGUGAAUUUCAAUUUUGUAAUGAUCCAUUUUUGGGUGU--UUAUUACCACAAAAACAACAA--AAGUUGGAUGGAAAGUGAGUUCAGAGUUUAUUC---UAGUGCGAAUAAUUGCACUUUUGAAUAUGU---------CUCUCA-GCCUUUUCUUAUGGACCUUGAA-GGAAAACAGGGUAAUUUCAAAAAUUUUAGGGAAUUUGUGUUUAAGAAUAUUGAUGGUUAUUUUAAAAUAUAUUCUAAGC---ACACGCCUAUUAAUUUAGUGCGUGAUCUCCCUCAGGGUUUUUCGGCUUUAGAACCAUUGGUAGAUUUGCCAAUAGGUAUUAACAUCACUAGGUUUCAAACUUUACUUGCUUUACAUAGAAGUUAUUUGACUCCUGGUGAUUCUUCUUCAGGUUGGACAGCUGGUGCUGCAGCUUAUUAUGUGGGUUAUCUUCAACCUAGGACUUUUCUAUUAAAAUAUAAUGAAAAUGGAACCAUUACAGAUGCUGUAGACUGUGCACUUGACCCUCUCUCAGAAACAAAGUGUAC-GUUGAAAUCCUUCACUGUAGAAAAAGGAAUCUAUCAAACUUCUAACUUUAGAGUCCAACCAACAGAAUCUAUUGUUAGAUUUCCUAAUAUUACAAACUUGUGCCCUUUUGGUGAAGUUUUUAACGCCACCAGAUUUGCAUCUGUUUAUGCUUGGAACAGGAAGAGAAUCAGCAACUGUGUUGCUGAUUAUUCUGUCCUAUAUAAUUCCGCAUCAUUUUCCACUUUUAAGUGUUAUGGAGUGUCUCCUACUAAAUUAAAUGAUCUCUGCUUUACUAAUGUCUAUGCAGAUUCAUUUGUAAUUAGAGGUGAUGAAGUCAGACAAAUCGCUCCAGGGCAAACUGGAAAGAUUGCUGAUUAUAAUUAUAAAUUACCAGAUGAUUUUACAGGCUGCGUUAUAGCUUGGAAUUCUAAAAAUCUUGAUUCUAAGGUUGGUGGUAAUUAUAAUUACCUGUAUAGAUUGUUUAGGAAGUCUAAUCUCAAACCUUUUGAGAGAGAUAUUUCAACUGAAAUCUAUCA-GGCCGGUAGCACACCUUGUAAUGGUGUUGAA--GGUUUUAAUUGUUACUUUC--CUUUACAAUCAUAUGGUUUCCAACCCACUAAUGG--U-GUUGGUUACCAACCAUACAGAGUAGUAGUACUUUCUUUUGAACUUCUACAUGCACCAGCAACUGUUUGUGGACCUAAAAAGUCUACUAAUUUGGUUAAAAACAAAUGUGUCAAUUUCAACUUUAAUGGUUUAACAGGCACAGGUGUUCUUACUGAGUCUAACAAAAAGUUUCUGCCUUUCCAACAAUUUGGCAGAGACAUUGCUGACACUACUGAUGCUGUCCGUGAUCCACAGACACUUGAGAUUCUUGACAUUACACCAUGUUCUUUUGGUGGUGUCAGUGUUAUAACACCAGGAACAAAUACUUCUAACCAGGUUGCUGUUCUUUAUCAGGGUGUUAACUGCACAGAAGUCCCUGUUGCUAUUCAUGCAGAUCAACUUACUCCUACUUGGCGUGUUUAUUCUACAGGUUCUAAUGUUUUUCAAACACGUGCAGGCUGUUUAAUAGGGGCUGAACAUGUCAACAACUCAUAUGAGUGUGACAUACCCAUUGGUGCAGGUAUAUGCGCUAGUUAUCAGACUCAGACUAAUUCUCCUCGGCGGGCACGUAGUG-UA-GCUAGUCAAUCCAUCAUUGCCUACACUAUGUCACUUGGUGCAGAAAAUUCAGUUGCUUACUCUAAUAACUCUAUUGCCAUACCCACAAAUUUUACUAUUAGUGUUACCACAGAAAUUCUACCAGUGUCUAUGACCAAGACAUCAGUAGAUUGUACAAUGUACAUUUGUGGUGAUUCAACUGAAUGCAGCAAUCUUUUGUUGCAAUAUGGCAGUUUUUGUACACAAUUAAACCGUGCUUUAACUGGAAUAGCUAUUGAACAAGACAAAAACACCCAAGAAGUUUUUGCACAAGUCAAACAAAUUUACAAAACACCACCAAUUAAAGAUUUUGGUGGUUUUAAUUUUUCACAAAUAUUACCAGAUCCAUCAAAACCAAGCAAGAGGUCAUUUAUUGAAGAUCUACUUUUCAACAAAGUGACACUUGCAGAUGCUGGCUUCAUCAAACAAUAUGGUGAUUGCCUUGGUGAUAUUGCUGCUAGAGACCUCAUUUGUGCACAAAAGUUUAACGGCCUUACUGUUUUGCCACCUUUGCUCACAGAUGAAAUGAUUGCUCAAUACACUUCUGCACU-GUUAGCGGGUACAAUCACUUCUGGUUGGACCUUUGGUGCAGGUGCUGCAUUACAAAUACCAUUUGCUAUGCAAAUGGCUUAUAGGUUUAAUGGUAUUGGAGUUACACAGAAUGUUCUCUAUGAGAACCAAAAAUUGAUUGCCAACCAAUUUAAUAGUGCUAUUGGCAAAAUUCAAGACUCACUUUCUUCCACAGCAAGUGCACUUGGAAAACUUCAAGAUGUGGUCAACCAAAAUGCACAAGCUUUAAACACGCUUGUUAAACAACUUAGCUCCAAUUUUGGUGCAAUUUCAAGUGUUUUAAAUGAUAUCCUUUCACGUCUUGACAAAGUUGAGGCUGAAGUGCAAAUUGAUAGGUUGAUCACAGGCAGACUUCAAAGUUUGCAGACAUAUGUGACUCAACAAUUAAUUAGAGCUGCAGAAAUCAGAGCUUCUGCUAAUCUUGCUGCUACUAAAAUGUCAGAGUGUGUACUUGGACAAUCAAAAAGAGUUGAUUUUUGUGGAAAGGGCUAUCAUCUUAUGUCCUUCCCUCAGUCAGCACCUCAUGGUGUAGUCUUCUUGCAUGUGACUUAUGUCCCUGCACAAGAAAAGAACUUCACAACUGCUCCUGCCAUUUGUCAUGAUGGAAAAGCACACUUUCCUCGUGAAGGUGUCUUUGUUUCAAAUGGCACACACUGGUUUGUAACACAAAGGAAUUUUUAUGAACCACAAAUCAUUACCACAGACAACACAUUUGUGUCUGGUAACUGUGAUGUUGUAAUAGGAAUUGUCAACAACACAGUUUAUGAUCCUUUGCAACCUGAAUUAGACUCAUUCAAGGAGGAGUUAGAUAAAUAUUUUAAGAAUCAUACAUCACCAGAUGUUGAUUUAGGUGACAUCUCUGGCAUUAAUGCUUCAGUUGUAAACAUUCAAAAAGAAAUUGACCGCCUCAAUGAGGUUGCCAAGAAUUUAAAUGAAUCUCUCAUCGAUCUCCAAGAACUUGGAAAGUAUGAGCAGUAUAUAAAAUGGCCAUGGUACAUUUGGCUAGUUUUUAUAGCUGGCUUGAUUGCCAUAGUAAUGGUGACAAUUAUGCUUUGCUGUAUGACCAGUUGCUGUAGUUGUCUCAAGGGCUGUUGUUCUUGUGGAUCCUGCUGCAAAUUUGAUGAAGACGACUCUGAGCCAGUGCUCAAAGGAGUCAAAUUACAUUACACAUAAACGAACUU-AUGGAUUUGUUUAUGAGAAUCUUCACAAUUGGAACUGUAACUUUGAAGCAAGGUGAAAUCAAGGAUGCUACUCCUUCAGAUUUUGUUCGCGCUACUGCAACGAUACCGAUACAAGCCUCACUCCCUUUCGGAUGGCUUAUUGUUGGCGUUGCACUUCUUGCUGUUUUUCAGAGCGCUUCCAAAAUCAUAACCCUCAAAAAGAGAUGGCAACUAGCACUCUCCAAGGGUGUUCACUUUGUUUGCAACUUGCUGUUGUUGUUUGUAACAGUUUACUCACACCUUUUGCUCGUUGCUGCUGGCCUUGAAGCCCCUUUUCUCUAUCUUUAUGCUUUAGUCUACUUCUUGCAGAGUAUAAACUUUGUAAGAAUAAUAAUGAGGCUUUGGCUUUGCUGGAAAUGCCGUUCCAAAAACCCAUUACUUUAUGAUGCCAACUAUUUUCUUUGCUGGCAUACUAAUUGUUACGACUAUUGUAUACCUUACAAUAGUGUAACUUCUUCAAUUGUCAUUACUUCAGGUGAUGGCACAACAAGUCCUAUUUCUGAACAUGACUACCAUAUUGGUGGUUAUACUGAAAAAUGGGAAUCUGGAGUAAAAGACUGUGUUGUAUUACACAGUUACUUCACUUCAGACUAUUACCAGCUGUACUCAACUCAAUUGAGUACAGACACUGGUGUUGAACAUGUUACCUUCUUCAUCUACAAUAAAAUUGUUGAUGAGCCUGAAGAACAUGUCCAAAUUCACACAAUCGACGGUUCAUCCGGAGUUGUUAAUCCAGUAAUGGAACCAAUUUAUGAUGAACCGACGACGACUACUAGCGUGCCUUUGUAAGCACAAGCUGAUGAGUACGAACUUAUGUACUCAUUCGUUUCGGAAGAGACAGGUACGUUAAUAGUUAAUAGCGUACUUCUUUUUCUUGCUUUCGUGGUAUUCUUGCUAGUUACACUAGCCAUCCUUACUGCGCUUCGAUUGUGUGCGUACUGCUGCAAUAUUGUUAACGUGAGUCUUGUAAAACCUUCUUUUUACGUUUACUCUCGUGUUAAAAAUCUGAAUUCUUCU---AGAGUUCCUGAUCUUCUGGUCUAAACGAACUAAAUAUUAUAUUAGUUUUUCUGUUUGGAACUUUAAUUUUA---GCCAUGGCAGAUUCCAACGGUACUAUUACCGUUGAAGAGCUUAAAAAGCUCCUUGAACAAUGGAACCUAGUAAUAGGUUUCCUAUUCCUUACAUGGAUUUGUCUUCUACAAUUUGCCUAUGCCAACAGGAAUAGGUUUUUGUAUAUAAUUAAGUUAAUUUUCCUCUGGCUGUUAUGGCCAGUAACUUUAGCUUGUUUUGUGCUUGCUGCUGUUUACAGAAUAAAUUGGAUCACCGGUGGAAUUGCUAUCGCAAUGGCUUGUCUUGUAGGCUUGAUGUGGCUCAGCUACUUCAUUGCUUCUUUCAGACUGUUUGCGCGUACGCGUUCCAUGUGGUCAUUCAAUCCAGAAACUAACAUUCUUCUCAACGUGCCACUCCAUGGCACUAUUCUGACCAGACCGCUUCUAGAAAGUGAACUCGUAAUCGGAGCUGUGAUCCUUCGUGGACAUCUUCGCAUUGCUGGACACCAUCUAGGACGCUGUGACAUCAAGGACCUGCCUAAAGAAAUCACUGUUGCUACAUCACGAACGCUUUCUUAUUACAAAUUGGGAGCUUCGCAGCGUGUAGCAGGUGACUCAGGUUUUGCUGCAUACAGUCGCUACAGGAUUGGCAACUAUAAAUUAAACACAGACCAUUCCAGUAGCAGUGACAAUAUUGCUUUGCUUGUACAGUAAGUGACAACAGAUGUUUCAUCUCGUUGACUUUCAGGUUACUAUAGCAGAGAUAUUACUAAUUAUUAUGAGGACUUUUAAAGUUUCCAUUUGGAAUCUUGAUUACAUCAUAAACCUCAUAAUUAAAAAUUUAUCUAAGUCACUAACUGAGAAUAAAUAUUCUCAAUUAGAUGAAGAGCAACCAAUGGAGAUUGAUU-------AAACGAACAUGAAAAUUAUUCUUUUCUUGGCACUGAUAACACUCGCUACUUGUGAGCUUUAUCACUACCAAGAGUGUGUUAGAGGUACAACAGUACUUUUAAAAGAACCUUGCUCUUCUGGAACAUACGAGGGCAAUUCACCAUUUCAUCCUCUAGCUGAUAACAAAUUUGCACUGACUUGCUUUAGCACUCAAUUUGCUUUUGCUUGUCCUGACGGCGUAAAACACGUCUAUCAGUUACGUGCCAGAUCAGUUUCACCUAAACUGUUCAUCAGACAAGAGGAAGUU---CA---AGAACUUUACUCUCCAAUUUUUCUUAUUGUUGCGGCAAUAGUGUUUAUAACACUUUGCUUCACACUCAAAAGAAAGACAGAAUGAUUGAACUUUCAUUAAUUGACUUCUAUUUGUGCUUUUUAGCAUUUCUGCUAUUCCUUGUUUUAAUUAUGCUUAUUAUCUUUUGGUUCUCACUUGAACUGCA-AGAUCAUAAUGAAACUUGUCA---C---GCCUAAACGAACAUGAAAUUUCU---UGUUUUCUUAGGAAUCAUCACAACUGUA-GCUGCAUUUCACCAAGAAUGUAGUUUACAGUCAUGUACUCAACAUCAACCAUAUGUAGUUGAUGACCCGUGUCCUAUUCACUUCUAUUCUAAAUGGUAUAUUAG-------AGUAGGAGCUAGAAAAUCAGCACCUUUAAUUGAAUUGUGCGUGGAUGAGGCUGGUUCUAAAUCACCCAUUCAGUACAUCG----AUA-U---CGGUAAUUAUACAGUUUCCUGUUUACCU---UUUACAAUUAAUUGCCAGGAACCUAAAUUGGGUAGUCUUGUAGU---GCGUUGUUCGUUCUAUGAAGA---CUU-UUUAGAGUAU--CAUGACGUUCGUGUUGUUUUAGAUUUCAUCUAAACGAACAAACUAAAAUGUCUGAUAAUGGACCCCAA---AAUCAGCGAAAUGCACCCCGCAUUACGUUUGGUGGACCCUCAGAUUCAACUGGCAGUAACCAGAAUGGAGAACGCAGUGGGGCGCGAUCAAAACAACGUCGGCCCCAAGGUUUACCCAAUAAUACUGCGUCUUGGUUCACCGCUCUCACUCAACAUGGCAAGGAAGACCUUAAAUUCCCUCGAGGACAAGGCGUUCCAAUUAACACCAAUAGCAGUCCAGAUGACCAAAUUGGCUACUACCGAAGAGCUACCAGACGAAUUCGUGGUGGUGACGGUAAAAUGAAAGAUCUCAGUCCAAGAUGGUAUUUCUACUACCUAGGAACUGGGCCAGAAGCUGGACUUCCCUAUGGUGCUAACAAAGACGGCAUCAUAUGGGUUGCAACUGAGGGAGCCUUGAAUACACCAAAAGAUCACAUUGGCACCCGCAAUCCUGCUAACAAUGCUGCAAUCGUGCUACAACUUCCUCAAGGAACAACAUUGCCAAAAGGCUUCUACGCAGAAGGGAGCAGAGGCGGCAGUCAAGCCUCUUCUCGUUCCUCAUCACGUAGUCGCAACAGUUCAAGAAAUUCAACUCCAGGCAGCAGUAGGGGAACUUCUCCUGCUAGAAUGGCUGGCAAUGGCGGUGAUGCUGCUCUUGCUUUGCUGCUGCUUGACAGAUUGAACCAGCUUGAGAGCAAAAUGUCUGGUAAAGGCCAACAACAACAAGGCCAAACUGUCACUAAGAAAUCUGCUGCUGAGGCUUCUAAGAAGCCUCGGCAAAAACGUACUGCCACUAAAGCAUACAAUGUAACACAAGCUUUCGGCAGACGUGGUCCAGAACAAACCCAAGGAAAUUUUGGGGACCAGGAACUAAUCAGACAAGGAACUGAUUACAAACAUUGGCCGCAAAUUGCACAAUUUGCCCCCAGCGCUUCAGCGUUCUUCGGAAUGUCGCGCAUUGGCAUGGAAGUCACACCUUCGGGAACGUGGUUGACCUACAUAGGUGCCAUCAAAUUGGAUGACAAAGAUCCAAAUUUCAAAGAUCAAGUCAUUUUGCUGAAUAAGCAUAUUGACGCAUACAAAACAUUCCCACCAACAGAGCCUAAAAAGGACAAAAAGAAGAAGGCUGAUGAAACUCAAGCCUUACCGCAGAGACAGAAGAAACAGCAAACUGUGACUCUUCUUCCUGCUGCAGAUUUGGAUGAUUUCUCCAAACAAUUGCAACAAUCCAUGAGCAG------UGCUGACUCAACUCAGGCCUAAA--CUCAUGCAGACCACACAAGGCAGAUGGGCUAUAUAAACGUUUUCGCUUUUCCGUUUACGAUAUAUAGUCUACUCUUGUGCAGAAUGAAUUCUCGUAACUACAUAGCACAAGUAGAUGUAGUUAACUUUAAUCUCACAUAGCAAUCUUUAAUCAGUGUGUAACAUUAGGGAGGACUUGAAAGAGCCACCACAUUUUCACCCAGGCCACGCGGAGUACGAUCGAGUGUACAGUGAACAAUGCUAGGGAGAGCUGCCUAUAUGGAAGAGCCCUAAUGUGUAAAAUUAAUUUUAGUAGUGCUAUCCCCAUGUGAUUUUAAUAGCUUCUU-------AGGAGAAUGACAAAAAAAAAA------------AAAAAAAAAAA
[truncated: 1,116,784 more chars]
